# Supplementary material for: KDM5-mediated activation of genes required for mitochondrial biology is necessary for viability in Drosophila
Source: Development. 2023 Nov 6;150(21):dev202024. doi: 10.1242/dev.202024 (PMC10651110; doi:10.1242/dev.202024)
Supplement: Table S1. TaDa-identified KDM5 target genes. [file develop-150-202024-TableS1.xlsx]

## Sheet: Table S1_DamKDM5 TaDa
Table S1: TaDa-identified KDM5 target genes
gene_id	current_symbol	DamKDM5 TaDa Binding Score
FBgn0020238	14-3-3epsilon	4.14
FBgn0010340	140up	5.9
FBgn0287775	18w	2.2
FBgn0250848	26-29-p	4.71
FBgn0000008	a	3.6
FBgn0023129	aay	6.94
FBgn0031069	Abcd3	7.02
FBgn0000014	abd-A	4.41
FBgn0000015	Abd-B	5.18
FBgn0020510	Abi	7.41
FBgn0036372	Abp1	6.86
FBgn0015331	abs	7.43
FBgn0035203	Acat2	5.43
FBgn0031992	Acbp1	5.96
FBgn0010387	Acbp2	4.37
FBgn0033246	ACC	8.52
FBgn0012034	AcCoAS	6.64
FBgn0016122	Acer	2.79
FBgn0027620	Acf	3.98
FBgn0033749	achi	3.49
FBgn0028484	Ack	4.97
FBgn0027572	ACOX1	6.91
FBgn0031813	Acox3	3.04
FBgn0034628	Acox57D-p	4.73
FBgn0015585	Acp63F	4.52
FBgn0000032	Acph-1	7.02
FBgn0263120	Acsl	6.95
FBgn0000043	Act42A	6.99
FBgn0000042	Act5C	7.27
FBgn0000667	Actn	4.16
FBgn0038363	Acyp2	6.75
FBgn0263738	Ada2a	2.91
FBgn0037555	Ada2b	4.77
FBgn0286071	AdamTS-A	7.2
FBgn0028658	Adat1	4.84
FBgn0026573	ADD1	2.87
FBgn0284249	Adf1	3.93
FBgn0038172	Adgf-D	5.27
FBgn0052068	Adi1	5.21
FBgn0038984	AdipoR	7.37
FBgn0037995	Adk1	4.06
FBgn0036337	Adk2	9.39
FBgn0036337	Adk2	4.89
FBgn0026602	Adk3	7.34
FBgn0000057	adp	5.77
FBgn0038467	AdSL	4.27
FBgn0027493	AdSS	8.66
FBgn0037679	Aduk	3.63
FBgn0036043	Ae2	4.26
FBgn0005694	Aef1	3.27
FBgn0026309	aft	4.17
FBgn0038223	Afti	3.26
FBgn0053138	AGBE	6.43
FBgn0041171	ago	4.99
FBgn0262739	AGO1	7.15
FBgn0087035	AGO2	3.82
FBgn0026718	Agpat2	1.84
FBgn0036623	Agpat3	6.28
FBgn0036622	Agpat4	2.92
FBgn0024912	agt	3.38
FBgn0014031	Agxt	4.8
FBgn0014455	Ahcy	6.4
FBgn0035371	AhcyL1	5.44
FBgn0031392	AIF	3.46
FBgn0033351	AIMP1	8.9
FBgn0036515	AIMP2	3.72
FBgn0027932	Akap200	4.81
FBgn0025595	AkhR	7.15
FBgn0010379	Akt	3.15
FBgn0027094	AlaRS	8.3
FBgn0028962	AlaRS-m	5.29
FBgn0020764	Alas	5.37
FBgn0260972	alc	4.42
FBgn0000064	Ald1	7.12
FBgn0012036	Aldh	6.22
FBgn0010548	Aldh-III	6.96
FBgn0036857	Aldh7A1	4.8
FBgn0037108	Alg11	7.63
FBgn0037743	Alg12	7.27
FBgn0030645	Alg14	3.63
FBgn0035401	Alg2	4.93
FBgn0032477	Alg7	3.79
FBgn0261238	Alh	4.95
FBgn0013746	alien	3.86
FBgn0040505	Alk	3.18
FBgn0283479	Alp1	8.39
FBgn0032779	Alp12	6.34
FBgn0029105	alpha-Catr	2.59
FBgn0015568	alpha-Est1	5.98
FBgn0015569	alpha-Est10	3.21
FBgn0015570	alpha-Est2	6.17
FBgn0015575	alpha-Est7	5.46
FBgn0015576	alpha-Est8	4.99
FBgn0015577	alpha-Est9	4.71
FBgn0259170	alpha-Man-Ia	7.55
FBgn0039634	alpha-Man-Ib	8.22
FBgn0011740	alpha-Man-IIa	3.46
FBgn0026616	alpha-Man-IIb	1.81
FBgn0030007	alpha-PheRS	4.13
FBgn0250789	alpha-Spec	5.77
FBgn0031491	alpha4GT1	2.37
FBgn0025725	alphaCOP	7.8
FBgn0250791	alphaSnap	5.55
FBgn0003884	alphaTub84B	6.93
FBgn0003885	alphaTub84D	3.76
FBgn0037116	Als2	2.56
FBgn0038535	alt	8.37
FBgn0032881	Amacr	5.38
FBgn0086782	amn	4.49
FBgn0052626	AMPdeam	5.86
FBgn0027356	Amph	3.05
FBgn0023169	AMPKalpha	3.15
FBgn0030328	Amun	3.51
FBgn0027513	ana2	3.4
FBgn0266111	ana3	4.84
FBgn0032536	Ance-3	2.7
FBgn0036741	anchor	6.39
FBgn0028343	Ankle2	6.55
FBgn0261881	Ankrd49	6.05
FBgn0064116	anox	5.62
FBgn0025111	Ant2	3.81
FBgn0260642	Antp	3.84
FBgn0000097	aop	3.28
FBgn0029512	Aos1	6.38
FBgn0038349	AOX3	5.25
FBgn0267978	ap	5.9
FBgn0010380	AP-1-2beta	2.65
FBgn0030089	AP-1gamma	7.95
FBgn0024833	AP-1mu	7.68
FBgn0039132	AP-1sigma	4.59
FBgn0264855	AP-2alpha	7.6
FBgn0263351	AP-2mu	6.45
FBgn0043012	AP-2sigma	8.78
FBgn0034231	APC10	4.36
FBgn0031458	aph-1	7.98
FBgn0261854	aPKC	2.39
FBgn0087002	apolpp	3.62
FBgn0032136	Apoltp	3.57
FBgn0036111	Aps	7.78
FBgn0042138	Apt1	4.4
FBgn0286516	aqz	6.6
FBgn0028646	aralar1	6.05
FBgn0033926	Arc1	4.65
FBgn0033928	Arc2	5.47
FBgn0038742	Arc42	2.12
FBgn0038893	Archease	3.31
FBgn0013750	Arf51F	5.94
FBgn0010348	Arf79F	8.57
FBgn0020655	ArfGAP1	3.89
FBgn0037182	ArfGAP3	3.57
FBgn0037884	Arfip	4.43
FBgn0030088	Arfrp1	4.68
FBgn0023535	arg	3.19
FBgn0000116	Argk1	2.97
FBgn0032076	Argl	6.85
FBgn0037526	ArgRS-m	2.88
FBgn0017418	ari-1	2.62
FBgn0025186	ari-2	2.48
FBgn0004908	Arl2	4.05
FBgn0035866	Arl5	6.86
FBgn0038453	Arl6IP1	3.55
FBgn0037551	Arl8	4.65
FBgn0000117	arm	4.28
FBgn0011745	Arp1	3.76
FBgn0031050	Arp10	7.37
FBgn0262716	Arp3	7.95
FBgn0038576	Arp5	5.58
FBgn0001961	Arpc1	4.13
FBgn0032859	Arpc2	4.21
FBgn0038369	Arpc3A	5.75
FBgn0284255	Arpc4	4.92
FBgn0031437	Arpc5	4.47
FBgn0000119	arr	6.35
FBgn0033062	Ars2	2.31
FBgn0038306	Art3	4.28
FBgn0042177	Arts	4.8
FBgn0029095	aru	3.76
FBgn0036826	arx	6.35
FBgn0050372	Asap	6.24
FBgn0039908	Asator	2.66
FBgn0035407	Asciz	9.67
FBgn0029094	asf1	2.32
FBgn0005386	ash1	2.72
FBgn0000139	ash2	4.47
FBgn0014006	Ask1	6.51
FBgn0086443	AsnRS	4.4
FBgn0270926	AsnS	4.83
FBgn0034075	Asph	4.09
FBgn0034606	ASPP	6.15
FBgn0031089	aspr	3.24
FBgn0002069	AspRS	7.4
FBgn0051739	AspRS-m	4.1
FBgn0040554	asRNA:CR17025	6.49
FBgn0051144	asRNA:CR31144	7.36
FBgn0051514	asRNA:CR31514	4.92
FBgn0259112	asRNA:CR42254	3.43
FBgn0265295	asRNA:CR42871	1.76
FBgn0262902	asRNA:CR43257	4.63
FBgn0266428	asRNA:CR43463	5.77
FBgn0263448	asRNA:CR43471	3.58
FBgn0263457	asRNA:CR43480	2.42
FBgn0263766	asRNA:CR43683	4.31
FBgn0263967	asRNA:CR43723	4.24
FBgn0263981	asRNA:CR43730	4.62
FBgn0264267	asRNA:CR43767	6.35
FBgn0264353	asRNA:CR43809	1.65
FBgn0264360	asRNA:CR43812	4.36
FBgn0264464	asRNA:CR43872	3.81
FBgn0264467	asRNA:CR43875	5.88
FBgn0264496	asRNA:CR43898	3.9
FBgn0264504	asRNA:CR43903	6.72
FBgn0264507	asRNA:CR43906	6.03
FBgn0264517	asRNA:CR43916	4.42
FBgn0264554	asRNA:CR43933	3.72
FBgn0264679	asRNA:CR43964	4.7
FBgn0264710	asRNA:CR43979	2.56
FBgn0264823	asRNA:CR44031	3.88
FBgn0264841	asRNA:CR44049	3.09
FBgn0264863	asRNA:CR44054	5.19
FBgn0264878	asRNA:CR44069	2.25
FBgn0264902	asRNA:CR44093	6.88
FBgn0264904	asRNA:CR44095	6.34
FBgn0264939	asRNA:CR44108	2.01
FBgn0264945	asRNA:CR44114	8.05
FBgn0264946	asRNA:CR44115	3.96
FBgn0264947	asRNA:CR44116	4.21
FBgn0264950	asRNA:CR44119	1.87
FBgn0264983	asRNA:CR44134	4.34
FBgn0264986	asRNA:CR44137	2.16
FBgn0264996	asRNA:CR44147	3.27
FBgn0265043	asRNA:CR44160	7.18
FBgn0265068	asRNA:CR44179	4.59
FBgn0265071	asRNA:CR44182	4.24
FBgn0265155	asRNA:CR44224	4.02
FBgn0265252	asRNA:CR44266	7.83
FBgn0265339	asRNA:CR44293	5.14
FBgn0265428	asRNA:CR44340	4.89
FBgn0265451	asRNA:CR44351	4.89
FBgn0265525	asRNA:CR44375	3.22
FBgn0265532	asRNA:CR44382	3.36
FBgn0265613	asRNA:CR44431	3.69
FBgn0265705	asRNA:CR44512	4.89
FBgn0265810	asRNA:CR44599	3.94
FBgn0265901	asRNA:CR44690	2.33
FBgn0265915	asRNA:CR44704	6.49
FBgn0266042	asRNA:CR44807	2.96
FBgn0266114	asRNA:CR44840	4.2
FBgn0266144	asRNA:CR44850	2.29
FBgn0266160	asRNA:CR44866	5.7
FBgn0266166	asRNA:CR44872	4.31
FBgn0266167	asRNA:CR44873	8.53
FBgn0266196	asRNA:CR44891	7.95
FBgn0266197	asRNA:CR44892	6.52
FBgn0266216	asRNA:CR44911	5.72
FBgn0266275	asRNA:CR44960	3.67
FBgn0266307	asRNA:CR44972	3.95
FBgn0266317	asRNA:CR44982	2.4
FBgn0266322	asRNA:CR44987	7.18
FBgn0266330	asRNA:CR44995	3.4
FBgn0266349	asRNA:CR44998	3.21
FBgn0266359	asRNA:CR45007	8.08
FBgn0266361	asRNA:CR45009	2.58
FBgn0266372	asRNA:CR45016	8.55
FBgn0266384	asRNA:CR45026	3.26
FBgn0266388	asRNA:CR45028	8.25
FBgn0266404	asRNA:CR45044	3.12
FBgn0266413	asRNA:CR45053	7.8
FBgn0266596	asRNA:CR45121	4.82
FBgn0266624	asRNA:CR45131	5.3
FBgn0266628	asRNA:CR45135	5.1
FBgn0266633	asRNA:CR45140	5.97
FBgn0266635	asRNA:CR45142	4.76
FBgn0266636	asRNA:CR45143	4.86
FBgn0266637	asRNA:CR45144	4.15
FBgn0266639	asRNA:CR45146	5.91
FBgn0266645	asRNA:CR45152	2.54
FBgn0266653	asRNA:CR45160	2.91
FBgn0266655	asRNA:CR45162	1.86
FBgn0266656	asRNA:CR45163	5.29
FBgn0266685	asRNA:CR45175	2.19
FBgn0266705	asRNA:CR45195	8.09
FBgn0266729	asRNA:CR45202	3.4
FBgn0266735	asRNA:CR45208	3.49
FBgn0266736	asRNA:CR45209	4.77
FBgn0266737	asRNA:CR45210	5.89
FBgn0266740	asRNA:CR45213	2.3
FBgn0266889	asRNA:CR45350	4.89
FBgn0266945	asRNA:CR45396	7.26
FBgn0266994	asRNA:CR45445	7.25
FBgn0267023	asRNA:CR45467	5.13
FBgn0267025	asRNA:CR45469	1.9
FBgn0267035	asRNA:CR45479	5.22
FBgn0267041	asRNA:CR45485	2.83
FBgn0267057	asRNA:CR45501	3.25
FBgn0267081	asRNA:CR45525	4.35
FBgn0267084	asRNA:CR45528	6.9
FBgn0267160	asRNA:CR45600	7.97
FBgn0267164	asRNA:CR45604	5.98
FBgn0267172	asRNA:CR45612	2.92
FBgn0267181	asRNA:CR45621	5.74
FBgn0267208	asRNA:CR45648	6.76
FBgn0267278	asRNA:CR45714	3.85
FBgn0267302	asRNA:CR45738	6.53
FBgn0267439	asRNA:CR45789	4.86
FBgn0267450	asRNA:CR45800	2.29
FBgn0267451	asRNA:CR45801	2.64
FBgn0267454	asRNA:CR45804	4.82
FBgn0267465	asRNA:CR45815	4.11
FBgn0267472	asRNA:CR45822	6.09
FBgn0267477	asRNA:CR45827	6.58
FBgn0267478	asRNA:CR45828	6.58
FBgn0267481	asRNA:CR45831	5.95
FBgn0267525	asRNA:CR45865	5.25
FBgn0267528	asRNA:CR45868	4.18
FBgn0267532	asRNA:CR45872	2.79
FBgn0267533	asRNA:CR45873	6.47
FBgn0267534	asRNA:CR45874	6.98
FBgn0267549	asRNA:CR45889	3.83
FBgn0267551	asRNA:CR45891	2.45
FBgn0267552	asRNA:CR45892	3.73
FBgn0267554	asRNA:CR45894	2.26
FBgn0267555	asRNA:CR45895	4.94
FBgn0267567	asRNA:CR45907	4.52
FBgn0267588	asRNA:CR45926	6.17
FBgn0267589	asRNA:CR45927	6.14
FBgn0267591	asRNA:CR45929	4.28
FBgn0267605	asRNA:CR45943	7.11
FBgn0267613	asRNA:CR45951	3.49
FBgn0267614	asRNA:CR45952	3.71
FBgn0267617	asRNA:CR45955	4.72
FBgn0267632	asRNA:CR45970	6.4
FBgn0267661	asRNA:CR45999	4.55
FBgn0267667	asRNA:CR46005	4.42
FBgn0267711	asRNA:CR46044	7.24
FBgn0267712	asRNA:CR46045	6.51
FBgn0267722	asRNA:CR46055	4.52
FBgn0267736	asRNA:CR46067	5.53
FBgn0267750	asRNA:CR46081	4.23
FBgn0267758	asRNA:CR46089	7.58
FBgn0267761	asRNA:CR46092	5.38
FBgn0267762	asRNA:CR46093	7.65
FBgn0267765	asRNA:CR46096	3.35
FBgn0267773	asRNA:CR46104	4.51
FBgn0267808	asRNA:CR46133	3.96
FBgn0267813	asRNA:CR46138	4.34
FBgn0267815	asRNA:CR46140	5.98
FBgn0267820	asRNA:CR46145	5.58
FBgn0267913	asRNA:CR46194	7.64
FBgn0267984	asRNA:CR46251	5.28
FBgn0267988	asRNA:CR46255	6.74
FBgn0267995	asRNA:CR46262	3.17
FBgn0267996	asRNA:CR46263	3.17
FBgn0004911	asRNA:Eig63F-2	7.75
FBgn0015905	ast	5.05
FBgn0039595	AstA-R2	2.6
FBgn0020407	asun	4.47
FBgn0261823	Asx	7.22
FBgn0031876	Atac1	2.36
FBgn0032691	Atac2	2.98
FBgn0052343	Atac3	2.94
FBgn0035989	Atat	6.94
FBgn0025720	Ate1	8.84
FBgn0020762	Atet	3.17
FBgn0265193	Atf-2	1.58
FBgn0028550	Atf3	3.54
FBgn0260945	Atg1	5.28
FBgn0036255	Atg12	4.8
FBgn0261108	Atg13	4.29
FBgn0039705	Atg16	3.31
FBgn0037363	Atg17	6.32
FBgn0035850	Atg18a	8.32
FBgn0032935	Atg18b	4.1
FBgn0044452	Atg2	2.23
FBgn0036813	Atg3	5.08
FBgn0031298	Atg4a	5.05
FBgn0038325	Atg4b	7.19
FBgn0029943	Atg5	2.63
FBgn0264325	Atg6	6.8
FBgn0034366	Atg7	7.22
FBgn0052672	Atg8a	6.23
FBgn0032422	atilla	3.91
FBgn0036995	atk	4.29
FBgn0039213	atl	8.25
FBgn0010750	atms	6.75
FBgn0037671	ATP6AP2	6.48
FBgn0030343	ATP7	3.18
FBgn0259221	ATP8A	4.6
FBgn0002921	Atpalpha	4.48
FBgn0020236	ATPCL	7.97
FBgn0010217	ATPsynbeta	4.53
FBgn0039830	ATPsynC	7.54
FBgn0016119	ATPsynCF6	4.01
FBgn0016120	ATPsynD	6.47
FBgn0038224	ATPsynE	3.75
FBgn0020235	ATPsyngamma	5.07
FBgn0031420	Atxn7	2.4
FBgn0000147	aurA	4.66
FBgn0024227	aurB	4.58
FBgn0037218	aux	5.19
FBgn0050476	ave	5.72
FBgn0000150	awd	6.93
FBgn0013751	Awh	2.43
FBgn0035708	axed	3.6
FBgn0262870	axo	3.65
FBgn0261647	Axud1	3.02
FBgn0025185	az2	5.85
FBgn0004587	B52	4.86
FBgn0004870	bab1	4.48
FBgn0011300	babo	3.43
FBgn0031453	Bacc	5.4
FBgn0031977	baf	6.12
FBgn0045866	bai	8.51
FBgn0260960	Baldspot	4.58
FBgn0027889	ball	3.27
FBgn0042085	Bap170	5.65
FBgn0025716	Bap55	4.55
FBgn0025463	Bap60	3.31
FBgn0031571	bark	2.77
FBgn0000163	baz	3.45
FBgn0033844	bbc	7.74
FBgn0087007	bbg	9.37
FBgn0260237	BBIP1	6.35
FBgn0024251	bbx	7.02
FBgn0040239	bc10	2.99
FBgn0039558	BCAS2	4.73
FBgn0043362	bchs	4.08
FBgn0013432	bcn92	4.47
FBgn0038857	Bdbt	3.57
FBgn0034049	bdg	5.03
FBgn0052594	be	1.93
FBgn0015602	BEAF-32	3.43
FBgn0028645	beat-Ib	6.65
FBgn0035696	Best2	4.75
FBgn0260859	Bet3	2.79
FBgn0039175	beta-PheRS	1.73
FBgn0250788	beta-Spec	3.74
FBgn0033315	beta3GalTII	4.52
FBgn0039625	beta4GalNAcTB	3.12
FBgn0039258	beta4GalT7	5.25
FBgn0008635	betaCOP	6.81
FBgn0015000	betaggt-I	5.26
FBgn0270927	betaGlu	3.67
FBgn0284243	betaTub56D	7.67
FBgn0013753	Bgb	3.31
FBgn0027348	bgm	6.25
FBgn0261111	BHD	5
FBgn0000181	bic	5.97
FBgn0000183	BicD	5.67
FBgn0039633	Bicra	7.72
FBgn0014133	bif	4.85
FBgn0039509	bigmax	6.86
FBgn0039282	Bili	2.88
FBgn0263144	bin3	5.44
FBgn0026263	bip1	4.18
FBgn0036118	Blos2	2.86
FBgn0027660	blot	7.69
FBgn0038387	blp	4.16
FBgn0011211	blw	5.29
FBgn0036199	Bmcp	4.19
FBgn0036449	bmm	5.1
FBgn0037007	BNIP3	7.94
FBgn0014135	bnl	3.25
FBgn0004132	boca	8.94
FBgn0037719	bocks	5.79
FBgn0011206	bol	1.86
FBgn0023097	bon	4.64
FBgn0026261	bonsai	7.15
FBgn0033374	Boot	8.33
FBgn0287225	bor	4.47
FBgn0030346	BORCS5	3.04
FBgn0034519	BORCS7	3.14
FBgn0261284	bou	3.55
FBgn0004893	bowl	4.74
FBgn0283451	br	8.88
FBgn0010300	brat	4.08
FBgn0050169	Brca2	2.75
FBgn0039654	Brd8	7.32
FBgn0086694	Bre1	3.01
FBgn0038499	Brf	7.18
FBgn0024250	brk	7.82
FBgn0000212	brm	4.43
FBgn0030434	Brms1	4.93
FBgn0000221	brn	3.93
FBgn0263599	Brr2	5.65
FBgn0000114	bru1	3.91
FBgn0000114	bru1	2.54
FBgn0262475	bru2	7.89
FBgn0266717	Bruce	3.06
FBgn0011785	BRWD3	7.65
FBgn0032130	brwl	5.54
FBgn0284256	bsf	7.96
FBgn0261822	Bsg	6.41
FBgn0000228	Bsg25D	5.61
FBgn0000229	bsk	5.55
FBgn0030228	BTBD9	6.23
FBgn0263108	BtbVII	6.35
FBgn0003502	Btk29A	4.29
FBgn0266756	btsz	5.15
FBgn0034050	bug	4.51
FBgn0032248	Bug22	5.3
FBgn0032600	BuGZ	2.87
FBgn0035703	Bulli	4.23
FBgn0259176	bun	5.6
FBgn0000239	bur	5.72
FBgn0031150	bves	3.87
FBgn0265598	Bx	5.89
FBgn0004856	Bx42	4.7
FBgn0000244	by	6.23
FBgn0028525	c(2)M	1.85
FBgn0032078	C1GalTA	2.62
FBgn0000247	ca	2.77
FBgn0001991	Ca-alpha1D	3.97
FBgn0287724	Ca-beta	2.3
FBgn0000250	cact	6.4
FBgn0031114	cactin	2.44
FBgn0036715	Cad74A	4.3
FBgn0037963	Cad87A	4.75
FBgn0039709	Cad99C	5.36
FBgn0033526	Caf1-105	2.12
FBgn0263979	Caf1-55	6.97
FBgn0017414	cag	4.06
FBgn0027844	CAH1	4.84
FBgn0030056	CAH3	4.02
FBgn0037788	CAH7	3.74
FBgn0037646	CAHbeta	6.39
FBgn0012051	CalpA	5.19
FBgn0025866	CalpB	3.68
FBgn0005585	Calr	7.8
FBgn0000253	Cam	7.3
FBgn0264607	CaMKII	3.52
FBgn0034210	Camp	3.02
FBgn0040233	cana	3.39
FBgn0267912	CanA-14F	2.2
FBgn0010015	CanA1	2.93
FBgn0027568	Cand1	3.54
FBgn0033504	CAP	5.38
FBgn0051989	Cap-D3	3.17
FBgn0037831	Cap-H2	8.55
FBgn0042134	Capr	7.77
FBgn0023095	caps	3.23
FBgn0261458	capt	6.35
FBgn0004878	cas	4.19
FBgn0013759	CASK	4.01
FBgn0286781	cass	4.32
FBgn0000261	Cat	5.33
FBgn0029093	cathD	4.78
FBgn0002022	Catsup	4.16
FBgn0026257	cav	4.54
FBgn0285954	caz	6.98
FBgn0020224	Cbl	4.28
FBgn0022942	Cbp80	1.91
FBgn0086757	cbs	4.05
FBgn0043364	cbt	7.15
FBgn0031979	CCDC53	7.19
FBgn0261353	Ccdc56	6.45
FBgn0036909	Ccdc58	5.39
FBgn0038147	CCHa2	3.74
FBgn0038925	Cchl	6.03
FBgn0038331	Ccm3	6.66
FBgn0010531	Ccs	3.05
FBgn0003676	CCT1	8.31
FBgn0003676	CCT1	3.44
FBgn0030086	CCT2	7.58
FBgn0015019	CCT3	4.56
FBgn0032444	CCT4	4.07
FBgn0010621	CCT5	6.5
FBgn0027329	CCT6	4.2
FBgn0037632	CCT7	4.88
FBgn0035470	Ccz1	4.29
FBgn0037533	CD98hc	5.23
FBgn0051973	Cda5	2.38
FBgn0031952	cdc14	5.23
FBgn0012058	Cdc27	2.54
FBgn0013435	Cdc2rk	8.27
FBgn0011573	Cdc37	5.77
FBgn0010341	Cdc42	2.99
FBgn0026143	Cdc45	2.82
FBgn0030752	CDC50	5.1
FBgn0035918	Cdc6	2.91
FBgn0028360	Cdc7	2.5
FBgn0265082	Cdep	2.88
FBgn0032821	CdGAPr	5.38
FBgn0004876	cdi	2.74
FBgn0038865	cDIP	3.73
FBgn0004107	Cdk2	4.76
FBgn0030269	CDK2AP1	5.19
FBgn0016131	Cdk4	3.22
FBgn0027491	Cdk5alpha	4.33
FBgn0263237	Cdk7	2.1
FBgn0015618	Cdk8	3.97
FBgn0261532	cdm	4.58
FBgn0010350	Cds	6.76
FBgn0032409	Ced-12	3.23
FBgn0029092	ced-6	5.9
FBgn0032876	Cen	2.61
FBgn0039056	CenB1A	3.15
FBgn0028509	CenG1A	5.19
FBgn0036480	Cep135	1.99
FBgn0037315	Cerk	3.27
FBgn0027569	cert	7.02
FBgn0030657	cerv	7.53
FBgn0000286	Cf2	5.24
FBgn0000289	cg	4.52
FBgn0032785	CG10026	5.75
FBgn0031563	CG10031	3.12
FBgn0037482	CG10055	7.64
FBgn0035722	CG10075	6.38
FBgn0035720	CG10077	2.56
FBgn0034644	CG10082	7.63
FBgn0037472	CG10098	5.69
FBgn0032800	CG10137	4.09
FBgn0035702	CG10147	4.23
FBgn0032801	CG10165	4.09
FBgn0036353	CG10171	5.2
FBgn0032793	CG10189	3.46
FBgn0032790	CG10194	3.46
FBgn0039118	CG10208	3.08
FBgn0033971	CG10209	1.84
FBgn0032685	CG10211	4.57
FBgn0036356	CG10222	8.44
FBgn0032783	CG10237	5.4
FBgn0027512	CG10254	6.72
FBgn0037439	CG10286	5.13
FBgn0038420	CG10311	7.3
FBgn0038454	CG10324	3.55
FBgn0260455	CG10332	2.79
FBgn0032690	CG10333	2.98
FBgn0032805	CG10337	6.54
FBgn0032700	CG10338	7.09
FBgn0032701	CG10341	4.17
FBgn0032703	CG10343	6.38
FBgn0027562	CG10345	2.19
FBgn0035452	CG10359	4.84
FBgn0039109	CG10365	7.53
FBgn0032814	CG10366	2.6
FBgn0032702	CG10376	6.38
FBgn0032699	CG10383	7.11
FBgn0032689	CG10413	5.49
FBgn0033021	CG10417	2.61
FBgn0039304	CG10425	5.08
FBgn0032730	CG10431	3.99
FBgn0034638	CG10433	7.64
FBgn0037539	CG10435	5.1
FBgn0034494	CG10444	5.27
FBgn0032819	CG10463	5.4
FBgn0032822	CG10466	5.38
FBgn0035679	CG10467	3.88
FBgn0035678	CG10469	3.88
FBgn0032746	CG10470	5.01
FBgn0037057	CG10512	4.05
FBgn0036549	CG10516	5.65
FBgn0034583	CG10527	6.49
FBgn0034570	CG10543	2.93
FBgn0039321	CG10550	1.94
FBgn0030034	CG10555	3.15
FBgn0037051	CG10565	4.77
FBgn0035630	CG10576	4.6
FBgn0032717	CG10600	3.75
FBgn0032721	CG10602	5.01
FBgn0032726	CG10621	4.88
FBgn0032727	CG10623	4.18
FBgn0036292	CG10646	4.93
FBgn0046302	CG10650	8.18
FBgn0036288	CG10660	3.52
FBgn0035592	CG10674	2.91
FBgn0036291	CG10681	4.98
FBgn0039147	CG10694	7.09
FBgn0034081	CG10731	7.06
FBgn0034420	CG10737	3.16
FBgn0037250	CG1074	4.34
FBgn0032845	CG10747	6.21
FBgn0034626	CG10795	4.45
FBgn0029664	CG10802	3.31
FBgn0029666	CG10803	3.22
FBgn0029663	CG10804	2.24
FBgn0036052	CG10809	5.14
FBgn0027552	CG10863	4.42
FBgn0038804	CG10877	5.22
FBgn0037911	CG10898	4.56
FBgn0037543	CG10903	8.62
FBgn0034945	CG10904	6.43
FBgn0036207	CG10907	3.52
FBgn0034312	CG10916	3.01
FBgn0034263	CG10934	3.34
FBgn0034253	CG10936	4.21
FBgn0010620	CG10939	5.67
FBgn0036317	CG10948	7.4
FBgn0032858	CG10949	4.21
FBgn0030010	CG10959	2.6
FBgn0036306	CG10973	6.45
FBgn0037379	CG10979	6.03
FBgn0036305	CG10984	4.55
FBgn0037235	CG1103	3.89
FBgn0037544	CG11035	8.62
FBgn0037465	CG1105	5.06
FBgn0031836	CG11050	5.77
FBgn0039244	CG11069	3.56
FBgn0039929	CG11076	4.53
FBgn0039930	CG11077	3.88
FBgn0039241	CG11089	4.93
FBgn0030528	CG11095	4.37
FBgn0034535	CG11110	4.16
FBgn0033169	CG11123	5.5
FBgn0033178	CG11127	4.67
FBgn0033177	CG11141	1.92
FBgn0030519	CG11151	6.28
FBgn0037297	CG1116	3.54
FBgn0039249	CG11168	9.49
FBgn0034705	CG11170	7.77
FBgn0034528	CG11180	3.42
FBgn0037195	CG11226	4.22
FBgn0037186	CG11241	5.29
FBgn0037120	CG11247	5.42
FBgn0037117	CG11248	2.56
FBgn0036334	CG11267	6.32
FBgn0034706	CG11275	7.77
FBgn0037279	CG1129	5.11
FBgn0034713	CG11291	2.48
FBgn0037106	CG11307	3.27
FBgn0037070	CG11309	3.71
FBgn0039849	CG11334	6.96
FBgn0035558	CG11357	6.61
FBgn0037185	CG11367	6.31
FBgn0031217	CG11377	5.42
FBgn0037022	CG11396	4.56
FBgn0026876	CG11403	1.99
FBgn0035024	CG11414	7.59
FBgn0037167	CG11425	3.95
FBgn0037164	CG11438	1.88
FBgn0029715	CG11444	6.43
FBgn0031224	CG11454	2.23
FBgn0035346	CG1146	3.82
FBgn0034688	CG11474	3.88
FBgn0034687	CG11475	2.19
FBgn0039733	CG11504	3.71
FBgn0037156	CG11523	4.82
FBgn0036264	CG11529	3.85
FBgn0035400	CG11537	1.89
FBgn0086856	CG11555	3.22
FBgn0031247	CG11562	4.51
FBgn0035524	CG11583	3.32
FBgn0035488	CG11593	2.74
FBgn0035484	CG11594	5.34
FBgn0031244	CG11601	3.17
FBgn0037313	CG1161	8.02
FBgn0031232	CG11617	3.33
FBgn0040351	CG11638	2.82
FBgn0038109	CG11656	3.8
FBgn0030678	CG11679	7.22
FBgn0040551	CG11686	8.78
FBgn0030314	CG11696	2.06
FBgn0030311	CG11699	7.83
FBgn0031115	CG11710	3.22
FBgn0031391	CG11723	5.69
FBgn0037592	CG11737	3.44
FBgn0030292	CG11752	3.35
FBgn0037611	CG11755	4.46
FBgn0037615	CG11760	5.47
FBgn0037625	CG11768	6.78
FBgn0039252	CG11771	4.12
FBgn0033527	CG11777	2.12
FBgn0038683	CG11779	2.9
FBgn0039265	CG11790	7.65
FBgn0039266	CG11791	5.59
FBgn0033996	CG11807	5.41
FBgn0034000	CG11808	6.92
FBgn0036099	CG11811	4.21
FBgn0033519	CG11825	3.43
FBgn0039272	CG11836	6.93
FBgn0039271	CG11839	9.07
FBgn0039303	CG11857	5.08
FBgn0033538	CG11883	3.87
FBgn0014427	CG11899	2.35
FBgn0034436	CG11961	1.71
FBgn0037644	CG11964	2.83
FBgn0037648	CG11975	5.73
FBgn0037650	CG11977	2.81
FBgn0037652	CG11980	7.54
FBgn0037312	CG11999	8.02
FBgn0035234	CG12003	5.18
FBgn0035436	CG12016	6.75
FBgn0035285	CG12025	5.86
FBgn0039831	CG12054	9.51
FBgn0030099	CG12056	4.38
FBgn0030052	CG12065	5.14
FBgn0030065	CG12075	4.15
FBgn0030053	CG12081	6.54
FBgn0035228	CG12091	6.39
FBgn0035372	CG12093	5.44
FBgn0035232	CG12099	7.08
FBgn0035238	CG12104	4.03
FBgn0030100	CG12106	4.38
FBgn0033209	CG12107	5.88
FBgn0030050	CG12111	3.44
FBgn0030048	CG12112	4.58
FBgn0030041	CG12116	4.78
FBgn0030101	CG12118	4.38
FBgn0030109	CG12121	2.63
FBgn0037387	CG1213	5.42
FBgn0037354	CG12171	5.95
FBgn0037305	CG12173	5.9
FBgn0037377	CG1218	6.66
FBgn0028504	CG12182	3.39
FBgn0031636	CG12194	2.23
FBgn0029662	CG12206	2.56
FBgn0260742	CG12213	5.94
FBgn0037974	CG12224	3.03
FBgn0038304	CG12241	3.48
FBgn0039557	CG12259	3.79
FBgn0037491	CG1227	6.52
FBgn0039419	CG12290	3.3
FBgn0032295	CG12299	2.29
FBgn0036514	CG12301	4.17
FBgn0036467	CG12310	2.92
FBgn0038590	CG12320	2.91
FBgn0038577	CG12321	5.58
FBgn0033557	CG12325	6.04
FBgn0033550	CG12341	7.67
FBgn0033556	CG12343	6.04
FBgn0037370	CG1236	6.69
FBgn0030676	CG12379	4.82
FBgn0033624	CG12384	5.85
FBgn0037368	CG1239	4.32
FBgn0038202	CG12402	2.94
FBgn0035171	CG12502	4.65
FBgn0029657	CG12535	3.95
FBgn0250830	CG12547	3.82
FBgn0031974	CG12560	2.55
FBgn0039958	CG12567	4.33
FBgn0031190	CG12576	5.55
FBgn0037213	CG12581	3.67
FBgn0040929	CG12659	6.54
FBgn0035392	CG1271	4.9
FBgn0030443	CG12715	4.2
FBgn0037341	CG12746	4.49
FBgn0035321	CG1275	5.83
FBgn0037779	CG12811	4.56
FBgn0037809	CG12818	3.06
FBgn0040666	CG12848	4.06
FBgn0035086	CG12851	3.92
FBgn0033948	CG12863	9.4
FBgn0033945	CG12868	6.43
FBgn0039538	CG12883	6.73
FBgn0033523	CG12895	3.32
FBgn0033507	CG12909	3.16
FBgn0033461	CG12923	2.68
FBgn0033437	CG12926	2.25
FBgn0033569	CG12942	6.2
FBgn0037753	CG12947	4.92
FBgn0037739	CG12948	3.14
FBgn0037065	CG12974	7.4
FBgn0035501	CG1299	3.92
FBgn0030797	CG13004	3.03
FBgn0033899	CG13016	2.22
FBgn0036665	CG13024	3.97
FBgn0026566	CG1307	2.97
FBgn0032780	CG13085	6.34
FBgn0035519	CG1309	7.45
FBgn0032050	CG13096	2.9
FBgn0032051	CG13097	2.9
FBgn0032084	CG13101	4.03
FBgn0032100	CG13108	4.05
FBgn0032156	CG13124	6.12
FBgn0032168	CG13126	3.49
FBgn0032211	CG13138	2.45
FBgn0033750	CG13151	3.49
FBgn0033736	CG13154	3.2
FBgn0035526	CG1316	6.08
FBgn0033693	CG13175	4.48
FBgn0040759	CG13177	2.31
FBgn0033653	CG13192	3.46
FBgn0062449	CG13197	4.89
FBgn0033640	CG13198	5.49
FBgn0033627	CG13204	8.06
FBgn0033608	CG13220	6.19
FBgn0037016	CG13252	5.66
FBgn0040636	CG13255	7.11
FBgn0032609	CG13280	6.76
FBgn0035674	CG13295	3.21
FBgn0040827	CG13315	3.96
FBgn0033781	CG13319	7.69
FBgn0033884	CG13344	3.56
FBgn0025620	CG13360	4.19
FBgn0026879	CG13364	6.01
FBgn0025640	CG13369	6.01
FBgn0261446	CG13377	6.03
FBgn0032033	CG13392	8.3
FBgn0014417	CG13397	1.94
FBgn0032042	CG13398	1.94
FBgn0038926	CG13409	3.5
FBgn0034518	CG13430	3.14
FBgn0027507	CG1344	2.76
FBgn0036406	CG13484	5.53
FBgn0034723	CG13506	6.63
FBgn0034758	CG13510	8.54
FBgn0034759	CG13511	8.54
FBgn0040658	CG13516	7.54
FBgn0034786	CG13531	3.69
FBgn0034788	CG13532	1.9
FBgn0030151	CG1354	4.6
FBgn0040660	CG13551	5.08
FBgn0034928	CG13562	4.27
FBgn0034966	CG13563	5.56
FBgn0034942	CG13566	4.67
FBgn0035020	CG13585	7.49
FBgn0039126	CG13601	2.59
FBgn0039135	CG13603	4.67
FBgn0039150	CG13605	5.77
FBgn0039151	CG13607	5.11
FBgn0039170	CG13609	6.92
FBgn0040600	CG13631	3.49
FBgn0039239	CG13641	3.21
FBgn0039319	CG13659	2.82
FBgn0039291	CG13663	6.35
FBgn0035844	CG13676	4.16
FBgn0031270	CG13689	2.56
FBgn0031219	CG13694	4.75
FBgn0036773	CG13698	4.43
FBgn0031834	CG13766	6.98
FBgn0031897	CG13784	8.23
FBgn0035323	CG13807	7.96
FBgn0034501	CG13868	5.69
FBgn0035165	CG13887	8
FBgn0035146	CG13893	2.93
FBgn0035164	CG13901	3.66
FBgn0035186	CG13912	4.82
FBgn0035237	CG13917	7.91
FBgn0035248	CG13919	7.8
FBgn0025712	CG13920	4.11
FBgn0035270	CG13933	4.89
FBgn0035287	CG13937	3.26
FBgn0031288	CG13949	6.5
FBgn0031772	CG13994	5.04
FBgn0031770	CG13995	2.2
FBgn0031749	CG14000	4.08
FBgn0031716	CG14015	2.58
FBgn0031700	CG14022	4.92
FBgn0260451	CG14042	3.16
FBgn0031659	CG14043	4.43
FBgn0029603	CG14053	5.32
FBgn0033474	CG1407	5.14
FBgn0036814	CG14073	3.9
FBgn0040786	CG14104	5.39
FBgn0036210	CG14130	2.21
FBgn0036205	CG14131	8.61
FBgn0036193	CG14135	4.54
FBgn0032961	CG1416	7.22
FBgn0033468	CG1418	2.64
FBgn0030996	CG14194	3.55
FBgn0031002	CG14196	7.11
FBgn0031023	CG14200	6.03
FBgn0031037	CG14207	7.32
FBgn0031036	CG14220	7.21
FBgn0031059	CG14229	2.26
FBgn0031062	CG14230	2.94
FBgn0031061	CG14232	2.94
FBgn0039467	CG14253	3.07
FBgn0039482	CG14258	2.73
FBgn0039483	CG14259	2.73
FBgn0039503	CG14262	3.6
FBgn0029665	CG14270	3.31
FBgn0038674	CG14285	1.93
FBgn0038673	CG14286	1.93
FBgn0038629	CG14304	6.15
FBgn0038579	CG14313	3.44
FBgn0038532	CG14322	2.51
FBgn0030554	CG1434	3.87
FBgn0031315	CG14341	5.93
FBgn0031351	CG14352	4.23
FBgn0038078	CG14391	1.76
FBgn0030038	CG1440	3.79
FBgn0030584	CG14407	3.06
FBgn0030581	CG14408	6.6
FBgn0030583	CG14410	3.06
FBgn0030582	CG14411	6.6
FBgn0030571	CG14414	3.98
FBgn0029922	CG14431	2.33
FBgn0029893	CG14442	3.59
FBgn0037184	CG14450	6.31
FBgn0028953	CG14478	8.45
FBgn0034242	CG14480	2.91
FBgn0039404	CG14543	4.75
FBgn0039407	CG14544	4.75
FBgn0040602	CG14545	2.33
FBgn0033063	CG14589	3.74
FBgn0033054	CG14591	2.94
FBgn0031189	CG14618	5.55
FBgn0031183	CG14621	5.98
FBgn0040398	CG14629	6.36
FBgn0030406	CG1463	5.74
FBgn0014903	CG14630	2.82
FBgn0037217	CG14636	5.19
FBgn0037220	CG14641	4.45
FBgn0037222	CG14642	3.1
FBgn0037241	CG14646	5.96
FBgn0037244	CG14647	7.62
FBgn0037282	CG14657	4
FBgn0037317	CG14667	5.78
FBgn0037340	CG14671	4.49
FBgn0037824	CG14684	2.84
FBgn0037835	CG14687	1.78
FBgn0037850	CG14695	5.09
FBgn0037922	CG14711	5.11
FBgn0037924	CG14712	2.3
FBgn0037930	CG14715	3.37
FBgn0037942	CG14721	5.19
FBgn0037943	CG14722	4.42
FBgn0033243	CG14763	4.02
FBgn0033236	CG14764	7.59
FBgn0040777	CG14767	7.71
FBgn0026872	CG14777	4.4
FBgn0029580	CG14778	4.4
FBgn0027793	CG14787	2.87
FBgn0023513	CG14803	4.78
FBgn0023514	CG14805	4.56
FBgn0026088	CG14818	4.56
FBgn0035755	CG14830	3.96
FBgn0035768	CG14834	2.98
FBgn0031174	CG1486	5.51
FBgn0038330	CG14868	2.91
FBgn0038419	CG14879	5.2
FBgn0038425	CG14881	2.74
FBgn0038429	CG14882	2.92
FBgn0038445	CG14891	5.94
FBgn0038428	CG14894	2.92
FBgn0038446	CG14903	5.94
FBgn0038455	CG14907	3.22
FBgn0040968	CG14933	6.13
FBgn0035412	CG14957	2.93
FBgn0035415	CG14966	7.4
FBgn0035497	CG14995	2
FBgn0035515	CG14997	6.53
FBgn0035532	CG15014	2.74
FBgn0035541	CG15019	3.39
FBgn0034377	CG15071	6.64
FBgn0034402	CG15084	2.26
FBgn0034390	CG15093	4.7
FBgn0034398	CG15098	7.71
FBgn0034400	CG15099	5.49
FBgn0041702	CG15107	4.88
FBgn0034418	CG15118	6.11
FBgn0034454	CG15120	6.21
FBgn0033463	CG1513	5.13
FBgn0032635	CG15141	2.11
FBgn0032688	CG15160	3.61
FBgn0032733	CG15170	3.56
FBgn0030270	CG15199	4.01
FBgn0040850	CG15210	4
FBgn0030234	CG15211	7.01
FBgn0039601	CG1523	1.96
FBgn0033104	CG15237	5
FBgn0028526	CG15293	6.57
FBgn0030191	CG15306	2.31
FBgn0030137	CG15317	4.91
FBgn0030014	CG15337	3.58
FBgn0031377	CG15356	3.97
FBgn0040715	CG15386	6.32
FBgn0031419	CG15390	2.4
FBgn0031512	CG15404	2.75
FBgn0031528	CG15412	4.1
FBgn0031542	CG15414	1.87
FBgn0039828	CG1542	5.6
FBgn0031608	CG15435	4.62
FBgn0031606	CG15439	4.31
FBgn0031609	CG15443	4.62
FBgn0031161	CG15445	2.39
FBgn0031146	CG15449	1.88
FBgn0040650	CG15456	2.44
FBgn0029746	CG15465	3.76
FBgn0032483	CG15482	2.6
FBgn0039752	CG15530	5.01
FBgn0039829	CG15561	5.6
FBgn0030694	CG15602	4.24
FBgn0034194	CG15611	2.54
FBgn0031632	CG15628	3.5
FBgn0031630	CG15629	4.06
FBgn0034578	CG15653	4.28
FBgn0034639	CG15673	6.42
FBgn0034093	CG15706	7.08
FBgn0036538	CG15715	5.68
FBgn0030451	CG15717	4.6
FBgn0030465	CG15743	8.23
FBgn0030466	CG15744	2.37
FBgn0029999	CG1575	3.73
FBgn0029801	CG15771	6.9
FBgn0030336	CG1578	3.76
FBgn0030873	CG15814	8.77
FBgn0035312	CG15820	4.63
FBgn0035308	CG15822	7.12
FBgn0035084	CG15861	6.57
FBgn0035337	CG15877	3.11
FBgn0035309	CG15879	2.75
FBgn0030576	CG15890	4.01
FBgn0029860	CG15891	3.24
FBgn0029859	CG15892	3.24
FBgn0030700	CG15914	3.98
FBgn0030704	CG15916	3.19
FBgn0040575	CG15922	8.44
FBgn0038814	CG15923	1.9
FBgn0033191	CG1598	3.12
FBgn0033186	CG1602	3.41
FBgn0033185	CG1603	3.41
FBgn0039844	CG1607	4.25
FBgn0033183	CG1620	4.24
FBgn0030468	CG1622	2.53
FBgn0030218	CG1628	4.26
FBgn0030245	CG1637	3.02
FBgn0030478	CG1640	4.52
FBgn0033446	CG1648	5.58
FBgn0030481	CG1662	7.12
FBgn0033449	CG1663	4.66
FBgn0033454	CG1671	3.22
FBgn0036032	CG16711	2.75
FBgn0031560	CG16713	4.18
FBgn0036028	CG16717	5.24
FBgn0029820	CG16721	2.66
FBgn0030482	CG1673	8.66
FBgn0032322	CG16743	6.98
FBgn0035393	CG16753	2.66
FBgn0035348	CG16758	6.09
FBgn0029941	CG1677	7.82
FBgn0037698	CG16779	1.43
FBgn0034940	CG16787	2.59
FBgn0034538	CG16799	4.69
FBgn0028932	CG16890	5.32
FBgn0035073	CG16896	2.9
FBgn0040732	CG16926	6.21
FBgn0033883	CG16935	3.56
FBgn0030701	CG16952	7.24
FBgn0038809	CG16953	4.46
FBgn0036481	CG16959	1.99
FBgn0032481	CG16972	2.96
FBgn0032479	CG16974	8.13
FBgn0035355	CG16985	3.39
FBgn0025621	CG16989	3.01
FBgn0033783	CG17019	5.04
FBgn0036552	CG17028	4.43
FBgn0036551	CG17029	4.43
FBgn0030321	CG1703	6.33
FBgn0036547	CG17032	3.76
FBgn0040754	CG17059	7.39
FBgn0031099	CG17065	3.15
FBgn0086855	CG17078	5.14
FBgn0032291	CG17118	4.24
FBgn0039045	CG17119	7.58
FBgn0039043	CG17121	4.19
FBgn0032297	CG17124	4.21
FBgn0039945	CG17159	2.42
FBgn0039944	CG17162	2.42
FBgn0038741	CG17186	2.12
FBgn0037882	CG17187	4.42
FBgn0038043	CG17202	4.96
FBgn0031494	CG17219	3.27
FBgn0031500	CG17221	5.13
FBgn0046225	CG17230	3.49
FBgn0036958	CG17233	4.48
FBgn0038828	CG17270	6.31
FBgn0038829	CG17271	8.78
FBgn0038830	CG17272	8.78
FBgn0046763	CG17278	3.36
FBgn0032029	CG17292	5.49
FBgn0038107	CG17327	4.98
FBgn0028895	CG17328	4.83
FBgn0030239	CG17333	6.02
FBgn0036396	CG17359	3.97
FBgn0036395	CG17361	3.97
FBgn0030293	CG1737	3.39
FBgn0033934	CG17385	4.89
FBgn0039836	CG1750	3.78
FBgn0032774	CG17549	5.31
FBgn0033777	CG17574	5.97
FBgn0031544	CG17593	3.64
FBgn0031194	CG17598	4.61
FBgn0031195	CG17600	4.61
FBgn0030467	CG1764	2.53
FBgn0264494	CG17646	2.59
FBgn0031361	CG17652	5.15
FBgn0031356	CG17660	6.36
FBgn0027597	CG17712	2.59
FBgn0037885	CG17721	3.47
FBgn0037880	CG17726	4.97
FBgn0037890	CG17734	7.4
FBgn0039856	CG1774	6.83
FBgn0035425	CG17746	6.37
FBgn0030114	CG17754	4.55
FBgn0033529	CG17765	4.44
FBgn0038547	CG17803	3.57
FBgn0037525	CG17816	2.88
FBgn0025635	CG17829	7.53
FBgn0028394	CG17834	3.6
FBgn0028480	CG17841	3.82
FBgn0030061	CG1785	6.27
FBgn0023537	CG17896	4.81
FBgn0032597	CG17904	5.49
FBgn0037433	CG17919	2.95
FBgn0039860	CG1792	2.59
FBgn0038421	CG17931	6.95
FBgn0034624	CG17974	2.74
FBgn0030006	CG17982	5.5
FBgn0033199	CG17985	7.69
FBgn0032595	CG17996	4.54
FBgn0033566	CG18004	4.16
FBgn0031171	CG1801	3.9
FBgn0037435	CG18048	2.95
FBgn0036537	CG18081	5.68
FBgn0032791	CG18094	3.46
FBgn0034898	CG18128	2.73
FBgn0036837	CG18135	6.03
FBgn0035239	CG18170	3.01
FBgn0036035	CG18178	4.22
FBgn0030403	CG1824	4.4
FBgn0037553	CG18249	2.77
FBgn0030956	CG18259	4.47
FBgn0033431	CG1827	7.09
FBgn0029525	CG18273	2.15
FBgn0031869	CG18304	4.52
FBgn0040763	CG18336	4.5
FBgn0033683	CG18343	5.17
FBgn0039149	CG18428	7.09
FBgn0034218	CG18467	3.46
FBgn0030345	CG1847	3.04
FBgn0037931	CG18476	3.37
FBgn0039189	CG18528	2.73
FBgn0038053	CG18549	4.62
FBgn0032639	CG18563	3.77
FBgn0036466	CG18581	2.92
FBgn0038953	CG18596	2.66
FBgn0038460	CG18622	3.44
FBgn0027561	CG18659	5.98
FBgn0040963	CG18662	4.03
FBgn0040696	CG18675	3.57
FBgn0042106	CG18754	2.85
FBgn0042205	CG18764	2.3
FBgn0042132	CG18809	6.93
FBgn0042133	CG18810	6.09
FBgn0042180	CG18870	3.33
FBgn0033421	CG1888	4.9
FBgn0039870	CG1896	6.93
FBgn0033434	CG1902	8.2
FBgn0022349	CG1910	6.93
FBgn0027547	CG1927	7.57
FBgn0039623	CG1951	3.42
FBgn0037466	CG1965	5.06
FBgn0039751	CG1983	3.6
FBgn0030060	CG2004	6.27
FBgn0039664	CG2006	5.27
FBgn0037391	CG2017	4.86
FBgn0015359	CG2034	5.83
FBgn0033400	CG2063	2.31
FBgn0027608	CG2082	3.25
FBgn0037369	CG2100	4.77
FBgn0030003	CG2116	5.15
FBgn0030005	CG2120	1.92
FBgn0039876	CG2126	4.37
FBgn0030251	CG2145	2.12
FBgn0035388	CG2162	6.6
FBgn0037360	CG2182	6.88
FBgn0035213	CG2199	4.2
FBgn0032955	CG2201	5.67
FBgn0035211	CG2211	7.6
FBgn0029990	CG2233	5.94
FBgn0039790	CG2246	4.66
FBgn0030320	CG2247	7.78
FBgn0032864	CG2493	3.78
FBgn0037336	CG2519	4.2
FBgn0030396	CG2556	7.61
FBgn0032870	CG2608	2.86
FBgn0032871	CG2611	6.09
FBgn0032873	CG2614	2.11
FBgn0037518	CG2641	4.8
FBgn0037478	CG2656	3.4
FBgn0014931	CG2678	5.32
FBgn0024995	CG2680	3.19
FBgn0030504	CG2691	2.72
FBgn0037536	CG2698	4.28
FBgn0024975	CG2712	3.57
FBgn0035090	CG2736	7.8
FBgn0037541	CG2747	8.62
FBgn0035087	CG2765	4.15
FBgn0027599	CG2790	3.92
FBgn0031265	CG2794	3.66
FBgn0035082	CG2811	5.98
FBgn0034931	CG2812	2.4
FBgn0031564	CG2816	6.37
FBgn0031566	CG2818	6.02
FBgn0003159	CG2841	5.17
FBgn0014930	CG2846	5.32
FBgn0023526	CG2865	4.58
FBgn0033240	CG2906	7.59
FBgn0030189	CG2909	4.17
FBgn0033241	CG2915	8.14
FBgn0023529	CG2918	7.6
FBgn0034689	CG2921	7
FBgn0023528	CG2924	7.56
FBgn0037344	CG2926	5.71
FBgn0030177	CG2972	2.57
FBgn0031474	CG2991	7.15
FBgn0050008	CG30008	3.27
FBgn0050015	CG30015	4.37
FBgn0050033	CG30033	5.51
FBgn0050069	CG30069	7.81
FBgn0031643	CG3008	5.24
FBgn0050080	CG30080	3.53
FBgn0050094	CG30094	4.02
FBgn0050096	CG30096	3.89
FBgn0050100	CG30100	4.62
FBgn0050108	CG30108	4.28
FBgn0050109	CG30109	4.28
FBgn0050120	CG30120	4.19
FBgn0050122	CG30122	5.38
FBgn0050159	CG30159	7.5
FBgn0050172	CG30172	4.15
FBgn0050178	CG30178	4.1
FBgn0050183	CG30183	6.82
FBgn0050187	CG30187	2.56
FBgn0050197	CG30197	3.25
FBgn0040337	CG3021	2.82
FBgn0050281	CG30281	2.76
FBgn0260477	CG30283	2.19
FBgn0050285	CG30285	5.84
FBgn0050323	CG30323	5.13
FBgn0050338	CG30338	8.2
FBgn0050344	CG30344	5.64
FBgn0050345	CG30345	5.41
FBgn0050349	CG30349	4.28
FBgn0031645	CG3036	5.82
FBgn0050389	CG30389	7.47
FBgn0050392	CG30392	5.55
FBgn0050394	CG30394	8.08
FBgn0050398	CG30398	3.61
FBgn0029925	CG3040	2.38
FBgn0050403	CG30403	3.07
FBgn0050414	CG30414	4.28
FBgn0050423	CG30423	2.9
FBgn0043792	CG30427	3.62
FBgn0050431	CG30431	5.55
FBgn0050440	CG30440	6.11
FBgn0050460	CG30460	2.95
FBgn0050466	CG30466	3.52
FBgn0050467	CG30467	6.14
FBgn0050471	CG30471	1.72
FBgn0050491	CG30491	7.69
FBgn0050496	CG30496	3.96
FBgn0050503	CG30503	5.5
FBgn0038195	CG3061	8.75
FBgn0034946	CG3065	4.83
FBgn0023527	CG3071	3
FBgn0051019	CG31019	4.66
FBgn0051029	CG31029	2.98
FBgn0051030	CG31030	2.52
FBgn0051038	CG31038	3.83
FBgn0051075	CG31075	6.71
FBgn0051076	CG31076	7.16
FBgn0051098	CG31098	2.61
FBgn0051100	CG31100	6.68
FBgn0051102	CG31102	2.61
FBgn0051109	CG31109	5.05
FBgn0051121	CG31121	3.56
FBgn0051140	CG31140	3.5
FBgn0047114	CG31142	2.59
FBgn0051145	CG31145	4.49
FBgn0051156	CG31156	3.02
FBgn0051191	CG31191	8.04
FBgn0051195	CG31195	6.84
FBgn0051211	CG31211	4.75
FBgn0051223	CG31223	5.12
FBgn0051224	CG31224	5.25
FBgn0051229	CG31229	8.25
FBgn0031465	CG3123	2.17
FBgn0051249	CG31249	5.66
FBgn0051251	CG31251	3.83
FBgn0051278	CG31278	2.84
FBgn0051279	CG31279	2.74
FBgn0051287	CG31287	4.88
FBgn0051301	CG31301	4.88
FBgn0051313	CG31313	5.47
FBgn0051321	CG31321	5.86
FBgn0051344	CG31344	6.97
FBgn0051347	CG31347	3.76
FBgn0051360	CG31360	5.66
FBgn0051365	CG31365	4.05
FBgn0051368	CG31368	5.31
FBgn0051370	CG31370	4.34
FBgn0043799	CG31381	4.93
FBgn0051388	CG31388	2.7
FBgn0051454	CG31454	3.44
FBgn0051496	CG31496	9.61
FBgn0051510	CG31510	5.23
FBgn0051522	CG31522	3.29
FBgn0051523	CG31523	3.19
FBgn0051525	CG31525	8.05
FBgn0051546	CG31546	5.95
FBgn0051548	CG31548	7.78
FBgn0051606	CG31606	2.61
FBgn0034961	CG3163	4.15
FBgn0051633	CG31633	4.64
FBgn0051635	CG31635	3.82
FBgn0051637	CG31637	3.81
FBgn0051638	CG31638	6.49
FBgn0288229	CG3164	5.86
FBgn0051643	CG31643	5.7
FBgn0031673	CG31650	6.28
FBgn0051673	CG31673	3.2
FBgn0051675	CG31675	3.39
FBgn0029896	CG3168	7.66
FBgn0263355	CG31688	3.09
FBgn0031449	CG31689	4.56
FBgn0051698	CG31698	2.75
FBgn0051710	CG31710	7.75
FBgn0051712	CG31712	8.08
FBgn0051715	CG31715	2.7
FBgn0051717	CG31717	5.55
FBgn0051729	CG31729	6.16
FBgn0032618	CG31743	7.39
FBgn0086909	CG31751	6.04
FBgn0029524	CG3176	2.47
FBgn0051769	CG31769	6.57
FBgn0051778	CG31778	6.37
FBgn0051792	CG31792	3.26
FBgn0051793	CG31793	4.27
FBgn0051800	CG31800	3.1
FBgn0051807	CG31807	1.82
FBgn0032122	CG31883	3.45
FBgn0051908	CG31908	6.89
FBgn0051915	CG31915	3.17
FBgn0031360	CG31937	5.15
FBgn0051955	CG31955	6.02
FBgn0051974	CG31974	6.88
FBgn0051975	CG31975	5.11
FBgn0051998	CG31998	4.07
FBgn0051999	CG31999	1.99
FBgn0043806	CG32032	1.83
FBgn0052036	CG32036	2.48
FBgn0052069	CG32069	2.86
FBgn0052075	CG32075	2.86
FBgn0052091	CG32091	4.4
FBgn0052095	CG32095	6.05
FBgn0052100	CG32100	7.69
FBgn0052110	CG32110	2.2
FBgn0052121	CG32121	2.52
FBgn0052137	CG32137	2.45
FBgn0052163	CG32163	4.94
FBgn0052170	CG32170	2.73
FBgn0052191	CG32191	3.81
FBgn0052202	CG32202	6.7
FBgn0037538	CG3223	4.3
FBgn0029885	CG3224	5.84
FBgn0052259	CG32259	3.65
FBgn0052262	CG32262	3.4
FBgn0052263	CG32263	4.14
FBgn0052264	CG32264	3.25
FBgn0047135	CG32276	7.4
FBgn0052280	CG32280	9.67
FBgn0052284	CG32284	2.93
FBgn0052368	CG32368	3.26
FBgn0052369	CG32369	7.59
FBgn0052373	CG32373	6.96
FBgn0052407	CG32407	4.33
FBgn0052409	CG32409	4.78
FBgn0052425	CG32425	6.59
FBgn0052428	CG32428	8.57
FBgn0043783	CG32444	4.72
FBgn0052452	CG32452	3.57
FBgn0031538	CG3246	2.53
FBgn0052473	CG32473	2.7
FBgn0266918	CG32486	3.81
FBgn0052512	CG32512	3.6
FBgn0052521	CG32521	6.36
FBgn0052544	CG32544	3.93
FBgn0052579	CG32579	3.54
FBgn0052590	CG32590	3.06
FBgn0260482	CG32599	3.45
FBgn0032986	CG3262	7.43
FBgn0052638	CG32638	4.6
FBgn0052679	CG32679	3.82
FBgn0052687	CG32687	6.42
FBgn0052694	CG32694	5.57
FBgn0052695	CG32695	3.81
FBgn0052736	CG32736	6.55
FBgn0031518	CG3277	3.86
FBgn0040384	CG32795	5.13
FBgn0023531	CG32809	2.09
FBgn0260741	CG3281	4.66
FBgn0052813	CG32813	2.83
FBgn0052814	CG32814	2.82
FBgn0052815	CG32815	7.02
FBgn0052816	CG32816	2.3
FBgn0052829	CG32829	2.86
FBgn0052845	CG32845	1.94
FBgn0052856	CG32856	5.65
FBgn0038878	CG3301	5.11
FBgn0053054	CG33054	4.05
FBgn0053056	CG33056	4.05
FBgn0053057	CG33057	3.21
FBgn0038877	CG3308	8.2
FBgn0053080	CG33080	4.68
FBgn0053120	CG33120	6.47
FBgn0053129	CG33129	4.74
FBgn0053144	CG33144	2.34
FBgn0053155	CG33155	7.15
FBgn0053169	CG33169	4.86
FBgn0053170	CG33170	4.86
FBgn0053177	CG33177	3.67
FBgn0053178	CG33178	3.67
FBgn0053199	CG33199	7.27
FBgn0053203	CG33203	3.84
FBgn0053213	CG33213	3.79
FBgn0053223	CG33223	4.78
FBgn0069056	CG33226	2.19
FBgn0053229	CG33229	6.8
FBgn0034985	CG3328	5.5
FBgn0032120	CG33298	4.68
FBgn0053303	CG33303	5.32
FBgn0067628	CG33331	3.07
FBgn0067629	CG33332	3.07
FBgn0036018	CG3335	7.47
FBgn0038871	CG3337	3.89
FBgn0029874	CG3342	2.96
FBgn0031240	CG3345	3.7
FBgn0053493	CG33493	6.08
FBgn0053514	CG33514	4.68
FBgn0053523	CG33523	4.96
FBgn0053552	CG33552	1.82
FBgn0034989	CG3356	2.35
FBgn0053635	CG33635	7.55
FBgn0061360	CG33672	8.35
FBgn0053679	CG33679	3.72
FBgn0039508	CG3368	2.5
FBgn0052831	CG33695	4.24
FBgn0034997	CG3376	4.63
FBgn0035240	CG33791	3.01
FBgn0035152	CG3386	5.19
FBgn0066303	CG33932	3.25
FBgn0047095	CG33939	2.91
FBgn0262731	CG33941	2.66
FBgn0083068	CG33947	9
FBgn0053964	CG33964	4.48
FBgn0053969	CG33969	4.48
FBgn0037975	CG3397	3.03
FBgn0250851	CG33981	6.16
FBgn0053995	CG33995	6.28
FBgn0054008	CG34008	4.04
FBgn0031573	CG3407	2.97
FBgn0036008	CG3408	6.98
FBgn0083953	CG34117	3.36
FBgn0083956	CG34120	3.2
FBgn0083961	CG34125	6
FBgn0083969	CG34133	3.14
FBgn0083971	CG34135	6.78
FBgn0083976	CG34140	4.73
FBgn0085188	CG34159	5.95
FBgn0085193	CG34164	4.93
FBgn0085203	CG34174	5.06
FBgn0085208	CG34179	7.88
FBgn0033100	CG3420	4.39
FBgn0085242	CG34213	7.66
FBgn0085243	CG34214	4.28
FBgn0085249	CG34220	3.7
FBgn0259832	CG34229	3.56
FBgn0085260	CG34231	5.01
FBgn0085261	CG34232	2.31
FBgn0085271	CG34242	5.04
FBgn0085279	CG34250	8.16
FBgn0085282	CG34253	5.1
FBgn0085290	CG34261	3.49
FBgn0085292	CG34263	5.71
FBgn0085308	CG34279	4.53
FBgn0085309	CG34280	4.53
FBgn0085319	CG34290	5.33
FBgn0085325	CG34296	4.74
FBgn0031875	CG3430	2.36
FBgn0085334	CG34305	3.1
FBgn0085339	CG34310	5.59
FBgn0085342	CG34313	7.39
FBgn0085345	CG34316	3.58
FBgn0085354	CG34325	2.33
FBgn0085360	CG34331	4.51
FBgn0085377	CG34348	7.77
FBgn0035998	CG3437	6.47
FBgn0085405	CG34376	5.76
FBgn0085425	CG34396	2.89
FBgn0085427	CG34398	5.59
FBgn0085433	CG34404	2.91
FBgn0085437	CG34408	3.75
FBgn0085438	CG34409	3.14
FBgn0085446	CG34417	6.95
FBgn0085482	CG34453	4.57
FBgn0085483	CG34454	4.57
FBgn0085485	CG34456	3.82
FBgn0085488	CG34459	5.05
FBgn0034849	CG3500	5.71
FBgn0038250	CG3505	6.38
FBgn0029714	CG3527	6.43
FBgn0035995	CG3529	4.28
FBgn0038463	CG3534	7.51
FBgn0035999	CG3552	6.47
FBgn0025681	CG3558	5.58
FBgn0029854	CG3566	4.04
FBgn0029710	CG3568	3.92
FBgn0023521	CG3587	4.38
FBgn0035063	CG3594	3.6
FBgn0031417	CG3597	3.02
FBgn0029648	CG3603	3.24
FBgn0031562	CG3604	3.12
FBgn0031418	CG3609	2.79
FBgn0037028	CG3618	2.1
FBgn0031245	CG3625	3.17
FBgn0038268	CG3631	4.84
FBgn0030735	CG3632	6.5
FBgn0261444	CG3638	3.15
FBgn0031238	CG3645	3.7
FBgn0032974	CG3651	2.61
FBgn0031600	CG3652	6.51
FBgn0031285	CG3662	6.57
FBgn0035044	CG3663	3.43
FBgn0027521	CG3679	2.83
FBgn0034796	CG3700	3.83
FBgn0031590	CG3702	3.89
FBgn0040346	CG3704	3.15
FBgn0031227	CG3709	3.95
FBgn0024986	CG3719	6.73
FBgn0034750	CG3732	7.15
FBgn0034933	CG3735	5.59
FBgn0039240	CG3744	3.21
FBgn0036684	CG3764	6.4
FBgn0035085	CG3770	6.57
FBgn0035088	CG3776	6.34
FBgn0024989	CG3777	2.3
FBgn0029853	CG3781	7.63
FBgn0031662	CG3792	8.09
FBgn0028507	CG3793	3.25
FBgn0036838	CG3808	6.03
FBgn0029861	CG3815	2.05
FBgn0038275	CG3817	4.34
FBgn0035091	CG3829	6.13
FBgn0034804	CG3831	2.39
FBgn0029867	CG3847	5.68
FBgn0034951	CG3860	5.38
FBgn0031286	CG3862	2.85
FBgn0035057	CG3880	4.06
FBgn0035059	CG3894	4.88
FBgn0036824	CG3902	5.45
FBgn0034958	CG3907	5.53
FBgn0027524	CG3909	5.88
FBgn0029873	CG3918	2.96
FBgn0040396	CG3939	4.06
FBgn0036821	CG3961	3.99
FBgn0037801	CG3999	4.68
FBgn0030418	CG4004	2.53
FBgn0029821	CG4020	5.47
FBgn0035986	CG4022	6.81
FBgn0032149	CG4036	4.79
FBgn0029736	CG4041	5.13
FBgn0037018	CG4042	5.7
FBgn0034976	CG4049	3.83
FBgn0036301	CG4069	3.74
FBgn0029798	CG4078	2.55
FBgn0035983	CG4080	4.21
FBgn0036648	CG4098	4.71
FBgn0025558	CG4101	5.25
FBgn0028474	CG4119	2.86
FBgn0040634	CG4186	5.7
FBgn0025628	CG4199	3.36
FBgn0038302	CG4210	2.33
FBgn0031251	CG4213	3.33
FBgn0250862	CG42237	2.03
FBgn0250911	CG42245	6.95
FBgn0259143	CG42258	6.26
FBgn0259163	CG42268	2.08
FBgn0031683	CG4230	4.2
FBgn0259202	CG42306	5.62
FBgn0259203	CG42307	2.34
FBgn0259204	CG42308	6.55
FBgn0259227	CG42327	3.55
FBgn0259229	CG42329	5.69
FBgn0259233	CG42331	3.49
FBgn0259238	CG42336	7.78
FBgn0259677	CG42346	4.89
FBgn0259699	CG42353	6.73
FBgn0259700	CG42354	6.73
FBgn0259742	CG42360	6.62
FBgn0259707	CG42361	6.62
FBgn0259708	CG42362	3.58
FBgn0259709	CG42363	3.58
FBgn0259710	CG42364	2.69
FBgn0259711	CG42365	2.69
FBgn0259717	CG42371	6.32
FBgn0259718	CG42372	4.62
FBgn0259720	CG42374	6.49
FBgn0259722	CG42376	2.92
FBgn0259725	CG42379	2.69
FBgn0031384	CG4238	1.95
FBgn0259726	CG42380	2.69
FBgn0259727	CG42381	2.69
FBgn0030745	CG4239	4.33
FBgn0259736	CG42390	3.05
FBgn0259738	CG42392	2.3
FBgn0259818	CG42399	2.23
FBgn0259823	CG42404	2.05
FBgn0259916	CG42445	3.02
FBgn0259917	CG42446	6.95
FBgn0259932	CG42455	6.51
FBgn0259989	CG42486	6.13
FBgn0259991	CG42488	2.59
FBgn0259992	CG42489	7.41
FBgn0260026	CG42494	2.93
FBgn0260222	CG42496	4.35
FBgn0260223	CG42497	4.35
FBgn0260390	CG42516	5.98
FBgn0260392	CG42518	8.1
FBgn0260430	CG42525	2.93
FBgn0260431	CG42526	4.28
FBgn0260659	CG42542	5.28
FBgn0260756	CG42554	3.66
FBgn0260758	CG42556	7.32
FBgn0260759	CG42557	7.88
FBgn0260760	CG42558	7.88
FBgn0260764	CG42562	6.28
FBgn0260767	CG42565	8.54
FBgn0260770	CG42568	3.62
FBgn0260965	CG42588	6.55
FBgn0260967	CG42590	1.9
FBgn0261267	CG42615	4.29
FBgn0261360	CG42637	7.89
FBgn0034598	CG4266	2.88
FBgn0261538	CG42662	3.53
FBgn0261550	CG42668	5.39
FBgn0264979	CG4267	3.29
FBgn0261553	CG42671	6.1
FBgn0261554	CG42672	8.57
FBgn0261555	CG42673	4.01
FBgn0261556	CG42674	5
FBgn0261562	CG42676	3.55
FBgn0034741	CG4269	5.53
FBgn0261674	CG42709	4.09
FBgn0261679	CG42726	3.32
FBgn0261680	CG42727	3.32
FBgn0261802	CG42748	3.73
FBgn0261817	CG42759	1.79
FBgn0014092	CG4278	6.4
FBgn0261931	CG42797	3.2
FBgn0261975	CG42806	3.03
FBgn0034114	CG4282	2.96
FBgn0262026	CG42837	9.15
FBgn0262035	CG42846	4.57
FBgn0024983	CG4293	2.78
FBgn0034742	CG4294	2.68
FBgn0031258	CG4297	4.52
FBgn0262353	CG43051	4
FBgn0262508	CG43078	3.89
FBgn0262529	CG43083	6.96
FBgn0262530	CG43084	7.81
FBgn0262570	CG43110	6.34
FBgn0262574	CG43114	5.09
FBgn0262577	CG43117	2.56
FBgn0025632	CG4313	3.17
FBgn0262613	CG43139	9.14
FBgn0262721	CG43165	4.18
FBgn0262845	CG43209	2.79
FBgn0262893	CG43248	1.85
FBgn0026878	CG4325	2.54
FBgn0262985	CG43293	2.78
FBgn0030456	CG4332	5.55
FBgn0263029	CG43324	2.91
FBgn0263046	CG43341	5.3
FBgn0263050	CG43345	5.13
FBgn0263051	CG43346	5.13
FBgn0038795	CG4335	3.18
FBgn0038313	CG4338	4.23
FBgn0263256	CG43394	7.4
FBgn0038787	CG4360	5.43
FBgn0032138	CG4364	5.43
FBgn0263761	CG43678	2.92
FBgn0263993	CG43736	7.39
FBgn0263996	CG43739	6.29
FBgn0264361	CG43813	2.68
FBgn0264426	CG43844	5
FBgn0264443	CG43861	4.11
FBgn0264449	CG43867	3.57
FBgn0264489	CG43897	1.83
FBgn0038771	CG4390	5.64
FBgn0264502	CG43901	2.22
FBgn0264605	CG43954	5.79
FBgn0264740	CG43998	2.59
FBgn0264741	CG43999	2.59
FBgn0264742	CG44000	6.28
FBgn0264743	CG44001	6.28
FBgn0030431	CG4407	2.91
FBgn0264907	CG44098	6.75
FBgn0265002	CG44153	3.71
FBgn0265083	CG44194	4.98
FBgn0038765	CG4424	5.14
FBgn0265177	CG44242	9.15
FBgn0265178	CG44243	9.15
FBgn0265180	CG44245	4.82
FBgn0265182	CG44247	2.9
FBgn0265313	CG44286	6.16
FBgn0265413	CG44325	6.09
FBgn0035981	CG4452	7.98
FBgn0028506	CG4455	7.57
FBgn0001228	CG4456	6.13
FBgn0038752	CG4462	2.31
FBgn0266000	CG44774	2.94
FBgn0266261	CG44956	2.31
FBgn0266409	CG45049	5.4
FBgn0266410	CG45050	7.08
FBgn0266445	CG45075	4.21
FBgn0266446	CG45076	3.67
FBgn0266448	CG45078	3.67
FBgn0266454	CG45079	2.46
FBgn0266486	CG45085	7.78
FBgn0266489	CG45088	4.92
FBgn0266490	CG45089	4.75
FBgn0266525	CG45092	6.97
FBgn0266539	CG45100	4.23
FBgn0266540	CG45101	5.04
FBgn0037843	CG4511	6.28
FBgn0266591	CG45116	3.9
FBgn0032153	CG4537	6.03
FBgn0266977	CG45428	4.22
FBgn0039336	CG4553	3.1
FBgn0037841	CG4565	6.28
FBgn0038738	CG4572	5.54
FBgn0038366	CG4576	5.47
FBgn0029924	CG4586	2.38
FBgn0032160	CG4598	8.14
FBgn0035593	CG4603	2.91
FBgn0029932	CG4607	2.7
FBgn0035591	CG4611	3.22
FBgn0035016	CG4612	2.75
FBgn0029936	CG4617	5.72
FBgn0035021	CG4622	3.58
FBgn0283438	CG46280	6.78
FBgn0283439	CG46281	6.78
FBgn0285962	CG46338	2.73
FBgn0286778	CG46385	8.17
FBgn0286778	CG46385	8.17
FBgn0030435	CG4645	4.93
FBgn0033810	CG4646	7.39
FBgn0287631	CG46491	9.57
FBgn0032170	CG4658	4.31
FBgn0033816	CG4679	2.86
FBgn0038744	CG4733	2.47
FBgn0039357	CG4743	5.74
FBgn0032348	CG4751	2.65
FBgn0030790	CG4768	4.31
FBgn0030792	CG4789	3.51
FBgn0260456	CG4806	4.28
FBgn0039013	CG4813	5.4
FBgn0037876	CG4820	4.79
FBgn0031220	CG4822	5.41
FBgn0032187	CG4839	3.71
FBgn0034229	CG4847	3.97
FBgn0034230	CG4853	2.23
FBgn0038766	CG4854	5.14
FBgn0034232	CG4866	4.36
FBgn0025336	CG4882	3.16
FBgn0031319	CG4896	1.66
FBgn0032194	CG4901	4.52
FBgn0032195	CG4908	4.88
FBgn0035959	CG4911	5.65
FBgn0034139	CG4927	4.88
FBgn0027556	CG4928	4.46
FBgn0028897	CG4935	3.56
FBgn0035960	CG4942	6.37
FBgn0039563	CG4951	5.4
FBgn0032204	CG4953	5.02
FBgn0032205	CG4957	5.02
FBgn0032214	CG4968	3.77
FBgn0032217	CG4972	4.51
FBgn0034266	CG4975	5.13
FBgn0034267	CG4984	5.13
FBgn0031322	CG5001	4.08
FBgn0260748	CG5004	3.62
FBgn0038396	CG5013	5.08
FBgn0035944	CG5021	4.68
FBgn0032225	CG5022	2.06
FBgn0036579	CG5027	5.71
FBgn0039358	CG5028	6.17
FBgn0028744	CG5033	4.17
FBgn0039356	CG5039	5.74
FBgn0038326	CG5044	6.85
FBgn0032637	CG5050	3.77
FBgn0032231	CG5056	2.83
FBgn0035951	CG5068	5.69
FBgn0035953	CG5087	1.67
FBgn0037009	CG5104	5.21
FBgn0039341	CG5112	4.59
FBgn0039339	CG5116	2.59
FBgn0032644	CG5131	5.61
FBgn0036576	CG5151	3.87
FBgn0031908	CG5177	2.75
FBgn0043457	CG5180	8.44
FBgn0031909	CG5181	2.75
FBgn0032247	CG5188	7.05
FBgn0038803	CG5191	5.22
FBgn0036994	CG5199	4.29
FBgn0037891	CG5214	7.4
FBgn0038047	CG5245	3.72
FBgn0040383	CG5254	6.34
FBgn0036988	CG5262	4.18
FBgn0037897	CG5270	2.26
FBgn0037900	CG5276	7.63
FBgn0036772	CG5290	3.47
FBgn0038704	CG5316	6.12
FBgn0038983	CG5326	2.09
FBgn0034363	CG5327	5.37
FBgn0034365	CG5335	7.22
FBgn0034925	CG5339	2.35
FBgn0038981	CG5346	6.43
FBgn0034156	CG5348	2.3
FBgn0032242	CG5355	5.46
FBgn0032228	CG5367	3.54
FBgn0038977	CG5376	6.48
FBgn0038974	CG5377	4.36
FBgn0032218	CG5381	7.78
FBgn0038950	CG5382	5.23
FBgn0032213	CG5390	5.88
FBgn0039521	CG5402	9.14
FBgn0032431	CG5435	3.37
FBgn0030838	CG5445	5.45
FBgn0032429	CG5446	2.67
FBgn0039427	CG5447	2.56
FBgn0039430	CG5455	3.49
FBgn0038815	CG5466	1.9
FBgn0034364	CG5493	5.37
FBgn0039461	CG5500	3.42
FBgn0038054	CG5509	3.58
FBgn0038389	CG5516	5.65
FBgn0034158	CG5522	5.41
FBgn0030603	CG5541	7.41
FBgn0034908	CG5543	4.9
FBgn0034914	CG5554	6.71
FBgn0038686	CG5555	3.85
FBgn0036760	CG5567	2.19
FBgn0034919	CG5569	6.23
FBgn0036759	CG5577	2.19
FBgn0034920	CG5597	4.16
FBgn0038058	CG5608	2.12
FBgn0039531	CG5611	3.67
FBgn0036975	CG5618	1.86
FBgn0039527	CG5639	5.16
FBgn0038046	CG5641	3.72
FBgn0035948	CG5644	4.06
FBgn0037082	CG5664	2.51
FBgn0032200	CG5676	3.96
FBgn0026570	CG5704	2.75
FBgn0026593	CG5707	2.27
FBgn0032196	CG5708	4.88
FBgn0034315	CG5721	2.98
FBgn0034313	CG5726	6.28
FBgn0032193	CG5727	2.81
FBgn0032192	CG5731	2.81
FBgn0034304	CG5742	4.44
FBgn0039186	CG5746	7.07
FBgn0032450	CG5776	3.14
FBgn0032454	CG5787	2.85
FBgn0038858	CG5793	5.35
FBgn0039223	CG5805	7.29
FBgn0027617	CG5808	3.35
FBgn0027574	CG5815	7
FBgn0031682	CG5828	6.61
FBgn0038682	CG5835	5.09
FBgn0038897	CG5849	7.4
FBgn0032172	CG5850	6.93
FBgn0032167	CG5853	3.99
FBgn0039130	CG5854	7.22
FBgn0015338	CG5861	1.85
FBgn0038868	CG5862	4.66
FBgn0030625	CG5877	2.64
FBgn0039489	CG5880	3.73
FBgn0025700	CG5885	8.83
FBgn0039379	CG5886	2.33
FBgn0028523	CG5888	5.36
FBgn0039136	CG5902	4.67
FBgn0036993	CG5910	5.74
FBgn0038401	CG5916	1.99
FBgn0039505	CG5934	2.85
FBgn0046247	CG5938	3.38
FBgn0036211	CG5946	4.42
FBgn0032587	CG5953	2.49
FBgn0031913	CG5958	7.79
FBgn0038056	CG5961	4.89
FBgn0031914	CG5973	4.83
FBgn0043455	CG5986	6.8
FBgn0017429	CG5989	6.92
FBgn0039145	CG6000	6.18
FBgn0038672	CG6005	1.93
FBgn0038675	CG6013	4.3
FBgn0038924	CG6028	8.32
FBgn0038679	CG6040	4.46
FBgn0039492	CG6051	4.42
FBgn0039488	CG6066	3.73
FBgn0029828	CG6067	4.96
FBgn0040985	CG6115	6.12
FBgn0038332	CG6136	2.82
FBgn0033853	CG6145	7.4
FBgn0032445	CG6153	4.07
[truncated: 3,824 more rows]
