# Supplementary material for: KDM5-mediated activation of genes required for mitochondrial biology is necessary for viability in Drosophila
Source: Development. 2023 Nov 6;150(21):dev202024. doi: 10.1242/dev.202024 (PMC10651110; doi:10.1242/dev.202024)
Supplement: Table S2. RNA-seq from kdm5[140] ring glands. [file develop-150-202024-TableS2.xlsx]

## Sheet: Table S2_RG RNAseq
Table S2 RNA-seq from kdm5[140] ring glands
gene_id	WT1_count	WT2_count	WT3_count	WT4_count	null1_count	null2_count	null3_count	null4_count	WT1_fpkm	WT2_fpkm	WT3_fpkm	WT4_fpkm	null1_fpkm	null2_fpkm	null3_fpkm	null4_fpkm	g_nullvsWT_g_null	g_nullvsWT_WT	g_nullvsWT_log2FoldChange	g_nullvsWT_pvalue	g_nullvsWT_padj	gene_name	gene_chr	gene_start	gene_end	gene_strand	gene_length	gene_biotype	gene_description	tf_family
FBgn0013686	750318	590017	696483	651438	652089	672483	680467	637574	30870.7	26325.8	31154.9	25578.6	25014.2	27976.7	30743.8	23758.6	646007	684689	-0.0839009	0.427097	0.602654	mt:lrRNA	dmel_mitochondrion_genome	12734	14058	-	1325	rRNA	-	-
FBgn0004959	279742	237314	243245	293197	243388	223572	239126	236720	6922.45	6368.56	6544.27	6924.11	5615.4	5594.15	6497.99	5305.5	229947	267381	-0.217602	0.00428447	0.018314	phm	X	18685766	18688433	+	2203	protein_coding	-	p450
FBgn0000556	277641	238828	252942	254665	221293	222124	220529	231947	6142.7	5730.3	6084.32	5377.09	4564.81	4969.19	5357.87	4647.87	218373	260782	-0.256052	0.000658406	0.00371809	Ef1alpha48D	2R	11891135	11895762	+	2464	protein_coding	-	GTP_EFTU
FBgn0003312	251780	215143	217876	244355	192290	178869	204536	190323	7741.57	7173.83	7283.38	7170.2	5512.44	5561.06	6906.02	5300.15	187208	236177	-0.33523	0.000249229	0.0016223	sad	3R	11877235	11879754	+	1773	protein_coding	-	p450
FBgn0086917	217214	187410	189704	219555	115719	110316	130691	118318	6701.43	6270.31	6363.15	6464.36	3328.62	3441.38	4427.68	3306.13	116241	206768	-0.830909	1.5e-16	6.75e-15	spok	3R	3322810	3354486	+	1767	protein_coding	-	p450
FBgn0024320	193059	140189	143648	153815	146011	132321	146997	142795	2024.74	1594.45	1637.93	1539.51	1427.73	1403.21	1692.93	1356.38	138635	160239	-0.208947	0.0539017	0.141605	Npc1a	2L	10213812	10221216	-	5198	protein_coding	-	-
FBgn0013674	146922	111463	130310	112964	125309	124806	139716	119651	5214.49	4290.15	5028.27	3826.2	4146.55	4478.94	5445.3	3846.19	124823	127904	-0.0351737	0.788891	0.879727	mt:CoI	dmel_mitochondrion_genome	1474	3009	+	1536	protein_coding	-	-
FBgn0261808	98371	98019	97257	129657	123057	124752	128348	128271	1648.54	1781.39	1772.02	2073.63	1922.73	2113.95	2361.96	1946.93	123134	107347	0.197936	0.0398383	0.111384	cu	3R	11197592	11208633	+	3253	protein_coding	-	Exo_endo_phos
FBgn0000042	141999	113895	116172	118674	107408	100210	103284	102562	2599.42	2261.06	2312.11	2073.24	1833.19	1854.89	2076.23	1700.47	100828	124885	-0.308714	0.000642376	0.00364578	Act5C	X	5900861	5905399	+	2978	protein_coding	-	Actin
FBgn0036732	91528	104442	95913	153644	97264	97853	94831	105867	1203.49	1489.29	1371.13	1927.99	1192.39	1301	1369.27	1260.77	96345.1	112677	-0.225912	0.0872064	0.202326	Oatp74D	3L	17487118	17511693	+	4146	protein_coding	-	-
FBgn0266599	120407	105981	111756	114733	89098	82646	84958	90854	2416.79	2306.91	2438.78	2197.75	1667.38	1677.35	1872.58	1651.66	84617.7	115307	-0.446461	6.95e-12	1.91e-10	Hsc70-4	3R	15242687	15246614	+	2716	protein_coding	-	HSP70
FBgn0000559	108640	98048	99174	109995	84886	85303	82252	89582	1938	1896.78	1923.43	1872.57	1411.82	1538.66	1611.24	1447.35	83291.3	105770	-0.34471	1.68e-09	3.37e-08	EF2	2L	21677913	21682164	-	3056	protein_coding	-	GTP_EFTU
FBgn0013676	108582	82595	98399	83536	81570	89494	102209	83204	7502.35	6188.84	7391.72	5508.27	5254.72	6252.41	7754.95	5206.83	87565.2	95160	-0.120006	0.413221	0.589491	mt:CoIII	dmel_mitochondrion_genome	4736	5524	+	789	protein_coding	-	-
FBgn0001233	77565	63124	76209	61526	82438	76385	71957	80163	1428.53	1260.77	1525.97	1081.4	1415.57	1422.48	1455.29	1337.17	75592.7	71110.7	0.088185	0.402717	0.578729	Hsp83	3L	3192969	3197059	+	2960	protein_coding	-	HATPase_c
FBgn0262109	73884	54800	51018	68455	83460	70714	63555	79280	734.328	590.659	551.288	649.303	773.388	710.656	693.649	713.663	71931.3	62831.5	0.195126	0.0398498	0.111384	CR42862	3L	224106	230964	+	5485	lincRNA	-	-
FBgn0003279	68322	68536	67688	76750	57892	64105	61476	65654	2660.41	2894.17	2865.6	2852.13	2101.78	2524.03	2628.72	2315.47	60768.7	71578.2	-0.23621	0.00344061	0.0152018	RpL4	3R	27922821	27924888	+	1400	protein_coding	-	-
FBgn0020910	62833	61279	62891	68666	55664	59880	60296	59147	1535.34	1623.85	1670.79	1601.26	1268.15	1479.49	1617.92	1309	57421.1	65077.9	-0.180608	0.0382959	0.107972	RpL3	3R	11221894	11225173	+	2231	protein_coding	-	-
FBgn0026372	52946	53387	54191	60752	57965	65241	65481	65162	2840.9	3106.52	3161.3	3110.9	2899.8	3539.63	3858.23	3166.7	62046.8	56310.7	0.139929	0.141461	0.285242	RpL23A	3L	1667192	1668654	-	1016	protein_coding	-	-
FBgn0011284	56177	55434	56448	60935	49903	54137	56263	55438	2113.52	2261.73	2308.94	2187.85	1750.47	2059.48	2324.46	1889.06	52731.4	58308.4	-0.145062	0.115843	0.248551	RpS4	3L	13041756	13044234	+	1449	protein_coding	-	Ribosomal_S4e
FBgn0039713	53847	55722	59385	62659	52486	51646	54352	54417	2348.38	2635.42	2815.78	2607.91	2134.17	2277.5	2602.99	2149.47	51956.6	59005.9	-0.183568	0.0363654	0.103464	RpS8	3R	29861582	29863902	+	1250	protein_coding	-	-
FBgn0039073	80859	55273	57719	52693	48621	51760	60116	36854	2614.49	1938.15	2029.05	1625.98	1465.76	1692.26	2134.52	1079.28	48726	62765	-0.365283	0.0602975	0.153521	CG4408	3R	23361889	23363574	-	1686	protein_coding	-	-
FBgn0003884	67726	57485	61020	62007	49143	45654	45248	47069	2107.36	1939.78	2064.29	1841.3	1425.68	1436.4	1546.08	1326.5	45570.3	63196.1	-0.47176	3.48e-11	8.59e-10	alphaTub84B	3R	7086599	7088839	+	1752	protein_coding	-	Tubulin
FBgn0066084	54490	53753	61971	59134	47623	45514	46985	52121	9282.89	9930.83	11478.1	9614.04	7564.19	7840.18	8789.74	8042.09	46787.9	58500.3	-0.322311	0.000152315	0.00106037	RpL41	2R	24903416	24903935	-	320	protein_coding	-	-
FBgn0003517	49932	51830	54332	57116	47976	52654	51834	52432	2034.41	2290.12	2406.75	2220.86	1822.48	2169.23	2319.13	1934.85	50040.7	54327.9	-0.118608	0.202182	0.366248	sta	X	1481797	1483413	-	1338	protein_coding	-	-
FBgn0064225	50385	50410	54262	55924	49807	52322	52557	51839	716.23	777.113	838.615	758.668	660.117	752.055	820.412	667.417	50443.3	53759	-0.0918621	0.305282	0.482653	RpL5	2L	22532279	22536884	-	3835	protein_coding	-	-
FBgn0001942	57367	52582	53544	59268	44121	44991	44498	46952	1261.03	1253.48	1279.65	1243.33	904.252	1000.01	1074.13	934.778	44017	56663.9	-0.364405	3.14e-08	5.12e-07	eIF-4a	2L	5981764	5985909	+	2480	protein_coding	-	DEAD
FBgn0005593	48485	49181	50189	53620	44513	48417	49497	48231	2264.92	2491.49	2549	2390.42	1938.71	2286.96	2539.07	2040.62	46607.7	51321.1	-0.139006	0.139251	0.281622	RpL7	2L	10201004	10202321	+	1167	protein_coding	-	-
FBgn0014026	49615	48882	49234	57835	42570	47033	47032	47036	2056.85	2197.64	2219.07	2288.15	1645.41	1971.55	2141.09	1766.08	44876.8	52258.2	-0.219717	0.0153026	0.0519256	RpL7A	X	6530897	6533348	-	1315	protein_coding	-	-
FBgn0039757	49470	50368	52453	54858	41468	44652	45966	45047	2367.74	2614.35	2729.47	2505.73	1850.48	2160.97	2415.91	1952.76	43292.6	52783.7	-0.285994	0.00250566	0.0116579	RpS7	3R	30206447	30209020	-	1139	protein_coding	-	-
FBgn0261597	40491	42927	43652	47597	47678	52648	54450	53151	1184.21	1361.5	1388	1328.47	1300.07	1556.92	1748.71	1407.9	50841.8	44488.9	0.192553	0.0580865	0.14934	RpS26	2L	18441335	18443277	-	1864	protein_coding	-	-
FBgn0035028	42012	40722	41214	41143	51816	49317	61851	52130	956.278	1005.21	1019.93	893.736	1099.65	1135.07	1546	1074.7	52743.8	42095.4	0.325326	0.00681932	0.0268818	Start1	2R	24574559	24577676	+	2395	protein_coding	-	START
FBgn0038535	64872	34800	33100	32990	58480	48044	50065	50702	792.227	460.88	439.477	384.483	665.854	593.261	671.393	560.798	50441.9	42054.7	0.26235	0.175308	0.331752	alt	3R	17673732	17682515	-	4464	protein_coding	-	-
FBgn0001226	64095	40895	48356	39564	49998	39373	45998	43257	2141.02	1481.44	1756.15	1261.24	1557.14	1329.87	1687.27	1308.71	43547	49149.4	-0.174605	0.261675	0.434832	Hsp27	3L	9384063	9385694	+	1632	protein_coding	-	-
FBgn0017545	47443	47367	48682	52352	42674	43631	43300	44151	1917.24	2075.85	2138.89	2019.02	1607.86	1782.85	1921.51	1615.97	42390.8	49872.7	-0.234524	0.0021795	0.010312	RpS3A	4	65225	67207	-	1349	protein_coding	-	-
FBgn0012037	44070	59463	53776	65368	34758	34412	38687	38852	1100.54	1610.37	1460.05	1557.87	809.276	868.934	1060.91	878.75	35821.7	56723	-0.663111	3.66e-07	4.91e-06	Ance	2L	13905645	13909212	+	2183	protein_coding	-	Peptidase_M2
FBgn0002593	46021	44912	47244	49656	42174	42157	43293	43611	3266.72	3457.27	3646.01	3363.79	2791.13	3025.79	3374.61	2803.76	41784.2	47840	-0.195287	0.012668	0.0444613	RpLP1	2L	419952	420864	+	768	protein_coding	-	-
FBgn0261560	55034	35863	34518	34843	51242	44917	52074	47932	3973.75	2808.23	2709.76	2400.97	3449.65	3279.4	4128.96	3134.62	47916.6	40725.6	0.234579	0.124624	0.260616	Thor	2L	3478434	3479612	+	755	protein_coding	-	-
FBgn0261606	39187	41560	44394	46933	43235	42782	45665	45386	3374.85	3881.54	4156.74	3857.39	3471.58	3725.53	4318.64	3540.17	43226.6	43842.7	-0.0204345	0.828441	0.905745	RpL27A	2L	4457186	4458364	-	633	protein_coding	-	-
FBgn0002607	46958	45071	47965	49203	36937	38655	38324	40638	1880.91	1957.82	2088.81	1880.84	1379.43	1565.59	1685.7	1474.28	37686.3	48201.3	-0.355054	4.31e-06	4.43e-05	RpL19	2R	24967877	24969547	-	1361	protein_coding	-	-
FBgn0039857	41856	43000	44631	49210	39232	41137	41944	42565	2359.65	2628.9	2735.53	2647.56	2062.1	2344.97	2596.63	2173.36	40250.4	45489.8	-0.176566	0.0439454	0.120834	RpL6	3R	31594792	31596204	-	967	protein_coding	-	-
FBgn0013678	48609	35955	42195	35902	42355	44484	48912	41097	2330.63	1869.53	2199.54	1642.77	1893.39	2156.62	2575.26	1784.66	43370.4	41475.3	0.064443	0.647313	0.778121	mt:Cyt-b	dmel_mitochondrion_genome	10498	11634	+	1137	protein_coding	-	-
FBgn0024733	45881	44317	48112	48027	37433	37778	39408	38468	2025.27	2121.47	2308.97	2023.19	1540.58	1686.18	1910.22	1537.94	37389.7	47494.8	-0.345152	9.55e-05	0.000696766	RpL10	3L	23093190	23095471	-	1235	protein_coding	-	-
FBgn0261602	42952	42190	44026	46673	39056	39906	40041	43048	1996.19	2126.4	2224.56	2070.08	1692.33	1875.3	2043.5	1812.01	39493.5	44782.3	-0.181336	0.013025	0.0454656	RpL8	3L	2587456	2588883	+	1173	protein_coding	-	Ribosomal_L2_C
FBgn0003887	42450	43840	46669	48905	38660	39314	38917	38940	1238.18	1386.74	1479.96	1361.33	1051.35	1159.49	1246.51	1028.71	38029	46337.8	-0.285111	0.000913934	0.00492518	betaTub56D	2R	19447319	19451600	-	1869	protein_coding	-	Tubulin
FBgn0013675	44486	37862	40489	35900	37564	45886	54222	39465	3540.37	3267.73	3503.31	2726.61	2787.26	3692.5	4738.62	2844.64	43692.7	40508.1	0.109165	0.50902	0.673355	mt:CoII	dmel_mitochondrion_genome	3083	3767	+	685	protein_coding	-	-
FBgn0020618	39924	38717	40018	43001	40697	43342	44360	44338	1285.56	1352	1400.98	1321.42	1221.8	1411.18	1568.56	1293.08	42192.5	41158.4	0.0357729	0.676621	0.800741	Rack1	2L	7825347	7827315	-	1693	protein_coding	-	WD40
FBgn0002590	41787	42998	44960	48256	36706	39251	40523	39760	1643.59	1834.08	1922.63	1811.37	1346.08	1561.06	1750.27	1416.41	38182.5	45335.5	-0.247756	0.00911624	0.034054	RpS5a	X	17143588	17148264	-	1386	protein_coding	-	-
FBgn0037351	44177	43243	45036	47299	38101	37222	38221	40914	2667.01	2831.14	2956	2725.1	2144.59	2272.18	2533.85	2237.12	37630.2	45786.8	-0.283062	4.98e-05	0.000390854	RpL13A	3R	5624474	5625947	+	903	protein_coding	-	-
FBgn0000100	40129	42039	43756	46699	35726	37274	38169	38451	1647.32	1871.49	1952.86	1829.48	1367.36	1547.17	1720.6	1429.6	36530	43977.3	-0.267703	0.00303489	0.0137134	RpLP0	3L	22075867	22077487	+	1328	protein_coding	-	-
FBgn0261592	39469	39896	41712	44104	37820	39559	39863	39685	1800.55	1973.76	2068.83	1920.12	1608.61	1824.77	1996.96	1639.7	38320.3	42077.7	-0.13497	0.118114	0.251371	RpS6	X	7899624	7901331	-	1195	protein_coding	-	-
FBgn0011272	41478	40975	44055	45600	34677	35116	35823	37237	1879.61	2013.66	2170.51	1972.05	1465.12	1609.05	1782.64	1528.32	34839.8	43846.6	-0.331756	3.37e-05	0.000276221	RpL13	2L	9967313	9968645	+	1203	protein_coding	-	-
FBgn0001218	43487	31169	33621	34426	48489	41038	38391	41206	660.545	513.431	555.225	499.036	686.698	630.295	640.358	566.882	41090.6	36272.3	0.179936	0.0816591	0.192864	Hsc70-3	X	11801696	11807117	-	3589	protein_coding	-	HSP70
FBgn0010412	36553	37334	38248	43143	35506	38919	40901	39157	1589.07	1760.11	1807.77	1789.91	1439.13	1710.78	1952.55	1541.76	37790.5	39511.7	-0.064287	0.525657	0.686729	RpS19a	X	16637894	16639249	+	1254	protein_coding	-	-
FBgn0028697	35503	33910	37771	38387	41814	38069	40435	41683	1901.23	1969.3	2199.09	1961.8	2087.71	2061.36	2377.81	2021.7	39471.3	37083.4	0.0900152	0.242393	0.411916	RpL15	3L	27267255	27268445	+	1018	protein_coding	-	-
FBgn0004867	39453	38236	41578	41399	34156	36373	36958	36930	1780.45	1871.28	2039.99	1782.96	1437.13	1659.75	1831.51	1509.45	35273.3	40954.3	-0.215459	0.0178322	0.0584417	RpS2	2L	9896265	9897552	-	1208	protein_coding	-	-
FBgn0002622	40688	39104	40880	44322	34233	34593	34228	36132	1957.73	2040.44	2138.52	2035.21	1535.72	1683.02	1808.5	1574.59	33926.1	41994.5	-0.307841	6.72e-06	6.62e-05	RpS3	3R	23358812	23360207	+	1133	protein_coding	-	-
FBgn0034138	39263	38754	42027	44228	31899	32439	35170	34008	2642.5	2828.55	3075.21	2840.74	2001.65	2207.56	2599.29	2073.01	32629.6	41834.5	-0.358542	0.000150687	0.00105008	RpS15	2R	16570112	16571230	-	810	protein_coding	-	-
FBgn0265297	41756	31962	32111	35155	43079	35247	34871	40380	529.01	439.132	442.298	425.045	508.85	451.525	485.132	463.341	37254.8	35823	0.0565377	0.504955	0.670526	pAbp	2R	18140078	18147191	+	4303	protein_coding	-	RRM_1
FBgn0029176	41043	39251	41562	44024	30666	31030	32116	33528	1320.04	1369.03	1453.31	1351.26	919.567	1009.12	1134.28	976.661	31056.4	42234.7	-0.443576	7.44e-09	1.34e-07	Ef1gamma	3R	29220172	29222109	+	1695	protein_coding	-	GST_N
FBgn0003942	36610	36868	39178	40173	31883	32599	34646	34305	3371.28	3681.8	3922.41	3530.46	2737.37	3035.38	3503.47	2861.16	32590.1	38950	-0.257214	0.00487632	0.0204505	RpS27A	2L	10408352	10410456	+	592	protein_coding	-	ubiquitin
FBgn0261593	33721	34620	36724	40524	33425	35242	35501	36231	1180.67	1314.53	1397.96	1354.07	1091.14	1247.68	1364.96	1148.94	34269.9	37056	-0.112793	0.207032	0.371764	RpS10b	X	19598031	19599806	+	1557	protein_coding	-	-
FBgn0034743	35017	35080	37148	40308	32774	33656	33600	35292	2531.77	2750.56	2920.09	2781.24	2209.3	2460.49	2667.69	2311.06	32996.8	37562.8	-0.187006	0.0171096	0.056643	RpS16	2R	22605745	22607995	+	754	protein_coding	-	-
FBgn0010265	35923	37330	39402	42070	29984	31810	32666	33087	2178.36	2454.88	2597.71	2434.62	1695.22	1950.45	2175.22	1817.2	31144.7	39411.9	-0.339671	0.000261147	0.0016847	RpS13	2L	8363477	8364662	-	899	protein_coding	-	-
FBgn0017579	34589	33562	35893	38121	33254	32917	34691	35344	3046.24	3205.46	3436.78	3204	2730.54	2931.3	3355	2819.23	33230.6	36196.5	-0.123368	0.123225	0.258767	RpL14	3L	8601006	8602392	+	619	protein_coding	-	-
FBgn0005585	38143	32799	34898	35618	35643	32434	31402	35303	1239.93	1156.27	1233.39	1104.98	1080.28	1066.1	1120.96	1039.4	32758.4	36012.5	-0.136644	0.0193521	0.0624914	Crc	3R	9628691	9630851	-	1677	protein_coding	-	-
FBgn0034968	32331	33433	33922	37038	32420	34235	36122	34574	1527.32	1712.78	1742.24	1669.78	1427.92	1635.29	1873.84	1479.28	33584	34818.2	-0.0520973	0.588407	0.735207	RpL12	2R	24060378	24061860	+	1154	protein_coding	-	-
FBgn0010409	33715	33735	35530	37013	30722	33490	34562	33780	2894.45	3140.8	3316.3	3032.49	2459.07	2907.18	3258.31	2626.59	32404.9	35667.7	-0.138437	0.150952	0.298036	RpL18A	2R	17546406	17547462	-	635	protein_coding	-	-
FBgn0003274	34081	34698	35941	38356	31451	31268	31064	33356	3076.04	3396.25	3526.84	3303.81	2646.63	2853.61	3078.84	2726.74	30972.7	36443.9	-0.234704	0.00101696	0.00539732	RpLP2	2R	16586129	16586732	+	604	protein_coding	-	-
FBgn0029897	31809	33181	35036	38246	31334	32918	33718	33938	1549.66	1753.04	1855.74	1778.18	1423.25	1621.56	1803.84	1497.48	32209.2	35206.1	-0.128379	0.166777	0.320247	RpL17	X	6741537	6744238	-	1119	protein_coding	-	-
FBgn0036213	34442	33208	35994	37452	30538	31662	31309	32324	1955.84	2045.05	2222.24	2029.66	1616.83	1818.02	1952.38	1662.49	30696.1	35934.5	-0.227346	0.00396847	0.0171472	RpL10Ab	3L	11822851	11824211	+	960	protein_coding	-	-
FBgn0030616	27734	29699	30968	34297	33909	35518	35754	36875	1166.61	1354.78	1416.25	1376.8	1329.86	1510.69	1651.53	1404.86	34663.4	31239.3	0.150028	0.102746	0.227811	RpL37a	X	15137870	15139367	-	1296	protein_coding	-	-
FBgn0033912	35295	34997	37205	39448	29099	27358	30258	30614	2224.4	2391.92	2549.28	2372.62	1709.85	1743.41	2094.07	1747.47	28620	37421.7	-0.386884	3.88e-06	4.04e-05	RpS23	2R	14215096	14216627	-	865	protein_coding	-	Ribosomal_S12
FBgn0013325	32285	32112	33868	35278	30689	32404	31946	32616	1730.6	1866.72	1973.79	1804.69	1533.76	1756.34	1880.45	1583.49	31154.8	34022.8	-0.127075	0.124698	0.260677	RpL11	2R	19442342	19443825	+	1017	protein_coding	-	-
FBgn0025286	32416	32950	35714	36821	28950	30223	31803	32159	2882.81	3177.81	3453.11	3125.03	2400.4	2717.74	3105.81	2590.29	30067.4	35140.2	-0.224947	0.0169185	0.0562037	RpL31	2R	9587193	9587989	+	613	protein_coding	-	Ribosomal_L31e
FBgn0033699	30999	31704	32921	34687	30516	32963	33826	33134	1962.73	2176.93	2266.22	2095.96	1801.44	2110.35	2351.88	1900.1	31881.1	33201.3	-0.0585668	0.537578	0.695696	RpS11	2R	12199024	12200815	-	861	protein_coding	-	-
FBgn0010411	31968	31368	34523	36033	30328	31908	31684	32623	2847.61	3030.18	3343.41	3063.15	2518.77	2873.95	3099.24	2631.95	30878	34099.1	-0.143184	0.0925272	0.211653	RpS18	2R	20263979	20264848	+	612	protein_coding	-	-
FBgn0033663	34231	31035	32684	31811	32267	31776	32764	33017	1032.71	1015.37	1072.04	915.879	907.604	969.331	1085.44	902.164	31673.5	33078.7	-0.0626511	0.449417	0.623058	ERp60	2R	11887568	11890979	-	1807	protein_coding	-	-
FBgn0036825	32532	32860	34688	36742	29941	29878	30779	31953	2577.74	2823.66	2988.29	2778.39	2211.94	2393.83	2678.14	2293.13	29885.4	34850.3	-0.221756	0.00537981	0.0221836	RpL26	3L	18898875	18899917	+	688	protein_coding	-	KOW
FBgn0261599	28845	31770	32239	34483	28477	34315	36325	32207	1561.56	1865.18	1897.51	1781.54	1437.34	1878.39	2159.45	1579.16	32220	32455	-0.0105057	0.93483	0.967179	RpS29	3R	9778042	9779528	+	1007	protein_coding	-	-
FBgn0035753	33529	33275	34057	37926	26664	29304	30243	28641	2319.59	2496.46	2561.61	2503.97	1719.87	2049.89	2297.55	1794.6	28099.2	35317.9	-0.32991	0.000755689	0.00416964	RpL18	3L	7240203	7241351	-	788	protein_coding	-	-
FBgn0086472	33047	32459	35290	35159	29031	27901	27795	30313	2102.17	2239.17	2440.64	2134.39	1721.78	1794.61	1941.57	1746.44	28003.9	34658.4	-0.307591	1.42e-05	0.000128397	RpS25	3R	11215028	11216287	-	857	protein_coding	-	-
FBgn0037181	32570	28862	34218	29464	32140	29562	36052	26733	1342.07	1289.73	1532.95	1158.65	1234.76	1231.7	1631.31	997.686	30576.1	31943.9	-0.0631549	0.660846	0.789435	CG11370	3L	22712155	22713660	+	1323	protein_coding	-	-
FBgn0039359	31659	31537	34314	37011	28332	26622	28753	29575	1748.62	1889.02	2060.56	1950.89	1459	1486.81	1743.95	1479.5	27617.8	34242.6	-0.310226	0.000177733	0.00120933	RpL27	3R	25683623	25685051	-	987	protein_coding	-	KOW
FBgn0030703	25015	23038	23913	25249	38108	36211	39309	35179	907.315	906.188	942.99	873.985	1288.7	1328.04	1565.67	1155.66	36390.1	24749.3	0.556132	2.69e-09	5.23e-08	MSBP	X	15887567	15890109	-	1503	protein_coding	-	-
FBgn0040001	53129	60198	61520	56758	2160	962	2942	1564	391.661	481.256	493.072	399.308	14.8461	7.1708	23.8161	10.4425	1887.55	59210.1	-4.97137	4.34e-39	7.16e-37	CG17374	3L	25752859	25762779	-	7395	protein_coding	-	ketoacyl-synt
FBgn0022893	28663	30106	32773	34673	28382	27693	27666	28095	750.151	854.469	932.522	866.006	692.548	732.844	795.104	665.956	27270.5	32152.1	-0.237597	0.00662672	0.0263201	Df31	2L	21626309	21629932	-	2083	protein_coding	-	-
FBgn0038834	27608	28783	30338	31840	29772	28345	29446	30906	2431.42	2749.02	2904.88	2676.09	2444.63	2524.16	2847.75	2465.23	28866.8	30213.4	-0.0657969	0.408026	0.584397	RpS30	3R	20850516	20851427	+	619	protein_coding	-	Ribosomal_S30
FBgn0032518	29252	29638	31514	32816	26278	27502	28306	27443	1260.61	1385.13	1476.54	1349.63	1055.84	1198.41	1339.54	1071.14	26765.5	31395.6	-0.230225	0.0134026	0.0465726	RpL24	2L	13393687	13395131	-	1265	protein_coding	-	-
FBgn0002626	28203	29197	29828	32240	26036	27988	29393	27716	1931.52	2168.49	2220.97	2107.18	1662.48	1938.16	2210.54	1719.19	27187.5	30428.8	-0.162534	0.105038	0.231207	RpL32	3R	30045229	30046161	-	796	protein_coding	-	-
FBgn0037874	28907	27054	28706	28902	28032	28598	30271	28121	953.914	968.176	1029.9	910.2	862.462	954.237	1096.94	840.479	28129.2	28939	-0.040979	0.664525	0.792764	Tctp	3R	11210247	11211898	+	1652	protein_coding	-	-
FBgn0000416	32315	29478	28455	31922	25946	25591	25807	28717	499.477	494.112	478.173	470.873	373.905	399.956	438.025	402.012	25817.9	31076.8	-0.26751	1.81e-05	0.00015833	Sap-r	3R	30883464	30889062	-	3527	protein_coding	-	-
FBgn0003941	26297	26908	27796	29582	28382	28888	29583	30387	2175.39	2413.95	2499.94	2335.4	2189.04	2416.37	2687.35	2276.71	28603.1	28170.3	0.0219669	0.788504	0.87955	RpL40	2L	4227699	4228561	+	659	protein_coding	-	ubiquitin
FBgn0259697	32659	27828	29705	31313	24973	27391	30605	23235	1033.92	955.392	1022.42	946.042	737.112	876.81	1063.96	666.217	26118.7	30911.7	-0.243112	0.0687023	0.169071	nvd	3L	24324866	24401655	+	1722	protein_coding	-	-
FBgn0250907	60719	30011	33095	29406	22150	15430	17033	17612	448.949	240.641	266.042	207.496	152.695	115.359	138.297	117.943	17533.1	38896.6	-1.14956	5.61e-05	0.000432184	Cht3	2L	22999574	23025915	-	7373	protein_coding	-	CBM_14
FBgn0019936	26243	27606	28573	30539	24467	28397	30065	27118	2536.59	2893.72	3002.68	2817.05	2204.94	2775.39	3191.16	2374.02	26976.6	28778.8	-0.0933341	0.430855	0.605903	RpS20	3R	20822181	20823356	+	564	protein_coding	-	Ribosomal_S10
FBgn0039300	25677	26272	28626	29462	27324	27877	29007	28201	1920.14	2130.58	2327.37	2102.58	1905.08	2107.9	2382	1910.04	27460.5	28041.3	-0.0302242	0.749267	0.853389	RpS27	3R	25245955	25247514	-	729	protein_coding	-	-
FBgn0000210	35615	21452	22079	22346	34457	27076	26579	29457	120.646	78.8068	81.3157	72.2406	108.827	92.7424	98.8709	90.3769	28526.6	25766.9	0.146784	0.331351	0.509845	br	X	1575132	1664869	+	16093	protein_coding	-	BTB
FBgn0020762	26950	15485	16162	20139	39541	30117	32701	37842	280.164	174.575	182.669	199.799	383.249	316.577	373.306	356.301	33999	19912.9	0.771768	9.36e-08	1.4e-06	Atet	2L	4333913	4345776	+	5244	protein_coding	-	ABC2_membrane
FBgn0032987	30115	30124	33611	33794	22820	21559	23046	23528	2331.99	2529.72	2829.7	2497.39	1647.55	1688.06	1959.7	1650.13	22177.5	32533.9	-0.552877	1.68e-10	3.91e-09	RpL21	2L	22247111	22247875	-	704	protein_coding	-	-
FBgn0035422	25904	27344	28877	29717	25296	25771	27211	26836	1021.82	1169.73	1238.44	1118.71	930.336	1027.91	1178.7	958.773	25673.1	28512.5	-0.151367	0.111873	0.242057	RpL28	3L	3220911	3222960	-	1382	protein_coding	-	-
FBgn0261596	25942	27024	26377	29597	24905	27123	27832	26885	2189.21	2473.15	2420.05	2383.6	1959.52	2314.39	2579.16	2054.87	26100.5	27735.7	-0.0877061	0.360368	0.538223	RpS24	2R	22640526	22641419	-	646	protein_coding	-	Ribosomal_S24e
FBgn0086680	30356	22084	21908	28744	31383	25413	25062	29369	345.915	272.91	271.421	312.59	333.426	292.817	313.611	303.113	26970.6	26099.8	0.0473208	0.61217	0.752048	vvl	3L	6790158	6794941	+	4784	protein_coding	-	Pou
FBgn0030136	24781	25421	28175	31140	24785	24999	25362	26755	1389.85	1546.18	1718.03	1666.75	1296.04	1417.71	1562.01	1359.08	24842.1	27866.3	-0.165765	0.0652873	0.162711	RpS28b	X	9554623	9555661	+	972	protein_coding	-	-
FBgn0002579	22849	23713	26035	27974	27412	26092	27056	29030	1815.76	2043.6	2249.39	2121.53	2031.01	2096.59	2361.06	2089.43	26690.4	25608.2	0.059697	0.479212	0.648719	RpL36	X	628338	629483	-	686	protein_coding	-	-
FBgn0034967	27650	24961	27823	25990	25924	25460	25951	25775	1867.83	1828.61	2043.44	1675.53	1632.77	1739.06	1925.07	1577	25160.4	27142.4	-0.10942	0.215555	0.382217	eIF-5A	2R	24057798	24059483	+	807	protein_coding	-	-
FBgn0029785	23293	23927	24990	28032	25974	26537	28356	28320	1734.73	1932.46	2023.43	1992.33	1803.53	1998.35	2319	1910.24	26664.1	25508.1	0.0639057	0.490554	0.658907	RpL35	X	5672401	5673547	+	732	protein_coding	-	-
FBgn0015288	24369	25673	25541	28917	23668	26340	27160	26276	1207.71	1379.8	1376.19	1367.66	1093.62	1319.94	1478.1	1179.43	25300.8	26599.3	-0.0722482	0.478266	0.647817	RpL22	X	762560	765130	-	1100	protein_coding	-	-
FBgn0010078	26880	26763	31369	30129	24796	20235	22911	24407	2703.62	2919.23	3430.31	2892.04	2325.3	2057.95	2530.53	2223.42	22462.2	29365.2	-0.386611	4.98e-05	0.000390993	RpL23	2R	22854383	22855694	+	542	protein_coding	-	-
FBgn0265434	35086	20594	20262	22747	32026	23047	22153	28598	264.114	168.118	165.827	163.412	224.771	175.423	183.122	194.977	25564.7	25012.2	0.031524	0.842506	0.913677	zip	2R	24990570	25011965	-	7242	protein_coding	-	Myosin_head
FBgn0004552	17769	23216	22704	27648	30434	26838	25863	28141	1807.23	2560.68	2510.55	2683.6	2885.96	2760.05	2888.56	2592.27	27050.6	23246.4	0.218646	0.0676019	0.167039	Akh	3L	4141467	4142070	+	536	protein_coding	-	-
FBgn0014002	28760	23653	25202	25628	25727	23131	23492	26159	673.476	600.67	641.629	572.731	561.697	547.699	604.093	554.81	23951	26276.1	-0.133687	0.0548111	0.14331	Pdi	3L	15137738	15142840	-	2328	protein_coding	-	-
FBgn0005533	23740	24123	25921	27116	24630	24442	25441	25681	2419.04	2665.69	2871.64	2636.88	2339.95	2518.34	2846.74	2370.09	24448	25705.3	-0.0723829	0.397288	0.573761	RpS17	3L	9428795	9429821	-	535	protein_coding	-	-
FBgn0010019	33703	58281	53102	49253	28	897	1299	876	806.196	1511.87	1381.02	1124.36	0.624467	21.696	34.1218	18.9787	779.607	49858.8	-5.99904	3.47e-11	8.59e-10	Cyp4g1	X	467057	469335	-	2279	protein_coding	-	p450
FBgn0027835	31315	22029	22401	24405	27732	21833	20894	26112	245.208	187.065	190.706	182.374	202.462	172.866	179.661	185.188	23372.7	25430.8	-0.121747	0.252671	0.424387	Dp1	2R	18412027	18421124	+	6962	protein_coding	-	KH_1
FBgn0010198	23743	23315	24417	26200	22568	24066	25331	24821	1371.13	1460.15	1533.04	1443.94	1215.11	1405.28	1606.38	1298.23	23656.2	24868.9	-0.0721733	0.437995	0.612856	RpS15Aa	X	13335637	13337705	-	944	protein_coding	-	-
FBgn0029093	25219	22838	23880	25679	23286	23492	24192	25164	984.825	967.176	1013.87	956.999	847.823	927.61	1037.42	890.021	23445.7	24838.7	-0.0833188	0.25341	0.425319	cathD	2R	7822111	7823569	-	1396	protein_coding	-	Asp
FBgn0261014	27090	22678	23438	26775	24471	21846	22414	24208	427.195	387.827	401.84	402.948	359.789	348.34	388.139	345.753	22610.5	25398.2	-0.167799	0.00542732	0.0223475	TER94	2R	9989159	9993559	+	3457	protein_coding	-	AAA
FBgn0039830	24941	26504	27648	28835	19907	21513	21451	21599	686.697	791.369	827.619	757.659	511.018	598.917	648.559	538.61	20629.4	27510.6	-0.415328	1.25e-05	0.000114397	CG1746	3R	31216145	31219630	-	1980	protein_coding	-	-
FBgn0000370	27443	30443	29458	37004	17460	17344	15930	16600	437.06	525.791	510.068	562.42	259.259	279.301	278.597	239.446	16404.3	31599.7	-0.945882	1.6e-24	1.28e-22	crc	2L	21310866	21319527	+	3423	protein_coding	-	bZIP_1
FBgn0015756	25236	24526	26476	27132	21509	21528	21932	22308	1501.9	1582.94	1713.12	1541.01	1193.5	1295.5	1433.34	1202.46	21291.8	26336.3	-0.306795	0.000117529	0.000840304	RpL9	2L	11002758	11004189	-	916	protein_coding	-	-
FBgn0034802	24080	23788	25363	27160	23143	21609	21989	23219	523.205	560.518	599.145	563.181	468.829	474.75	524.652	456.929	21908.2	25559.9	-0.222448	0.00122514	0.00630804	CG3800	2R	22934569	22937077	-	2509	protein_coding	-	zf-CCHC
FBgn0000253	19206	19767	19701	20496	26481	28607	28707	27286	180.147	201.07	200.907	183.469	231.582	271.317	295.685	231.804	27162.3	20182	0.428512	8.01e-06	7.75e-05	Cam	2R	12259398	12278809	+	5812	protein_coding	-	-
FBgn0036835	21488	24446	23986	29058	23621	21611	21139	21780	1738.01	2144.28	2109.26	2242.98	1781.29	1767.44	1877.55	1595.53	21465.9	25173.2	-0.229868	0.0139541	0.0481413	CG14075	3L	18984961	18985634	+	674	protein_coding	-	-
FBgn0010217	26487	26575	27352	28425	19594	19396	18760	20194	605.172	658.469	679.439	619.796	417.396	448.098	470.684	417.886	18982.6	27735.6	-0.547101	3.69e-16	1.61e-14	ATPsyn-beta	4	1031484	1034917	+	2386	protein_coding	-	ATP-synt_ab
FBgn0003261	23124	20830	20664	25375	25257	23803	21995	25626	234.052	228.642	227.395	245.109	238.348	243.611	244.469	234.92	23484.8	22846	0.0397029	0.382968	0.559451	Rm62	3R	6000426	6008579	-	5386	protein_coding	-	DEAD
FBgn0264294	23488	26427	28070	30374	19012	18587	20169	19324	1396.35	1703.77	1814.28	1723.26	1053.79	1117.3	1316.69	1040.48	18833.9	27607.3	-0.551757	2.74e-07	3.81e-06	Cyt-b5	2R	7533506	7535936	+	917	protein_coding	-	-
FBgn0027932	31205	21091	21526	23132	24550	19813	20379	23742	428.284	313.921	321.208	302.986	314.151	274.961	307.143	295.13	21463.5	24616.5	-0.197745	0.0853905	0.199136	Akap200	2L	8415690	8431297	+	3972	protein_coding	-	-
FBgn0004885	37902	17111	18773	18334	27566	17186	20315	25404	381.857	186.952	205.631	176.278	258.936	175.077	224.753	231.809	21856.9	23332.9	-0.0942819	0.754088	0.856266	tok	3R	24719697	24749125	+	5411	protein_coding	-	Astacin
FBgn0260441	22905	23503	24866	25793	20404	21133	21109	21903	2036.98	2266.71	2404.24	2189.07	1691.81	1900.34	2061.46	1764.21	20624.1	24736.8	-0.262361	0.00177669	0.00865425	RpS12	3L	13023352	13024762	+	613	protein_coding	-	-
FBgn0037686	22450	22710	24621	25847	20998	20769	21111	22094	1320.24	1448.34	1574.19	1450.61	1151.31	1235	1363.31	1176.79	20713.4	24358.5	-0.2339	0.00359184	0.0157376	RpL34b	3R	9400237	9401226	-	927	protein_coding	-	-
FBgn0026084	30178	18927	19528	20828	25709	17775	18659	23017	928.941	631.824	653.539	611.854	737.841	553.251	630.72	641.706	20591.8	22701.5	-0.140713	0.326158	0.504349	cib	X	4106113	4110981	+	1771	protein_coding	-	-
FBgn0029174	33398	22149	24046	22164	18908	15291	18490	19170	1147.26	825.106	898.045	726.591	605.57	531.117	697.472	596.419	17495.5	25891.5	-0.565509	5.28e-05	0.000410581	FKBP59	2L	9888005	9890119	+	1587	protein_coding	-	FKBP_C
FBgn0001257	27008	19557	18555	19301	23512	22360	20735	22439	552.059	433.523	412.354	376.509	448.087	462.146	465.423	415.419	21665.9	21464.7	0.0134426	0.907231	0.953269	ImpL2	3L	4224006	4236147	-	2667	protein_coding	-	I-set
FBgn0000308	26490	21518	22240	20176	20915	19419	20295	21463	548.672	483.335	500.819	398.812	403.894	406.698	461.605	402.634	19993.9	23059.6	-0.20582	0.0454452	0.124014	chic	2L	5972115	5981018	-	2632	protein_coding	-	-
FBgn0260745	24008	19648	18944	24164	20998	23289	18746	22447	372.029	330.183	319.16	357.348	303.374	364.91	318.992	315.042	20780.3	21999.4	-0.0822962	0.31615	0.494088	mfas	3R	11984862	11993315	-	3518	protein_coding	-	-
FBgn0013272	16760	16321	16539	18584	25741	25349	24956	25155	185.857	196.276	199.402	196.674	266.14	284.236	303.9	252.649	24681.4	17351.9	0.508277	7.4e-13	2.28e-11	Gp150	2R	22317662	22329416	+	4916	protein_coding	-	-
FBgn0005278	21774	20303	20470	23335	19592	21299	20342	22089	333.524	337.26	340.896	341.113	279.799	329.885	342.163	306.446	20311.8	21837.3	-0.10454	0.148719	0.295343	Sam-S	2L	106903	114432	+	3559	protein_coding	-	-
FBgn0261608	19605	20568	21622	23026	19647	21141	21545	20968	1375.51	1564.96	1649.33	1541.76	1285.2	1499.81	1659.94	1332.42	20360.6	21608.8	-0.0858813	0.3827	0.559216	RpL37A	2L	5070957	5072055	+	777	protein_coding	-	-
FBgn0001224	43572	21364	27606	16100	17871	12883	13688	14751	2687.02	1428.77	1850.9	947.529	1027.53	803.333	926.946	823.901	14360.9	27722.7	-0.94892	0.00292967	0.0132909	Hsp23	3L	9381882	9382765	+	884	protein_coding	-	-
FBgn0011211	22839	22822	22986	25910	17832	18327	17685	19235	552.873	599.126	604.961	598.574	402.464	448.594	470.114	421.725	17802.5	24060.1	-0.434629	1.25e-10	2.94e-09	blw	2R	22799099	22802180	+	2252	protein_coding	-	ATP-synt_ab
FBgn0004838	24784	17981	18829	20346	23478	19507	19966	22038	155.424	122.286	128.378	121.767	137.274	123.695	137.495	125.172	20646.2	20812.5	-0.0115956	0.901488	0.949739	Hrb27C	2L	6920704	6932057	+	8693	protein_coding	-	RRM_1
FBgn0034753	24990	21371	23778	22803	19177	17063	18121	19415	1157.46	1073.45	1197.38	1007.94	828.133	799.116	921.664	814.455	17955.2	23682.6	-0.399448	3.46e-07	4.69e-06	CG2852	2R	22644646	22646344	-	1177	protein_coding	-	Pro_isomerase
FBgn0016726	19984	19889	23143	22985	19780	17549	19406	23032	2800.59	3022.71	3526.16	3074.07	2584.48	2486.76	2986.44	2923.4	19374.7	21919.7	-0.178049	0.0598762	0.152746	RpL29	2R	21293768	21294404	+	389	protein_coding	-	-
FBgn0033696	22686	18928	20121	21092	19369	20610	21727	21143	621.784	562.604	599.58	551.698	494.958	571.181	653.931	524.853	20252.4	21071	-0.0572256	0.548945	0.704254	Cyp6g2	2R	12188338	12190377	-	1989	protein_coding	-	p450
FBgn0020238	22156	21950	22903	24268	18850	18446	17715	18836	358.834	385.525	403.283	375.093	284.638	302.078	315.06	276.3	17985.7	23247.6	-0.370279	1.88e-08	3.17e-07	14-3-3epsilon	3R	18242531	18250550	+	3366	protein_coding	-	-
FBgn0261648	7115	5378	4716	6892	39211	32266	31639	36732	63.3989	51.969	45.6874	58.6077	325.757	290.714	309.585	296.443	33923.3	6095.45	2.47635	1.1e-125	2.11e-122	salm	2L	11434311	11445614	-	6118	protein_coding	-	zf-C2H2
FBgn0033313	18982	10581	11265	12405	33293	23771	21772	30295	115.724	69.956	74.667	72.174	189.241	146.536	145.757	167.279	26314.4	13486.3	0.964353	3.76e-09	7.04e-08	Cirl	2R	8614722	8625203	+	8942	protein_coding	-	-
FBgn0004828	18026	17136	16947	19715	22710	22367	21146	23446	385.066	396.973	393.59	401.916	452.306	483.123	496.037	453.622	21819.9	18260.1	0.256872	5.62e-07	7.3e-06	His3.3B	X	9152523	9156669	-	2552	protein_coding	-	Histone
FBgn0037328	20613	21002	23061	24341	17556	17446	17222	18280	1809.53	1999.41	2200.99	2039.23	1436.91	1548.59	1660.19	1453.42	17179	22671.6	-0.400279	6.71e-07	8.54e-06	RpL35A	3R	5465630	5467101	-	621	protein_coding	-	-
FBgn0086710	18480	18872	20240	21227	18426	18582	18914	19393	1253.03	1387.7	1492.06	1373.57	1164.85	1273.99	1408.3	1190.95	18372.2	20079.9	-0.128262	0.127847	0.264911	RpL30	2L	19008031	19009306	-	804	protein_coding	-	-
FBgn0010488	25025	14347	14682	16527	25034	17989	16909	22824	240.819	149.725	153.609	151.779	224.609	175.04	178.684	198.929	19971.3	17881.6	0.159455	0.316617	0.494551	NAT1	2R	12915994	12923734	+	5665	protein_coding	-	-
FBgn0004907	19837	19353	19669	21044	18768	17792	17230	18987	297.337	314.585	320.532	301.026	262.283	269.657	283.602	257.762	17705.4	20347.7	-0.200713	0.000215167	0.00142385	14-3-3zeta	2R	10099677	10109687	+	3637	protein_coding	-	-
FBgn0032400	28256	18404	20044	19558	16426	14760	16901	18128	1985.02	1402.11	1530.93	1311.24	1075.89	1048.47	1303.82	1153.44	16125.7	21925.1	-0.443239	0.000841297	0.00457213	CG6770	2L	12045343	12046118	-	776	protein_coding	-	-
FBgn0039562	20199	15548	16703	16826	22472	19341	18431	20650	387.592	323.546	348.462	308.126	402.037	375.265	388.369	358.885	19645.1	17624.2	0.156606	0.0627665	0.158084	Gp93	3R	27948711	27952151	+	2841	protein_coding	-	HATPase_c
FBgn0000639	19770	14321	8235	6047	44272	16934	9658	27539	311.043	244.345	140.862	90.7937	649.414	269.394	166.859	392.42	23229.7	12369.2	0.909224	0.0958133	0.216851	Fbp1	3L	14094589	14098053	-	3465	protein_coding	-	-
FBgn0263396	19481	17753	17656	20129	18986	17264	16510	17867	137.122	135.514	135.115	135.213	124.597	122.871	127.612	113.903	17177.3	19073.6	-0.151149	0.00317495	0.0142571	sqd	3R	13634862	13646304	-	7745	protein_coding	-	RRM_1
FBgn0032949	18691	17790	18438	19631	16870	17846	19834	16367	643.677	664.397	690.343	645.179	541.664	621.428	750.06	510.498	17401.7	18980.9	-0.125384	0.281335	0.456665	Lamp1	2L	21573389	21577103	+	1583	protein_coding	-	-
FBgn0004432	21324	20307	22188	21830	15081	14320	14982	14781	947.416	978.439	1071.78	925.61	624.714	643.323	730.957	594.792	14435.1	21833.8	-0.597045	7.73e-13	2.36e-11	Cyp1	X	16317673	16320370	-	1227	protein_coding	-	Pro_isomerase
FBgn0035397	16535	11068	11713	11957	28075	19883	19199	24446	151.015	109.623	116.305	104.217	239.064	183.616	192.55	202.214	22130.9	13026.6	0.764616	4.47e-09	8.31e-08	CG11486	3L	3071133	3090406	+	5969	protein_coding	-	-
FBgn0003888	28171	19712	20251	20676	15006	12398	11989	14661	609.906	462.815	476.675	427.198	302.904	271.411	285.032	287.484	13097.7	22574.2	-0.785355	9.62e-13	2.92e-11	betaTub60D	2R	24305881	24313099	+	2518	protein_coding	-	Tubulin
FBgn0033188	9207	22944	19367	36709	13310	13929	12326	13610	193.493	522.916	442.511	736.243	260.798	295.993	284.459	259.056	12945.6	22297.5	-0.784425	0.0228483	0.0715419	Drat	2R	7526118	7532981	-	2594	protein_coding	-	-
FBgn0000150	18635	19001	20715	19936	15544	15818	14947	16451	1397.37	1545.16	1688.82	1426.67	1086.74	1199.36	1230.8	1117.28	15280.8	19975.8	-0.386545	1.64e-06	1.89e-05	awd	3R	31745172	31746077	-	727	protein_coding	-	NDK
FBgn0027588	20560	18527	18539	20951	15612	14567	14359	15609	308.174	301.158	302.117	299.696	218.178	220.779	236.346	211.903	14635.5	19979.2	-0.449147	6.19e-19	3.52e-17	CG14476	X	21600502	21605264	-	3637	protein_coding	-	Glyco_hydro_31
FBgn0013733	22063	15387	13564	15787	22520	17130	12650	18223	39.5464	29.9098	26.433	27.005	37.6349	31.0466	24.8991	29.5837	16990.2	16952.9	0.00318647	0.983495	0.991735	shot	2R	13864237	13942110	-	30414	protein_coding	-	CH
FBgn0014184	17953	16974	17258	19352	15586	16860	16052	16171	400.29	410.429	418.354	411.781	324.005	380.11	393.022	326.561	15788.3	18196.5	-0.20489	0.00988704	0.0363805	Oda	2R	12166295	12174264	-	2445	protein_coding	-	-
FBgn0013672	20731	15935	18250	14698	14693	15664	20218	15276	1674.3	1395.66	1602.47	1132.85	1106.38	1279.17	1793.09	1117.41	16214.2	17773.3	-0.132489	0.435524	0.610167	mt:ATPase6	dmel_mitochondrion_genome	4062	4736	+	675	protein_coding	-	-
FBgn0000043	17533	18113	16590	15742	16572	14556	15442	19962	587.831	658.571	604.725	503.684	518.024	493.46	568.525	606.163	16123	17366.7	-0.107154	0.288376	0.464376	Act42A	2R	6013910	6015689	-	1626	protein_coding	-	Actin
FBgn0045823	18264	16779	15998	17430	15565	15911	16085	17681	438.039	436.415	417.156	398.948	348.053	385.859	423.632	384.073	15893.4	17428.9	-0.13311	0.0713092	0.173893	vsg	3L	9714324	9717716	+	2273	protein_coding	-	-
FBgn0262112	9843	10071	11451	11614	21441	23196	24214	20676	464.984	515.94	588.125	523.594	944.355	1108	1256.11	884.64	21947.3	10953.2	1.00267	1.46e-16	6.6e-15	sro	3R	29794597	29795805	+	1154	protein_coding	-	adh_short
FBgn0250753	18214	16091	16979	17863	16214	15066	14988	16375	346.454	331.925	351.13	324.263	287.548	289.769	313.065	282.105	15241.4	17597.9	-0.207475	0.000248249	0.00161773	kra	3R	5595364	5601136	-	2866	protein_coding	-	-
FBgn0086357	18969	17471	18443	20254	14272	13585	13703	15022	485.947	485.377	513.679	495.174	340.886	351.9	385.488	348.548	13771.5	19112.4	-0.472921	1.72e-16	7.71e-15	Sec61alpha	2L	6477182	6480575	-	2128	protein_coding	-	-
FBgn0001248	15124	16970	16647	18889	15677	14916	15039	16806	338.737	412.187	405.366	403.745	327.37	337.802	369.884	340.918	15190.4	17222.4	-0.181146	0.0251217	0.0768514	Idh	3L	8356404	8360906	-	2434	protein_coding	-	-
FBgn0004403	14707	15420	16509	17527	15976	15668	16002	16971	914.199	1039.48	1115.71	1039.74	925.901	984.793	1092.3	955.463	15745.8	16345.2	-0.0539341	0.517352	0.680342	RpS14a	X	7933742	7934677	+	877	protein_coding	-	-
FBgn0265413	17985	16350	16589	16401	14763	14537	17664	14359	356.399	351.366	357.406	310.169	272.76	291.283	384.384	257.715	15049.7	17160.9	-0.18945	0.129299	0.267105	CG44325	X	9070318	9078499	-	2751	protein_coding	-	-
FBgn0033817	15098	14565	14799	15913	16810	16129	17905	15752	816.536	854.245	870.17	821.316	847.624	882.019	1063.36	771.58	16297.1	15372.1	0.0842311	0.39265	0.56924	GstE14	2R	13239729	13241013	+	1008	protein_coding	-	-
FBgn0010611	19374	14514	15158	16483	14925	14570	14286	15900	377.88	307	321.434	306.813	271.412	287.348	305.982	280.88	14523.2	16646.7	-0.196931	0.0200685	0.0643729	Hmgs	2R	16336090	16341242	+	2795	protein_coding	-	-
FBgn0003360	17477	17378	17694	19564	12972	13226	12947	13721	474.955	512.155	522.79	507.394	328.679	363.436	386.372	337.723	12885.4	18354.4	-0.510477	3.08e-13	9.78e-12	sesB	X	10780893	10786958	-	2006	protein_coding	-	Mito_carr
FBgn0038826	17727	12857	12487	13908	18863	14958	14354	17312	86.0925	67.7152	65.9331	64.461	85.4123	73.4544	76.5515	76.1495	15862.7	14469.5	0.13263	0.205459	0.369952	Syp	3R	20756729	20810726	+	11225	protein_coding	-	RRM_1
FBgn0086687	18007	21325	21632	23134	9028	9034	8355	10941	394.555	506.724	515.322	483.748	184.432	200.152	201.031	217.126	9058.71	21444.9	-1.24322	6.71e-37	1.01e-34	Desat1	3R	12439600	12447616	+	2488	protein_coding	-	-
FBgn0035720	17508	13447	11875	16283	16965	14013	12706	16656	172.252	143.473	127.022	152.885	155.619	139.404	137.274	148.419	14594.5	14969.4	-0.0366018	0.71053	0.824657	CG10077	3L	6949491	6955904	-	5541	protein_coding	-	DEAD
FBgn0024734	14480	10711	10872	11906	18699	16693	18463	17185	208.279	167.08	170.021	163.435	250.77	242.787	291.628	223.88	17346	12184.6	0.50948	2.67e-06	2.94e-05	PRL-1	2L	16245835	16257606	-	3790	protein_coding	-	DSPc
FBgn0026415	9575	14036	13072	17664	14452	16213	15851	17340	284.614	452.456	422.449	501.082	400.52	487.298	517.397	466.827	15572.4	13813.5	0.172887	0.273365	0.447754	Idgf4	X	9927973	9930948	-	1834	protein_coding	-	-
FBgn0040007	15417	14227	15654	15725	14180	13725	14307	14798	829.673	830.303	915.9	807.607	711.48	746.851	845.485	721.273	13899.1	15545.8	-0.16159	0.0355074	0.101611	RpL38	2R	4515388	4516458	-	1013	protein_coding	-	-
FBgn0013684	16980	12680	14435	12030	14165	15414	17914	13711	537.241	435.078	496.551	363.245	417.857	493.129	622.407	392.907	15053.9	14317.8	0.0722829	0.652677	0.78254	mt:ND5	dmel_mitochondrion_genome	6402	8124	-	1723	protein_coding	-	-
FBgn0023143	16981	14213	13897	16074	14955	13293	13081	14746	213.152	193.477	189.655	192.554	175.022	168.719	180.309	167.645	13625.2	15538.8	-0.189665	0.00134898	0.00682402	Uba1	2R	9688289	9693328	-	4343	protein_coding	-	-
FBgn0043456	8471	8059	7807	8801	22890	18524	19944	22549	146.602	151.253	146.895	145.358	369.344	324.157	379.026	353.446	20373.3	8431.05	1.27291	2.84e-90	2.53e-87	CG4747	2L	10003832	10008889	+	3150	protein_coding	-	NAD_binding_2
FBgn0262736	15584	14566	14381	15866	13756	13450	13273	15957	276.101	279.863	277.009	268.262	227.227	240.949	258.231	256.053	13711.4	15369.1	-0.164675	0.00477622	0.0201403	Vha16-1	2R	6625242	6633090	-	3077	protein_coding	-	-
FBgn0004611	12881	11066	10715	14692	17777	16606	15748	17254	90.3278	84.1548	81.692	98.323	116.228	117.747	121.268	109.585	16389.9	12499.6	0.390798	1.75e-07	2.52e-06	Plc21C	2L	305935	355566	+	7774	protein_coding	-	PI-PLC-X
FBgn0003462	15491	17404	17931	18859	11240	11519	12825	11446	1086.86	1324.22	1367.78	1262.75	735.26	817.193	988.105	727.342	11516.7	17767.7	-0.625592	7.8e-08	1.19e-06	Sod	3L	11112281	11113740	-	777	protein_coding	-	-
FBgn0039858	16676	14341	13861	16132	14361	13265	12458	14657	147.988	138.017	133.735	136.624	118.823	119.03	121.404	117.807	13292.2	15501.7	-0.221912	8.18e-06	7.89e-05	CycG	3R	31596642	31612664	-	6143	protein_coding	-	-
FBgn0003231	12717	11511	11358	13609	16488	16574	16811	16568	289.465	284.145	281.079	295.624	349.912	381.463	420.199	341.563	16219.8	12495.7	0.376203	1.03e-06	1.25e-05	ref(2)P	2L	19542468	19545548	+	2395	protein_coding	-	ZZ
FBgn0025678	15203	12793	14226	13420	15875	14163	15105	14623	465.352	424.66	473.425	392.019	453.05	438.351	507.719	405.395	14576.9	14180.6	0.0397299	0.66856	0.795161	CaBP1	2L	16354886	16356735	-	1781	protein_coding	-	-
FBgn0015521	14497	14826	15561	16377	12706	13130	14032	13978	938.604	1040.99	1095.36	1011.91	766.995	859.574	997.641	819.67	13152.2	15607.8	-0.247023	0.00833735	0.0316874	RpS21	2L	2856070	2857029	+	842	protein_coding	-	Ribosomal_S21e
FBgn0262614	18875	9023	9257	10954	20062	14597	14080	16925	65.373	33.8906	34.8576	36.2065	64.7836	51.1199	53.5507	53.0921	15887.8	12159.9	0.385778	0.0489048	0.131467	pyd	3R	8827068	8931896	-	15740	protein_coding	-	PDZ
FBgn0000117	17280	13550	14147	15893	14212	12257	12261	14163	264.315	224.768	235.266	231.999	202.681	189.573	205.947	196.211	12841.7	15459.4	-0.267692	8.54e-05	0.000633457	arm	X	1891401	1900646	-	3564	protein_coding	-	Arm
FBgn0011661	15264	14990	14498	17000	13080	12585	12210	13578	182.562	194.429	188.524	194.041	145.858	152.198	160.364	147.085	12517.9	15702.7	-0.327128	7.57e-10	1.61e-08	Moe	X	8873012	8898332	-	4558	protein_coding	-	Band_41
FBgn0261113	12271	13337	13743	18612	14680	14863	11598	13991	138.615	163.382	168.782	200.643	154.609	169.766	143.867	143.142	13382.6	14696.8	-0.135162	0.238132	0.407876	Xrp1	3R	18914968	18926989	+	4826	protein_coding	-	-
FBgn0000579	14027	14179	14606	15755	13140	13964	12657	14692	205.67	225.46	232.838	220.459	179.631	207.029	203.793	195.109	13247.4	14914.6	-0.171048	0.0132575	0.0461795	Eno	2L	1724768	1729636	-	3718	protein_coding	-	-
FBgn0262737	18144	11693	11803	11836	16120	13812	14552	14620	77.7733	54.355	55.0054	48.4178	64.4232	59.8644	68.4969	56.759	14394.8	13587.7	0.0832217	0.553346	0.707856	mub	3L	21844788	21932702	+	12718	protein_coding	-	KH_1
FBgn0031980	15063	14046	17841	16107	13495	10408	11153	13163	1597.59	1615.56	2057.25	1630.31	1334.46	1116.18	1298.96	1264.44	11689.4	16087.8	-0.460732	6.48e-06	6.42e-05	RpL36A	2L	8041873	8042909	-	514	protein_coding	-	-
FBgn0013679	15321	11849	14023	11004	12907	14752	18195	13210	889.484	746.017	885.131	609.683	698.643	865.997	1159.99	694.613	14562.5	13331.9	0.127331	0.470165	0.640852	mt:ND1	dmel_mitochondrion_genome	11720	12658	-	939	protein_coding	-	-
FBgn0000181	15732	15226	16552	17324	11471	11640	10986	12044	554.742	582.249	634.56	582.985	377.127	415.025	425.4	384.651	11234.8	16510.3	-0.555456	4.7e-16	2.02e-14	bic	2R	12870249	12871794	+	1546	protein_coding	-	-
FBgn0004868	15655	13388	13973	14334	14068	12483	12891	13814	341.237	316.472	331.137	298.176	285.9	275.129	308.56	272.717	12957.9	14599.5	-0.172133	0.0122808	0.0433524	Gdi	2L	9491176	9494876	-	2501	protein_coding	-	-
FBgn0000319	16528	12878	12364	14340	14783	12927	11759	14804	149.971	126.722	121.972	124.176	125.063	118.604	117.168	121.662	13148.1	14247.5	-0.115851	0.142348	0.286532	Chc	X	15827986	15835490	-	6008	protein_coding	-	-
FBgn0001149	9484	13148	12508	13043	14396	15374	15015	17363	613.31	922.072	879.412	804.95	867.981	1005.29	1066.26	1016.96	15127.9	12310.9	0.297292	0.0198054	0.0636552	GstD1	3R	12367817	12369268	-	843	protein_coding	-	GST_N
FBgn0020236	15742	17313	17862	23121	8919	8154	7955	8873	197.782	235.893	243.99	277.227	104.477	103.589	109.753	100.969	8241.83	18792.5	-1.18917	2.68e-32	3.36e-30	ATPCL	2R	15993531	16001290	-	4339	protein_coding	-	Citrate_synt
FBgn0023213	16817	12868	12787	14425	13971	11884	11695	13108	139.647	115.88	115.443	114.314	108.165	99.7835	106.643	98.5843	12303	14450.1	-0.232107	0.00510617	0.0212447	eIF4G	4	915297	930715	-	6565	protein_coding	-	-
FBgn0034237	14831	13732	13863	15399	12432	12307	11722	13029	301.459	302.697	306.359	298.712	235.602	252.944	261.643	239.86	12043.6	14709.8	-0.288634	2.24e-08	3.76e-07	eIF3-S9	2R	17536213	17539142	+	2682	protein_coding	-	RRM_1
FBgn0015778	15671	11973	12080	13781	14892	12627	11983	13585	149.589	123.943	125.368	125.542	132.537	121.876	125.609	117.45	12886.1	13584.7	-0.0762029	0.347116	0.52577	rin	3R	13647004	13654527	+	5711	protein_coding	-	RRM_1
FBgn0000449	9975	10526	10199	10965	15286	15208	17970	15477	275.336	315.086	306.071	288.842	393.389	424.459	544.688	386.924	15671.5	10618.1	0.561566	1.03e-06	1.25e-05	dib	3L	4062292	4064551	+	1975	protein_coding	-	p450
FBgn0028737	12382	12760	13541	13638	12311	12403	13196	13393	703.131	785.8	836.01	739.092	651.805	712.174	822.883	688.831	12521.4	13341.5	-0.0915688	0.317458	0.495573	Ef1beta	2R	16868222	16869280	+	960	protein_coding	-	-
FBgn0002921	12167	12032	11119	14955	13184	13349	11523	14994	99.2941	106.486	98.6555	116.474	100.315	110.155	103.266	110.827	12863.5	12752.8	0.0124318	0.867227	0.929235	Atpalpha	3R	20948714	20976239	+	6680	protein_coding	-	Cation_ATPase_C
FBgn0086904	14324	13778	15469	15412	11228	10575	11075	11334	711.826	742.527	835.772	730.922	520.226	531.379	604.372	510.132	10777.7	15031.6	-0.480009	3.61e-09	6.82e-08	Nacalpha	2R	12759693	12760999	-	1097	protein_coding	-	-
FBgn0015766	17484	11427	12331	12852	14259	10494	11084	12822	328.443	232.792	251.845	230.405	249.74	199.331	228.647	218.155	11791.9	13734.8	-0.220047	0.0792073	0.188499	Msr-110	3L	5566919	5577348	-	2902	protein_coding	-	-
FBgn0004363	14942	15173	16129	15996	10263	10001	10041	10195	285.012	313.864	334.485	291.184	182.519	192.891	210.321	176.129	9875.91	15873.7	-0.68472	7.32e-17	3.46e-15	porin	2L	10847227	10850848	-	2858	protein_coding	-	-
FBgn0261341	18295	11770	13317	12846	12664	9868	11866	11750	421.179	293.851	333.316	282.231	271.822	229.709	299.978	244.998	11239.9	14291	-0.346504	0.0113917	0.0407742	verm	3L	19690033	19695260	-	2368	protein_coding	-	CBM_14
FBgn0020279	15058	11321	11501	13074	14387	11355	10843	14394	131.174	106.95	108.926	108.691	116.85	100.019	103.724	113.567	12323.3	12935.8	-0.0699547	0.438152	0.612877	lig	2R	8067977	8078815	+	6258	protein_coding	-	-
FBgn0261710	17520	10999	11662	13051	14441	11161	9662	13297	88.9793	60.5793	64.3937	63.2559	68.3804	57.3155	53.8856	61.1643	11720.9	13496.1	-0.203441	0.124473	0.260435	nocte	X	10461865	10474675	-	10734	protein_coding	-	-
FBgn0004401	12752	12082	12186	14636	13689	12039	11218	13149	248.989	255.833	258.689	272.726	249.202	237.687	240.529	232.532	12156.4	13122.4	-0.110364	0.030806	0.090361	Pep	3L	17638103	17645036	-	2792	protein_coding	-	-
FBgn0263594	12592	12024	12268	13941	13681	12212	11721	13190	255.092	264.161	270.204	269.525	258.404	250.152	260.746	242.012	12343.5	12925.3	-0.0665072	0.169488	0.323626	lost	3R	4403076	4407182	+	2691	protein_coding	-	-
FBgn0017581	13027	10744	10054	14051	14657	12531	11501	14793	104.329	93.3132	87.5417	107.392	109.442	101.475	101.146	107.302	12947.6	12120.4	0.095191	0.235528	0.404714	Lk6	3R	11750931	11764457	-	6807	protein_coding	-	Pkinase
FBgn0015221	11924	13263	11908	15205	11531	12490	12799	12230	394.44	475.792	428.266	480.008	355.636	417.769	464.928	366.417	11995.1	13293.9	-0.148407	0.163821	0.31649	Fer2LCH	3R	30387804	30390584	+	1648	protein_coding	-	Ferritin
FBgn0250848	16678	14346	14788	15062	9851	9754	10211	10241	485.685	453.062	468.205	418.597	267.467	287.215	326.535	270.111	9775.63	15500.3	-0.665137	4.36e-15	1.72e-13	26-29-p	3L	13994231	13996571	+	1872	protein_coding	-	Peptidase_C1
FBgn0011217	14405	11953	12111	12336	12755	11322	12200	12292	330.648	297.54	302.238	270.228	272.969	262.779	307.513	255.544	11836.5	12933.7	-0.127945	0.141994	0.285919	eff	3R	14732414	14741319	-	2375	protein_coding	-	UQ_con
FBgn0010408	12184	11924	12634	13289	12169	12386	11833	12605	652.467	692.479	735.572	679.146	607.579	670.678	695.847	611.366	11937.9	12742.2	-0.0941336	0.180639	0.339146	RpS9	3L	9509793	9511531	-	1018	protein_coding	-	S4
FBgn0015622	14670	13517	14006	15400	10595	9529	9796	10332	286.131	285.911	297.005	286.654	192.67	187.93	209.814	182.519	9798.59	14651	-0.580485	8.13e-23	5.83e-21	Cnx99A	3R	29315254	29319644	-	2795	protein_coding	-	-
FBgn0027108	12217	9700	11167	10598	14695	12830	13193	13401	121.535	104.646	120.778	100.615	136.297	129.056	144.122	120.743	13178.7	11124.6	0.244431	0.00688954	0.0270984	Inx2	X	6998672	7004151	+	5480	protein_coding	-	-
FBgn0265274	12421	9820	10837	10626	13719	12857	13962	12901	302.021	258.946	286.487	246.577	311.016	316.108	372.803	284.115	13057.3	11125.1	0.230973	0.0242596	0.0748451	Inx3	3R	28853606	28859497	-	2242	protein_coding	-	-
FBgn0262952	13951	10547	12869	9878	11829	12451	14306	11056	567.991	465.673	569.634	383.802	449.018	512.572	639.594	407.684	12200.3	12068.1	0.015678	0.922874	0.96062	mt:ND4	dmel_mitochondrion_genome	8206	9544	-	1339	protein_coding	-	-
FBgn0011726	13371	12427	12917	12631	11763	10747	10913	12036	991.729	999.566	1041.61	894.065	813.442	805.992	888.84	808.539	11057.3	13091.4	-0.243628	0.000351576	0.00218158	tsr	2R	24044453	24046805	-	735	protein_coding	-	Cofilin_ADF
FBgn0030114	15943	7637	8196	7306	16850	12048	13065	15641	254.505	132.21	142.247	111.303	250.787	194.471	229.026	226.141	13946.9	9917.23	0.491935	0.0998598	0.223168	CG17754	X	9250420	9255953	+	3415	protein_coding	-	BACK
FBgn0014163	12759	10165	11008	11828	14909	11285	10968	13278	166.92	144.217	156.573	147.675	181.853	149.283	157.569	157.331	12210.1	11630.8	0.0701568	0.396223	0.57302	fax	3L	16402796	16411828	-	4167	protein_coding	-	-
FBgn0266557	14384	10368	9701	11553	15035	11770	9577	12560	40.7793	31.8765	29.9014	31.2577	39.7413	33.7404	29.8153	32.2507	11821.9	11670.8	0.0185807	0.879584	0.936915	kis	2L	210735	250823	-	19229	protein_coding	-	SNF2_N
FBgn0263006	13801	11003	11101	13332	11633	10686	10708	12600	91.0409	78.7143	79.6166	83.9313	71.548	71.278	77.5684	75.2811	11082.7	12493.1	-0.172914	0.0101826	0.0373216	Ca-P60A	2R	23925077	23935884	-	8264	protein_coding	-	E1-E2_ATPase
FBgn0086558	14711	10859	11232	11997	12071	9780	10693	12654	335.553	268.611	278.542	261.152	256.709	225.565	267.836	261.418	10965.2	12399.7	-0.177385	0.0699419	0.17138	Ubi-p5E	X	6276876	6279647	-	2390	protein_coding	-	ubiquitin
FBgn0000635	16756	8690	9877	9209	15672	9607	9411	14657	125.028	70.319	80.1267	65.577	109.029	72.4835	77.1122	99.0538	11852.6	11301.6	0.0686991	0.733128	0.841669	Fas2	X	4132887	4206093	-	7306	protein_coding	-	I-set
FBgn0014020	13427	11635	12205	12318	11115	10742	10952	11331	306.907	288.41	303.306	268.702	236.874	248.272	274.898	234.577	10759.3	12627.6	-0.23107	0.00233111	0.0109442	Rho1	2R	16102687	16107229	+	2385	protein_coding	-	Ras
FBgn0031220	15416	11585	12248	11136	10853	10148	11819	9761	198.959	162.145	171.859	137.159	130.594	132.43	167.503	114.098	10434.2	12838.6	-0.299226	0.0316889	0.0924814	CG4822	2L	116970	121754	-	4224	protein_coding	-	ABC2_membrane
FBgn0002563	7602	6653	3892	4499	12717	8607	5082	42219	150.754	143.079	83.9132	85.1452	235.129	172.587	110.669	758.297	15918.3	5771.57	1.46366	0.0214137	0.0678127	Lsp1beta	2L	898500	901316	+	2749	protein_coding	-	-
FBgn0013987	12448	8507	9187	8913	14082	12120	13030	12967	308.737	228.813	247.73	210.967	325.636	303.953	354.882	291.285	12718.5	9931.95	0.356741	0.0035652	0.0156446	MAPk-Ak2	X	5759908	5764203	-	2198	protein_coding	-	Pkinase
FBgn0010348	12249	10599	11342	11413	11491	10597	11155	11377	273.446	256.597	275.281	243.149	239.171	239.204	273.458	230.032	10875.2	11613	-0.0947696	0.216646	0.38355	Arf79F	3L	22868380	22872231	-	2442	protein_coding	-	Arf
FBgn0034718	11222	10159	10151	11408	11769	11147	11201	11736	180.409	177.115	177.424	175.025	176.404	181.201	197.741	170.883	11169.7	10919.7	0.032511	0.587365	0.734301	wdp	2R	22298214	22311937	-	3391	protein_coding	-	-
FBgn0028695	11915	10210	10056	11581	11511	10214	11385	11522	213.596	198.492	195.993	198.129	192.394	185.144	224.121	187.076	10879	11120	-0.0317379	0.683631	0.80574	Rpn1	3L	19915051	19918160	+	3041	protein_coding	-	-
FBgn0038341	17586	8559	8663	9202	13400	9860	9958	10758	123.783	65.3333	66.2947	61.813	87.9385	70.1756	76.9693	68.5829	10667.4	11143.7	-0.0630304	0.75668	0.857799	AdamTS-A	3R	15442246	15476193	-	7745	protein_coding	-	TSP_1
FBgn0261836	10459	9883	8261	9857	16265	11627	8637	12776	8.1675	8.36958	7.0137	7.34592	11.8422	9.18081	7.40649	9.03615	11862.9	9782.94	0.27818	0.0377905	0.10686	Msp300	2L	5100877	5207002	+	69810	protein_coding	-	CH
FBgn0020503	8366	10286	10267	12872	11048	11748	11142	11940	56.2012	74.936	74.9872	82.5232	69.1976	79.8006	82.1943	72.6477	11183.4	10624.2	0.0739595	0.536007	0.694331	CLIP-190	2L	17384700	17409698	+	8115	protein_coding	-	-
FBgn0035165	11290	10117	10780	10368	11099	10774	11793	10973	386.362	375.464	401.084	338.609	354.131	372.814	443.175	340.107	10911.8	10848.9	0.00827263	0.932938	0.966481	CG13887	3L	837861	839931	+	1593	protein_coding	-	-
FBgn0002526	14662	9492	7326	9142	13851	9427	9789	13328	68.3747	48.0038	37.1436	40.686	60.223	44.4519	50.1292	56.2933	11192.8	10297.3	0.120312	0.499072	0.666236	LanA	3L	6203831	6218022	-	11690	protein_coding	-	Laminin_G_2
FBgn0013981	9213	10592	11160	13249	10654	10483	10767	10629	630.964	786.679	830.966	865.942	680.292	725.944	809.745	659.303	10380.9	11244.7	-0.115383	0.302797	0.480434	His4r	3R	14625755	14626614	+	796	protein_coding	-	-
FBgn0014455	12996	11006	11504	10992	9438	9582	10075	10283	334.345	307.066	321.773	269.876	226.384	249.262	284.63	239.604	9609.9	11851	-0.302484	0.00172736	0.00846032	Ahcy13	X	15450261	15453167	+	2119	protein_coding	-	-
FBgn0023529	13965	10202	10650	11019	11285	9291	9309	10075	212.595	168.428	176.27	160.087	160.174	143.017	155.62	138.914	9708.37	11651.8	-0.263278	0.00879845	0.0330485	CG2918	X	2271008	2275068	-	3581	protein_coding	-	HSP70
FBgn0043841	13017	19283	20142	19126	3695	2985	2746	4435	335.044	538.247	563.649	469.804	88.6716	77.6872	77.6142	103.389	3336.94	18317.2	-2.45644	5.16e-53	1.61e-50	vir-1	2L	12403270	12423439	-	2118	protein_coding	-	-
FBgn0001316	13559	10947	10568	13348	10186	8246	7366	9644	63.0852	55.2346	53.4575	59.2678	44.1858	38.7934	37.6342	40.6393	8569.65	12278.7	-0.518809	8.54e-11	2.04e-09	klar	3L	434083	540614	-	11717	protein_coding	-	-
FBgn0259214	12379	9496	9269	10565	11464	10076	9500	11012	88.042	73.2422	71.6725	71.7094	76.0186	72.4614	74.1956	70.9349	10207.6	10592	-0.0533643	0.513674	0.677355	PMCA	4	328193	358917	-	7665	protein_coding	-	Cation_ATPase_C
FBgn0022959	10914	10509	10590	12299	10340	9330	9424	10311	222.255	232.084	234.466	239.023	196.322	192.116	210.743	190.177	9584.34	11265.6	-0.23331	2.58e-05	0.000217222	yps	3L	12121274	12125150	-	2677	protein_coding	-	CSD
FBgn0037728	11102	11125	11604	11226	9667	9202	9825	9562	540.38	587.239	614.075	521.466	438.702	452.892	525.148	421.538	9338.34	11496.7	-0.300046	0.000897105	0.00485487	CG16817	3R	9677927	9679658	+	1120	protein_coding	-	-
FBgn0021872	10418	9753	9890	10837	10610	10266	9861	11054	265.144	269.185	273.658	263.214	251.763	264.188	275.593	254.804	10165.7	10407.1	-0.033976	0.492161	0.659918	Xbp1	2R	21143545	21145750	+	2142	protein_coding	-	bZIP_2
FBgn0037636	12250	7776	7500	8324	12866	10732	10720	12261	102.284	70.4113	68.0842	66.3291	100.16	90.6076	98.2913	92.7225	11305.8	9094.48	0.313972	0.0209394	0.0666118	CG9821	3R	8813490	8820682	-	6529	protein_coding	-	-
FBgn0263236	14838	5643	7154	5776	14650	9783	11484	13092	217.737	89.8016	114.136	80.8886	200.436	145.159	185.055	174.002	11873.3	8468.17	0.487599	0.162205	0.314237	SP1029	3R	29244961	29250451	-	3715	protein_coding	-	-
FBgn0023441	13568	9655	8937	10753	9983	9219	9171	10913	101.504	78.3315	72.6901	76.7714	69.6319	69.7374	75.3416	73.9437	9540.41	10883.7	-0.190091	0.0778124	0.186253	fus	2R	15657318	15676669	-	7287	protein_coding	-	-
FBgn0000083	8491	9719	9776	10801	10482	10976	10397	11157	223.293	277.176	279.508	271.071	257.004	291.861	300.245	265.738	10482.3	9882.38	0.0849842	0.362277	0.539687	AnxB9	3R	21065241	21070917	+	2073	protein_coding	-	-
FBgn0004587	10772	9804	9617	11627	9895	9811	9679	10147	136.155	134.387	132.158	140.251	116.609	125.391	134.344	116.162	9634.52	10621.3	-0.140884	0.0301961	0.0888882	B52	3R	13661311	13666891	+	4313	protein_coding	-	RRM_1
FBgn0040284	11471	9132	9334	10825	10664	9534	10093	10242	242.757	209.581	214.76	218.626	210.412	204.014	234.553	196.311	9876.24	10348.7	-0.0675522	0.394444	0.571103	SF2	3R	16338943	16341988	-	2576	protein_coding	-	RRM_1
FBgn0001092	10412	10951	11045	11831	8888	10155	8585	9344	393.355	448.663	453.661	426.554	313.064	387.922	356.156	319.722	9011.51	11271.9	-0.322949	0.000270443	0.00173305	Gapdh2	X	15868145	15869661	+	1443	protein_coding	-	-
FBgn0037249	11994	9818	9808	11792	10038	9127	8435	10179	167.999	149.136	149.362	157.628	131.09	129.267	129.742	129.133	9165.87	11017.5	-0.265539	2.36e-06	2.61e-05	eIF3-S10	3R	4429798	4433895	-	3892	protein_coding	-	-
FBgn0035121	12074	10004	10730	11212	9769	8488	9022	9431	192.968	173.39	186.445	171.009	145.567	137.169	158.339	136.515	8935.97	11198.2	-0.325662	1.04e-05	9.8e-05	Tudor-SN	3L	259043	264380	-	3411	protein_coding	-	-
FBgn0034258	10910	9760	9845	11691	10387	9256	8761	10010	179.09	173.746	175.703	183.148	158.971	153.633	157.925	148.823	9329.25	10720.1	-0.200621	1.45e-05	0.000130663	eIF3-S8	2R	17665678	17669275	+	3321	protein_coding	-	-
FBgn0004607	11218	7722	7244	9781	13494	10629	9570	10953	49.2233	36.7452	34.558	40.9582	55.2046	47.1587	46.1124	43.5289	10819.6	9099.82	0.249699	0.0417841	0.115856	zfh2	4	501810	540874	+	12424	protein_coding	-	Homeobox
FBgn0028692	11804	9972	10427	12304	9419	8115	8228	9906	188.598	172.785	181.127	187.61	140.311	131.102	144.362	143.349	8652.81	11299.1	-0.385026	2.07e-11	5.34e-10	Rpn2	3R	29153524	29157255	+	3412	protein_coding	-	-
FBgn0015222	9143	11054	9823	13754	8322	9014	9445	9527	209.777	275.046	245.036	301.163	178.023	209.123	237.97	197.977	8870.25	11111	-0.325033	0.0105397	0.0382461	Fer1HCH	3R	30385573	30388178	-	2376	protein_coding	-	Ferritin
FBgn0043884	13458	8905	8328	9693	12100	9488	7669	10279	50.1171	35.9629	33.718	34.4481	42.0117	35.7268	31.3613	34.6693	9545.9	10241.5	-0.101462	0.473277	0.64339	mask	3R	24230562	24250248	+	14639	protein_coding	-	KH_1
FBgn0040319	11901	8468	8109	7791	10324	10099	12776	10007	147.384	113.727	109.182	92.0793	119.205	126.462	173.745	112.243	10615	9231.69	0.201376	0.22611	0.394097	Gclc	X	8102181	8116147	-	4402	protein_coding	-	GCS
FBgn0053196	15482	9314	9909	8483	13001	8389	7142	7637	11.7516	7.66697	8.17742	6.14501	9.20083	6.43866	5.95307	5.25029	8744.08	10991.2	-0.329948	0.109487	0.238187	dp	2L	4477462	4614300	-	71820	protein_coding	-	EGF_CA
FBgn0016756	11672	7835	7442	8851	12048	10113	9322	11287	112.899	82.1865	78.262	81.7034	108.653	98.9099	99.0159	98.8811	10364.7	9076.15	0.191507	0.107618	0.235318	Ubp64E	3L	5752973	5761886	+	5636	protein_coding	-	UCH
FBgn0033268	5033	11104	7045	14414	10664	11015	6484	12515	254.995	610.098	388.062	696.933	503.737	564.291	360.743	574.281	9775.62	9517.13	0.0386672	0.911772	0.95492	Obp44a	2R	8134170	8135315	-	1076	protein_coding	-	-
FBgn0028841	10808	9685	10217	10532	8291	9325	10035	9024	549.113	533.621	564.359	510.658	392.738	479.049	559.867	415.246	8988.41	10501.2	-0.224542	0.0447611	0.122639	jhamt	2L	16365903	16367039	+	1073	protein_coding	-	Methyltransf_12
FBgn0004177	10610	9343	9982	10530	9897	8844	8822	9685	186.462	178.064	190.725	176.606	162.165	157.158	170.252	154.157	9057.06	10296.9	-0.185181	0.000993909	0.00529688	mts	2L	7827650	7833576	+	3102	protein_coding	-	Metallophos
FBgn0263231	11492	8743	9515	11026	10339	8890	7872	9801	157.805	130.197	142.053	144.493	132.368	123.436	118.703	121.895	8938.49	10345.6	-0.210925	0.00466527	0.0197445	bel	3R	8654975	8660761	-	3970	protein_coding	-	DEAD
FBgn0002564	8265	5794	2997	3333	10901	7090	1836	37339	180.155	136.961	71.024	69.3331	221.538	156.266	43.9467	737.148	13146.2	5189.42	1.341	0.109181	0.237866	Lsp1gamma	3L	66430	68995	+	2501	protein_coding	-	-
FBgn0052473	11063	8025	8943	9207	10465	8883	9263	11018	132.288	104.066	116.264	105.067	116.672	107.404	121.632	119.327	9616.02	9464.03	0.0229691	0.802516	0.88883	CG32473	3R	13302648	13312785	+	4559	protein_coding	-	-
FBgn0034398	8503	8641	7698	9393	10243	10740	10574	11073	486.402	536.048	478.759	512.779	546.299	621.215	664.222	573.691	10397.4	8705.42	0.25612	0.00123934	0.00636133	CG15098	2R	18833372	18834775	-	953	protein_coding	-	-
FBgn0011224	14590	9414	9829	10668	9200	7637	7567	7687	65.625	45.9202	48.0661	45.793	38.5817	34.7337	37.3756	31.3156	7806.4	11291.5	-0.532558	3.53e-05	0.000288915	heph	3R	31846987	32015520	-	12120	protein_coding	-	-
FBgn0011230	12406	9057	8629	10614	10488	8564	6988	9820	41.7066	33.0197	31.5391	34.0529	32.8734	29.1114	25.7974	29.9002	8655.56	10320.4	-0.253763	0.020232	0.0647896	poe	2L	8054322	8071624	-	16216	protein_coding	-	zf-UBR1
FBgn0025741	12679	8745	8653	10078	10618	8240	8004	9521	65.1212	48.7095	48.3192	49.3985	50.8463	42.7936	45.1435	44.2904	8813.43	10184.2	-0.208573	0.0632483	0.159002	PlexA	4	1009895	1027101	-	10614	protein_coding	-	Sema
FBgn0261588	9607	6395	6439	9024	12441	10759	9979	11734	97.3288	70.2603	70.9231	87.2479	117.514	110.215	111.017	107.669	10895.3	7950.61	0.454478	4.7e-05	0.000373068	pdm3	2R	8327490	8396280	+	5381	protein_coding	-	Pou
FBgn0250788	10518	9010	8918	11807	10310	8593	6900	10172	72.6177	67.4606	66.941	77.7949	66.3663	59.9886	52.3129	63.607	8676.71	10200.2	-0.233312	0.0108268	0.0390704	beta-Spec	X	17657372	17669371	+	7896	protein_coding	-	CH
FBgn0052190	11007	10338	10233	11322	8257	8282	8292	7816	272.377	277.431	275.309	267.379	190.504	207.23	225.326	175.177	7976.01	10916.3	-0.45291	6.25e-08	9.77e-07	NUCB1	3L	17797738	17802279	-	2203	protein_coding	-	-
FBgn0026418	11259	9579	9590	9765	9454	8591	8216	8568	163.632	150.975	151.532	135.439	128.105	126.249	131.123	112.782	8476.99	10234.8	-0.271911	0.000677183	0.00381088	Hsc70Cb	3L	14037019	14043686	+	3751	protein_coding	-	HSP70
FBgn0087013	10194	9220	9071	10586	9616	8889	7820	9256	127.343	124.905	123.198	126.202	111.997	112.279	107.273	104.724	8635.39	9929.41	-0.201498	1.14e-05	0.000106206	Karybeta3	3R	4649176	4654624	+	4364	protein_coding	-	-
FBgn0001215	9187	8863	8772	9580	10174	9186	9219	9576	182.585	191.024	189.542	181.702	188.522	184.6	201.199	172.371	9289.81	9266.92	0.00346454	0.955787	0.976915	Hrb98DE	3R	28599834	28605777	+	2743	protein_coding	-	RRM_1
FBgn0266410	10926	7516	7401	8432	11387	8766	9557	10507	72.1628	53.8338	53.1445	53.1478	70.1198	58.542	69.3145	62.8522	9764.71	8696.26	0.167143	0.154582	0.303491	CG45050	3R	9340216	9362994	+	8254	protein_coding	-	zf-A20
FBgn0004362	9232	9721	11046	11858	8455	7707	7882	8470	256.124	292.47	333.177	313.955	218.699	216.199	240.127	212.827	7913.03	10657	-0.429541	2.88e-06	3.12e-05	HmgD	2R	21701458	21716727	+	1965	protein_coding	-	HMG_box
FBgn0005630	8336	6542	6307	7982	13036	10447	9310	12318	18.0275	15.3428	14.8292	16.4737	26.2846	22.8446	22.1095	24.1272	10903.6	7394.39	0.560295	1.11e-10	2.64e-09	lola	2R	10481894	10543291	-	25208	protein_coding	-	BTB
FBgn0011760	9773	9208	9509	10045	9361	8550	8589	9063	114.699	117.196	121.334	112.508	102.431	101.464	110.694	96.3368	8657.43	9812.18	-0.180732	0.00308761	0.0139135	ctp	X	4687800	4702034	+	4645	protein_coding	-	-
FBgn0020255	9051	9879	10258	11198	8395	8483	7936	8552	259.966	307.716	320.331	306.947	224.812	246.368	250.307	222.473	8126.24	10287	-0.340222	5.2e-05	0.000405729	Ran	X	11144852	11148716	-	1898	protein_coding	-	Ras
FBgn0038738	10037	9881	10031	10889	8127	7811	8329	8496	291.512	311.221	316.747	301.816	220.071	229.389	265.641	223.489	7990.61	10397.4	-0.379983	5.93e-07	7.64e-06	CG4572	3R	19862517	19864393	-	1877	protein_coding	-	Peptidase_S10
FBgn0003721	10687	9041	9386	9705	9017	8320	8542	8898	61.5663	56.4833	58.7873	53.3563	48.4316	48.4647	54.0378	46.4269	8470.91	9880.1	-0.222113	0.00245281	0.0114412	Tm1	3R	15281371	15308779	+	9463	protein_coding	-	-
FBgn0051992	10062	7586	7497	9096	11412	9023	8142	10208	73.9259	60.4424	59.8847	63.7772	78.1725	67.0313	65.6892	67.927	9383.56	8683.89	0.111794	0.228599	0.397298	gw	4	649041	663103	-	7420	protein_coding	-	UBA
FBgn0053113	8124	6828	7249	7674	11350	10058	10123	11508	91.4853	83.3856	88.7514	82.4718	119.167	114.527	125.182	117.374	10457.1	7599.22	0.460512	7.45e-15	2.88e-13	Rtnl1	2L	4992808	5009720	-	4841	protein_coding	-	-
FBgn0015737	10419	8978	9326	10962	8153	8131	8450	8293	240.675	224.906	234.215	241.655	175.591	189.917	214.344	173.502	8064	10077.4	-0.32177	6.71e-05	0.000512235	Hmu	3R	27288769	27291592	+	2360	protein_coding	-	Str_synth
FBgn0250789	9546	8175	7487	10316	10348	8867	6922	10565	62.3458	57.9015	53.163	64.2983	63.0118	58.5568	49.6441	62.495	8847.96	8999.44	-0.0244386	0.803591	0.889412	alpha-Spec	3L	1778485	1795328	-	8347	protein_coding	-	SH3_1
FBgn0260003	9338	7265	6711	8585	11501	9558	7688	11294	24.0078	20.2559	18.7586	21.064	27.5685	24.8474	21.7051	26.2988	9657.77	8086.92	0.256136	0.0122977	0.0433856	Dys	3R	19461085	19597288	+	21204	protein_coding	-	CH
FBgn0013770	8078	7480	7866	8075	9902	9500	9837	10975	213.152	214.044	225.661	203.344	243.606	253.469	285.036	262.289	9786.71	8023.17	0.286618	2.74e-05	0.000228937	Cp1	2R	13960675	13967981	+	2066	protein_coding	-	Peptidase_C1
FBgn0264922	7808	8406	8516	8838	9463	8900	9446	9954	572.885	668.857	679.327	618.848	647.345	660.286	761.072	661.477	9200.68	8559.49	0.104188	0.211841	0.377717	smt3	2L	6966780	6967644	-	743	protein_coding	-	-
FBgn0260462	9215	8427	8568	9357	8537	7732	7949	10068	168.294	166.902	170.125	163.084	145.364	142.784	159.417	166.535	8314.25	9049.47	-0.12221	0.0658466	0.163752	CG12163	3R	5237651	5251745	-	2985	protein_coding	-	Peptidase_C1
FBgn0040309	9160	9947	10538	11028	6986	7688	6976	7162	341.091	401.683	426.628	391.899	242.54	289.47	285.254	241.546	7030.7	10367.3	-0.560392	9.64e-09	1.72e-07	Jafrac1	X	13329824	13331994	+	1464	protein_coding	-	-
FBgn0010470	12090	10269	11068	10140	6760	5471	6460	6777	366.159	337.278	364.442	293.079	190.884	167.543	214.846	185.896	6197.99	11111.1	-0.842168	1.4e-16	6.39e-15	Fkbp14	2R	21487167	21497929	-	1800	protein_coding	-	FKBP_C
FBgn0010100	8366	8391	8175	10032	8645	8458	8007	8956	146.978	159.869	156.149	168.199	141.605	150.251	154.474	142.508	8287.37	8883.52	-0.100365	0.113177	0.24401	Acon	2L	21168570	21173185	+	3103	protein_coding	-	Aconitase
FBgn0032889	9867	6881	7829	6623	9170	8871	9548	10192	201.235	152.19	173.596	128.906	174.368	182.938	213.836	188.264	9206.88	7952.32	0.211317	0.112018	0.242326	CG9331	2L	20822828	20827744	+	2673	protein_coding	-	2-Hacid_dh_C
FBgn0027611	10870	11106	9572	10580	6663	5888	6412	7875	163.11	180.728	156.16	151.509	93.2181	89.3374	105.656	107.026	6512.74	10735.5	-0.721031	4.37e-16	1.89e-14	LM408	2L	10457658	10462472	+	3633	protein_coding	-	-
FBgn0260653	11381	6372	7840	6530	10235	7635	9335	9003	244.17	148.253	182.87	133.699	204.729	165.629	219.926	174.94	8819.27	8171.2	0.110088	0.53164	0.691965	serp	3L	19700977	19708015	-	2541	protein_coding	-	CBM_14
FBgn0020653	9216	8467	9516	10289	7867	7698	7105	7933	180.076	179.415	202.154	191.861	143.318	152.091	152.45	140.391	7443.99	9535.22	-0.357296	2.14e-08	3.59e-07	Trxr-1	X	8242528	8248033	+	2790	protein_coding	-	Pyr_redox_2
FBgn0260794	11026	6949	6733	8118	11070	8112	6586	9270	50.6431	34.6131	33.6222	35.5839	47.4056	37.6743	33.2181	38.5631	8444.4	8315.28	0.0222525	0.883155	0.938837	ctrip	3R	4786284	4812096	-	11869	protein_coding	-	HECT
FBgn0026077	10493	8572	9778	9738	7653	6443	7842	7336	242.899	215.191	246.088	215.128	165.172	150.809	199.344	153.806	7147.3	9819.54	-0.458369	1.01e-05	9.56e-05	Gasp	3R	6088799	6100887	-	2355	protein_coding	-	CBM_14
FBgn0010226	16225	14017	14552	14984	2219	1822	1897	2123	388.794	364.256	379.117	342.661	49.576	44.1467	49.9175	46.076	1957.61	15218.2	-2.95876	0	0	GstS1	2R	17093246	17099501	-	2275	protein_coding	-	-
FBgn0028473	8547	8060	7874	9697	8521	8685	7542	8882	204.719	209.361	205.048	221.658	190.289	210.343	198.372	192.683	8172.71	8679.55	-0.0869543	0.129062	0.26671	Non1	2R	9396265	9398734	-	2276	protein_coding	-	-
FBgn0013954	9864	10075	11101	10781	6442	6510	6523	6424	849.505	940.966	1039.42	886.082	517.265	566.902	616.894	501.081	6322.5	10668.8	-0.754942	9.18e-16	3.83e-14	FK506-bp2	2R	19290109	19290962	+	633	protein_coding	-	FKBP_C
FBgn0037618	7105	6091	7059	7126	10048	9967	10235	10030	339.465	315.599	366.682	324.922	447.6	481.515	536.994	434.031	9833.56	6969.25	0.496615	1.23e-08	2.16e-07	CG11762	3R	8725479	8726730	+	1141	protein_coding	-	zf-AD
FBgn0058160	8821	8030	8128	9104	8521	8079	8872	8080	92.7082	91.5234	92.8751	91.3135	83.4969	85.8563	102.393	76.9132	8202.72	8667.61	-0.0796998	0.377867	0.554974	CG40160	3L	26215815	26229433	+	5187	protein_coding	-	-
FBgn0027066	9326	6237	6819	6696	10390	8701	9242	10077	187.259	135.812	148.862	128.311	194.51	176.657	203.781	183.26	9336.79	7391.58	0.337014	0.00481124	0.0202548	Eb1	2R	6749227	6756300	+	2715	protein_coding	-	CH
FBgn0033926	11330	12762	14803	15153	3636	3372	3247	2854	260.504	318.214	370.041	332.496	77.945	78.3947	81.9818	59.4331	3202.06	13778.7	-2.10552	3.17e-58	1.22e-55	Arc1	2R	14357927	14360297	-	2371	protein_coding	-	-
FBgn0025683	9326	7115	7118	7696	9646	8303	8161	9709	161.502	133.62	134.016	127.189	155.743	145.389	155.194	152.281	8689.83	7943.36	0.129563	0.127163	0.264205	CG3164	2L	122624	130791	-	3148	protein_coding	-	ABC2_membrane
FBgn0260439	8994	7676	7718	9292	8459	7917	7963	8938	177.841	164.6	165.92	175.344	155.947	158.29	172.905	160.07	8093.26	8549.61	-0.0793586	0.173845	0.330031	Pp2A-29B	2L	8366038	8370090	+	2757	protein_coding	-	-
FBgn0042134	9342	7528	7931	9092	9054	7672	7351	8882	124.823	109.082	115.213	115.936	112.791	103.652	107.858	107.487	7990.46	8606.03	-0.107099	0.07926	0.188585	Capr	3L	18668153	18673324	-	4080	protein_coding	-	-
FBgn0035519	7421	7466	7279	8935	8586	9047	9477	8579	217.62	237.433	232.073	250.054	234.751	268.26	305.182	227.857	8735.74	7902.1	0.14454	0.160463	0.311856	CG1309	3L	4259430	4261643	+	1859	protein_coding	-	Abhydrolase_1
FBgn0020309	9424	7645	7351	9917	8888	7876	6842	8694	69.2292	60.9043	58.7105	69.5243	60.8748	58.5025	55.1934	57.8446	7822.89	8696.44	-0.15278	0.0471694	0.127574	crol	2L	11794327	11809438	-	7421	protein_coding	-	zf-C2H2
FBgn0003366	9605	8549	8236	10727	8361	6773	5840	8195	64.0824	61.8547	59.7411	68.3002	52.009	45.6916	42.7863	49.5199	7041.81	9412.65	-0.418554	2.28e-07	3.21e-06	sev	X	11071441	11086299	-	8171	protein_coding	-	Pkinase_Tyr
FBgn0029687	10140	8077	7980	8608	8637	7560	7370	7768	141.848	122.533	121.368	114.919	112.649	106.936	113.215	98.4203	7622.01	8849.52	-0.2155	0.0113592	0.0407213	Vap-33A	X	3948975	3955442	+	3897	protein_coding	-	Motile_Sperm
FBgn0024352	8952	8197	8283	8478	8142	7806	7885	7925	241.235	239.548	242.674	218.03	204.565	212.698	233.331	193.424	7744.39	8638.73	-0.157781	0.0376553	0.106582	Hop	2L	295122	297449	+	2023	protein_coding	-	TPR_1
FBgn0263102	9384	7083	7129	8665	8993	7728	7306	8614	67.294	55.0836	55.5818	59.3007	60.1274	56.0364	57.5332	55.9478	7918.16	8180.73	-0.0471428	0.549506	0.704661	psq	2R	10557888	10617280	+	7602	protein_coding	-	BTB
FBgn0262720	9083	8255	9639	10615	6638	7128	6706	6820	142.656	140.603	164.592	159.105	97.2027	113.199	115.658	97.0143	6660.57	9555.47	-0.520843	1.07e-08	1.9e-07	CG43164	2R	17502354	17508645	+	3471	protein_coding	-	Lectin_C
FBgn0052423	11663	7303	6604	7730	9608	7075	6611	8161	55.2781	37.5371	34.0303	34.9643	42.4576	33.9066	34.4081	35.0329	7606.52	8441.47	-0.150255	0.334581	0.512903	shep	3L	5155821	5277944	-	11502	protein_coding	-	RRM_1
FBgn0085436	9398	6773	6552	8655	9664	8006	6585	8974	46.9341	36.6818	35.5748	41.2498	44.9976	40.4281	36.1126	40.5909	8027.21	7943.6	0.0151043	0.888033	0.94166	Not1	2R	9566146	9579007	-	10916	protein_coding	-	Not1
FBgn0003891	8348	6437	5911	7055	10924	9179	6771	9955	51.5393	43.0978	39.6764	41.5676	62.8806	57.3014	45.9049	55.6655	8881.15	7044.01	0.3344	0.0041669	0.0178709	tud	2R	21183322	21192913	+	8830	protein_coding	-	-
FBgn0261549	10475	5883	5553	5795	11122	7349	8234	10102	43.9875	26.7911	25.3523	23.2237	43.5449	31.2045	37.9696	38.4213	8899.42	7027.81	0.340633	0.0708136	0.172876	rdgA	X	8907068	9029476	+	12982	protein_coding	-	C1_1
FBgn0005640	8977	8216	8291	9301	7557	7021	7181	7455	74.7833	74.2249	75.0923	73.9444	58.6951	59.1407	65.6914	56.2484	7116.86	8846.36	-0.314062	3.52e-07	4.76e-06	Eip63E	3L	3515751	3610521	+	6544	protein_coding	-	Pkinase
FBgn0032643	8791	8667	8870	10367	6369	6636	7197	6975	212.524	227.224	233.136	239.18	143.556	162.215	191.061	152.723	6643.57	9328.5	-0.489873	3.78e-07	5.04e-06	CG6453	2L	17481988	17484307	-	2255	protein_coding	-	-
FBgn0026409	8672	8515	8863	9457	6657	7359	6896	7383	259.328	276.141	288.155	269.889	185.604	222.517	226.453	199.964	6900.37	9041.7	-0.390051	1.35e-06	1.59e-05	Mpcp	3L	14537651	14540441	+	1823	protein_coding	-	Mito_carr
FBgn0051363	8820	6469	6718	6366	9742	7432	8476	9727	190.651	151.644	157.88	131.323	196.336	162.439	201.193	190.432	8583.76	7223.65	0.248894	0.0379995	0.107392	Jupiter	3R	11590386	11619906	-	2522	protein_coding	-	-
FBgn0029506	7663	7254	7092	7927	8828	8046	8104	8758	285.543	293.134	287.314	281.892	306.7	303.156	331.606	295.574	8208.55	7616.96	0.10778	0.0472953	0.127854	Tsp42Ee	2R	7012254	7018362	+	1463	protein_coding	-	Tetraspannin
FBgn0259176	11939	6665	7060	7969	8572	7146	6425	7870	51.6962	31.2973	33.2362	32.9304	34.6061	31.2873	30.5502	30.8642	7269.77	8517.62	-0.228558	0.133686	0.273528	bun	2L	12455540	12546611	-	12590	protein_coding	-	-
FBgn0024957	7633	7217	7669	7853	8219	8105	8065	8603	143.438	147.076	156.683	140.834	144.002	154.005	166.427	146.423	8037.61	7737.27	0.0548571	0.426295	0.602008	Irp-1B	3R	10408618	10412869	-	2901	protein_coding	-	Aconitase
FBgn0041182	5663	8108	7723	9815	8208	7923	8051	7832	58.381	90.6473	86.5619	96.5645	78.8936	82.5903	91.1434	73.1286	7813.1	7966.58	-0.0281075	0.848477	0.917409	Tep2	2L	7693727	7701601	-	5288	protein_coding	-	A2M_comp
FBgn0024294	14109	7436	9105	7145	7675	5464	6627	5742	594.399	339.733	417.04	287.268	301.467	232.759	306.584	219.096	6220.74	9616.23	-0.628415	0.00206544	0.00985711	Spn43Aa	2R	7147692	7149289	+	1294	protein_coding	-	Serpin
FBgn0028327	9276	7583	8109	9203	7598	6966	6966	7466	260.258	230.728	247.358	246.42	198.757	197.625	214.624	189.723	7056.64	8678.51	-0.298673	3.32e-06	3.54e-05	l(1)G0320	X	9551140	9553750	-	1943	protein_coding	-	-
FBgn0042174	7932	8309	8078	9463	6729	7390	7659	7532	168.123	190.99	186.151	191.415	132.977	158.381	178.266	144.592	7165.26	8593.88	-0.262441	0.00832433	0.0316587	CR18854	2L	9787279	9790745	-	2572	pseudogene	-	-
FBgn0261800	10036	8218	7502	9132	7103	6394	5785	8416	87.0922	77.3394	70.7801	75.6287	57.4698	56.1055	55.128	66.1475	6691.6	8856.77	-0.404349	7.06e-06	6.91e-05	LanB1	2L	7811438	7820771	+	6282	protein_coding	-	Laminin_EGF
FBgn0031097	7886	5244	6143	5281	9749	7027	9755	11288	225.672	162.742	191.125	144.225	260.112	203.332	306.548	292.569	9180.98	6253.63	0.553961	0.000536483	0.00312268	obst-A	X	20239855	20243209	+	1905	protein_coding	-	CBM_14
FBgn0046214	8135	7642	8152	8502	8075	6805	7120	7900	250.13	254.819	272.513	249.477	231.489	211.568	240.402	220.001	7265.36	8258.35	-0.184831	0.00355198	0.0155925	vig2	3R	25123373	25125619	+	1773	protein_coding	-	-
FBgn0037135	7455	7361	7257	8330	8329	7721	7579	8288	143.76	153.937	152.147	153.299	149.749	150.549	160.492	144.754	7764.45	7733.67	0.00558997	0.918984	0.958482	CG7414	3L	21824740	21827856	+	2827	protein_coding	-	-
FBgn0004237	9632	7604	8130	8879	7497	6244	6515	7687	190.319	162.938	174.651	167.429	138.112	124.75	141.361	137.566	6779.88	8701.35	-0.360012	7.67e-07	9.6e-06	Hrb87F	3R	13656846	13660531	-	2759	protein_coding	-	RRM_1
FBgn0020496	8245	6899	7137	8199	8460	7512	7396	8315	76.9388	69.8164	72.4079	73.016	73.6046	70.8802	75.7883	70.2759	7698.76	7741.95	-0.00824192	0.880383	0.937276	CtBP	3R	13011649	13026275	+	5842	protein_coding	-	2-Hacid_dh_C
FBgn0086901	8993	6784	6505	7870	9238	7559	6928	8085	50.2309	41.0931	39.5029	41.9511	48.1087	42.6919	42.4937	40.9012	7711.28	7648.54	0.0117531	0.900736	0.949207	cv-c	3R	14391683	14481713	-	9760	protein_coding	-	RhoGAP
FBgn0020764	10228	6402	6435	6007	8660	7595	8087	8407	302.704	205.475	207.057	169.663	238.959	227.284	262.824	225.35	7973.84	7393.04	0.109078	0.485368	0.654445	Alas	2R	23964772	23966757	+	1842	protein_coding	-	Aminotran_1_2
FBgn0034277	9141	8432	8803	9755	6425	6000	6401	6640	226.407	226.487	237.051	230.582	148.371	150.266	174.098	148.955	6206.32	9189.6	-0.566483	2.86e-16	1.26e-14	OstDelta	2R	17764574	17767070	-	2201	protein_coding	-	-
FBgn0010909	8644	6476	6493	7578	9292	7709	6419	8785	68.9636	56.031	56.3204	57.6982	69.1184	62.1896	56.2371	63.4799	7779.79	7407.52	0.0707887	0.457422	0.6309	msn	3L	2554847	2586540	-	6833	protein_coding	-	Pkinase
FBgn0001105	9320	6949	7225	7953	8053	7191	6879	7714	91.2828	73.8094	76.9355	74.3373	73.5378	71.2159	73.9859	68.4293	7249.71	7986.77	-0.139768	0.0926923	0.211821	Gbeta13F	X	15860115	15866175	+	5566	protein_coding	-	WD40
FBgn0266756	10184	6988	7139	8299	8235	7179	5679	7548	32.1174	23.8996	24.4779	24.9776	24.2139	22.8929	19.6673	21.5597	6925.66	8269.39	-0.25581	0.0231326	0.0722168	btsz	3R	14804092	14875488	-	17286	protein_coding	-	C2
FBgn0000568	9334	5974	5035	6152	9529	8661	7656	8605	37.8294	26.2569	22.1859	23.7947	36.0071	35.4931	34.0733	31.5866	8368.01	6715.08	0.317439	0.0382805	0.107972	Eip75B	3L	17950953	18064696	-	13451	protein_coding	-	zf-C4
FBgn0038145	8357	7416	8358	8204	7534	7025	6732	7283	191.986	184.759	208.755	179.865	161.37	163.185	169.83	151.537	6952.12	8237.7	-0.244837	0.000396691	0.00241994	Droj2	3R	13382106	13385283	+	2373	protein_coding	-	DnaJ_C
FBgn0052672	8048	6676	6960	7276	7833	7541	8032	8502	258.842	232.852	243.373	223.327	234.884	245.239	283.675	247.661	7776.03	7368.06	0.077632	0.339725	0.517698	Atg8a	X	10764878	10768338	-	1695	protein_coding	-	-
FBgn0028689	8110	7286	7783	8218	7471	6708	7258	7343	227.31	221.464	237.17	219.819	195.234	190.11	223.39	186.406	7014.6	7990.49	-0.188074	0.0107894	0.0389809	Rpn6	2R	14750166	14752910	-	1945	protein_coding	-	-
FBgn0004103	8130	7051	7577	8076	7554	6895	6776	7651	201.184	189.221	203.852	190.722	174.284	172.524	184.131	171.478	7018.59	7843.54	-0.160432	0.00248077	0.0115622	Pp1-87B	3R	12423621	12425917	-	2203	protein_coding	-	Metallophos
FBgn0001225	7705	3535	5400	2958	11105	9349	9453	10142	415.88	206.919	316.887	152.369	558.847	510.24	560.293	495.802	9735.48	5002.71	0.960548	0.00215112	0.0102028	Hsp26	3L	9376418	9377427	-	1010	protein_coding	-	-
FBgn0030521	6172	5965	5580	6104	8764	7879	8286	10846	211.083	221.235	207.481	199.226	279.454	272.467	311.188	335.96	8669.06	6066.01	0.515207	5.45e-10	1.2e-08	CtsB1	X	13779847	13782170	-	1594	protein_coding	-	Peptidase_C1
FBgn0004449	9078	5991	5542	6515	9741	7736	6139	8520	37.7517	27.0186	25.057	25.8561	37.7685	32.5295	28.0346	32.0905	7754.68	6878.29	0.173038	0.227844	0.396284	Ten-m	3L	22293044	22407863	-	13109	protein_coding	-	-
FBgn0019661	5620	4749	3502	9102	7876	9547	8289	10406	56.0305	51.346	37.9594	86.6018	73.2104	96.243	90.7487	93.9639	8783.66	5752.28	0.610584	0.00302055	0.0136539	roX1	X	3857230	3862697	-	5468	lincRNA	-	-
FBgn0053129	8309	7420	7709	7784	7139	6443	6918	6963	129.124	125.048	130.248	115.442	103.436	101.242	118.056	98.0038	6694.39	7953.32	-0.248722	0.00158846	0.00786334	CG33129	2L	10964905	10970275	-	3508	protein_coding	-	-
FBgn0030740	8337	7631	8019	8752	6379	6433	6767	6325	252.355	250.496	263.899	252.821	180.026	196.893	224.931	173.401	6332.8	8328.58	-0.395442	8.77e-06	8.4e-05	CG9917	X	16321431	16323231	-	1801	protein_coding	-	-
FBgn0035630	8002	7577	8191	8566	7002	6387	6316	6563	229.836	236.012	255.784	234.801	187.509	185.495	199.211	170.731	6395.77	8233.62	-0.364526	9.58e-08	1.44e-06	CG10576	3L	5761963	5765702	-	1898	protein_coding	-	Peptidase_M24
FBgn0028479	7205	6432	6363	7429	8130	7501	7218	8295	136.099	131.76	130.677	133.922	143.183	143.269	149.723	141.914	7567.12	6969.81	0.1184	0.00651407	0.0259798	Mtpalpha	2L	9573563	9576769	-	2886	protein_coding	-	3HCDH_N
FBgn0266521	6769	4744	4986	5188	9595	8924	8803	9495	97.3134	73.9621	77.932	71.1788	128.609	129.725	138.973	123.632	8959.73	5510.39	0.701233	2.26e-11	5.8e-10	stai	2L	6100377	6124653	+	3792	protein_coding	-	-
FBgn0263490	7718	7449	6768	9922	6939	6463	5863	7215	57.0969	59.7616	54.4357	70.0502	47.8613	48.3455	47.6297	48.343	6423.26	8066.51	-0.328736	0.000112735	0.000808532	mld	3R	24585653	24623899	+	7369	protein_coding	-	zf-AD
FBgn0031092	10817	6792	7265	6130	7125	6065	7006	7082	521.388	355.032	380.719	281.979	320.198	295.596	370.83	309.171	6647.2	7895.4	-0.248296	0.13073	0.26916	CG9577	X	20166673	20168080	+	1131	protein_coding	-	ECH
FBgn0035049	14238	6809	7001	6288	7484	4575	5289	6263	160.336	83.1536	85.715	67.5766	78.5768	52.0939	65.4042	63.8783	5707.82	8712.16	-0.610087	0.0605506	0.153996	Mmp1	2R	24671294	24688184	-	4841	protein_coding	-	Hemopexin
FBgn0028686	7780	7194	7084	8196	6685	6671	6980	7327	273.102	273.862	270.358	274.568	218.789	236.783	269.061	232.949	6745.08	7691.12	-0.189577	0.00926179	0.0344751	Rpt3	X	11125101	11126785	+	1553	protein_coding	-	AAA
FBgn0037530	8717	7646	8180	9168	6245	5930	5912	6048	144.352	137.312	147.274	144.888	96.4203	99.2946	107.508	90.7106	5881.97	8568.01	-0.542927	6.18e-16	2.61e-14	CG2943	3R	7903030	7907363	-	3292	protein_coding	-	-
FBgn0262734	8308	6608	7085	7660	7903	6385	6554	7306	102.237	88.1859	94.7912	89.9588	90.6743	79.4489	88.5665	81.4295	6834	7538.33	-0.141563	0.060086	0.153151	Rbp2	X	16448665	16454972	+	4430	protein_coding	-	RRM_1
FBgn0011747	8007	6438	6484	7421	7922	7191	6367	7893	70.0758	61.1034	61.696	61.9816	64.6416	63.6358	61.1904	62.5647	7120.57	7200.36	-0.0160903	0.799984	0.887371	Ank	4	115074	129849	-	6229	protein_coding	-	-
FBgn0036121	8727	8096	8226	7833	5705	6079	6926	6064	689.497	693.672	706.597	590.606	420.245	485.639	600.897	433.926	6073.64	8388.49	-0.465987	0.000120056	0.000857307	CG6310	3L	11069043	11069864	-	690	protein_coding	-	-
FBgn0031453	6886	7549	7711	8504	6153	6930	6999	6808	138.113	164.2	168.149	162.777	115.062	140.545	154.154	123.673	6576.12	7806.5	-0.247562	0.0226631	0.0710512	Bacc	2L	2752445	2757975	+	2718	protein_coding	-	-
FBgn0021979	7172	5893	6070	6923	7792	7587	7597	8505	162.166	144.501	149.219	149.388	164.266	173.462	188.63	174.174	7660.64	6618.95	0.210674	0.00157777	0.00781711	l(2)k09913	2R	23067196	23071875	+	2411	protein_coding	-	-
FBgn0030328	8814	6211	6547	7124	8016	6743	6342	7495	108.122	82.6267	87.3173	83.4005	91.681	83.6392	85.4317	83.2729	6934.32	7285.88	-0.0713723	0.465346	0.636839	Amun	X	11710120	11715565	-	4444	protein_coding	-	-
FBgn0265276	7629	5878	6402	7266	8209	7313	6649	7919	63.3697	52.9493	57.8156	57.5986	63.5746	61.422	60.6486	59.5763	7299.63	6898.11	0.0815477	0.231139	0.400027	l(3)neo38	3R	11765038	11779128	-	6563	protein_coding	-	-
FBgn0010621	7720	7464	7935	8001	6813	6584	5934	6676	212.446	222.751	237.408	210.125	174.803	183.205	179.321	166.394	6323.04	7931.45	-0.326969	2.61e-07	3.66e-06	Cct5	2R	12174802	12177516	+	1981	protein_coding	-	-
FBgn0015218	8229	7271	7848	8135	6448	6204	6338	6538	200.718	192.331	208.12	189.365	146.637	153.012	169.762	144.435	6222.67	8013.78	-0.36513	3.28e-07	4.47e-06	eIF-4E	3L	9399618	9402460	-	2235	protein_coding	-	-
FBgn0015245	7549	7967	8270	9339	5780	6289	5394	6006	165.941	189.922	197.645	195.915	118.46	139.785	130.205	119.575	5714.47	8429.83	-0.56098	5.73e-11	1.39e-09	Hsp60	X	11108482	11112308	+	2480	protein_coding	-	-
FBgn0020306	8415	7049	6742	8511	7667	6170	5030	6869	35.2338	32.0073	30.6909	34.0086	29.9303	26.1219	23.1272	26.0488	6214.17	7791.65	-0.326277	0.00032248	0.0020162	dom	2R	21323430	21341847	+	13020	protein_coding	-	SNF2_N
FBgn0039302	7727	6770	6440	8708	7355	6665	5581	7202	49.2503	46.7954	44.6272	52.9686	43.7079	42.9549	39.0625	41.5758	6490.19	7512.02	-0.210977	0.00408667	0.0175791	Nup358	3R	25249348	25258672	+	8553	protein_coding	-	zf-RanBP
FBgn0016685	6842	6958	7671	7600	6950	6679	6617	7118	345.363	380.885	420.979	366.108	327.082	340.893	366.779	325.417	6662.81	7413.07	-0.153974	0.0531805	0.140029	Nlp	3R	30004785	30010352	+	1080	protein_coding	-	-
FBgn0033483	8630	8337	7921	9297	5491	5212	5552	5844	217.204	227.554	216.747	223.307	128.851	132.641	153.447	133.216	5385.2	8692.6	-0.691037	6.33e-23	4.57e-21	egr	2R	10078366	10084210	+	2166	protein_coding	-	-
FBgn0026250	8268	7106	7795	7539	6702	5866	6380	6532	262.053	244.247	268.608	228.036	198.049	187.994	222.054	187.51	6206.78	7824.29	-0.334199	6.66e-05	0.000508952	eIF-1A	3R	18274665	18283005	+	1720	protein_coding	-	-
FBgn0000119	9209	5815	6421	7332	7492	6492	6023	7383	83.3382	57.0686	63.1757	63.3222	63.2133	59.4052	59.8542	60.5137	6639.06	7292.58	-0.135488	0.233084	0.402368	arr	2R	13453640	13483229	-	6024	protein_coding	-	Ldl_recept_a
FBgn0011336	8245	7165	7567	7923	6478	6175	6153	6456	166.288	156.712	165.924	152.497	121.812	125.928	136.272	117.93	6153.74	7863.75	-0.353935	1.11e-07	1.65e-06	OstStt3	3R	25066712	25069637	-	2703	protein_coding	-	-
FBgn0032208	7412	5446	5339	6842	8742	7390	6338	8486	47.9262	38.1884	37.533	42.2204	52.7021	48.3166	45.0029	49.697	7484.29	6342.81	0.238723	0.0121288	0.0429077	CG5604	2L	10281943	10292365	-	8431	protein_coding	-	HECT
FBgn0010341	7839	6852	6662	7211	6991	6246	6549	7063	205.651	194.942	190.016	180.538	170.997	165.687	188.667	167.822	6533.22	7268.13	-0.153905	0.0262856	0.0797331	Cdc42	X	19697091	19699938	+	2078	protein_coding	-	Ras
FBgn0052000	7427	5766	5914	6313	7796	7416	7016	7705	62.1845	52.3552	53.8351	50.4437	60.8583	62.7846	64.5073	58.4293	7281.9	6462.07	0.172222	0.0321724	0.0935851	CG32000	4	132220	143123	+	6511	protein_coding	-	E1-E2_ATPase
FBgn0015790	7869	6500	6621	6737	7277	6437	6633	7240	236.352	211.724	216.212	193.112	203.785	195.496	218.776	196.955	6709.35	7058.29	-0.0731978	0.349654	0.528369	Rab11	3R	21111408	21116146	+	1815	protein_coding	-	Ras
FBgn0264975	7262	6477	6082	7789	7554	6628	5600	7853	39.6245	38.3264	36.0802	40.5594	38.4294	36.5683	33.5541	38.809	6677.76	7005.38	-0.0690049	0.328853	0.507083	Nrg	X	8517373	8555170	+	9991	protein_coding	-	I-set
FBgn0040227	7162	6852	6584	7235	6992	6572	6523	7139	194.054	201.336	193.952	187.081	176.632	180.053	194.082	175.192	6624.92	7085.43	-0.0970827	0.0848733	0.198266	eIF-3p66	3R	23680039	23682317	+	2012	protein_coding	-	-
FBgn0260442	7721	5813	5430	6848	8837	6633	4966	8715	37.978	31.0081	29.0385	32.1459	40.5269	32.9901	26.8236	38.8254	6995.68	6543.5	0.0964907	0.483506	0.652897	rhea	3L	8545001	8574409	+	11083	protein_coding	-	Band_41
FBgn0030719	7185	6619	6539	6676	6915	6864	6815	7300	122.289	122.171	121	108.437	109.731	118.128	127.373	112.531	6795.51	6884.63	-0.0188831	0.79606	0.884562	eIF5	X	15987008	15991974	-	3203	protein_coding	-	-
FBgn0087035	7032	5701	5996	6977	7453	7260	6686	7801	92.5072	81.3325	85.7579	87.5927	91.4128	96.5712	96.5859	92.9472	7095.72	6525.7	0.120611	0.039541	0.11078	AGO2	3L	15554113	15561042	+	4144	protein_coding	-	Piwi
FBgn0001091	6515	6957	6784	7593	6381	6758	6310	7601	239.977	277.903	271.679	266.913	219.141	251.702	255.232	253.58	6576.19	7091.85	-0.108931	0.161281	0.312867	Gapdh1	2R	7791901	7793380	-	1480	protein_coding	-	-
FBgn0001098	6322	8156	7499	10353	5138	5837	5143	6352	147.095	205.796	189.698	229.886	111.46	137.325	131.405	133.858	5462.79	8209.13	-0.587632	1.08e-05	0.000101212	Gdh	3R	23935958	23943101	-	2343	protein_coding	-	-
FBgn0020235	7249	7248	7798	7946	6105	6087	5966	6306	270.671	293.493	316.565	283.149	212.534	229.817	244.623	213.259	5961.39	7707.26	-0.370675	1.33e-06	1.57e-05	ATPsyn-gamma	3R	29747704	29749163	-	1460	protein_coding	-	-
FBgn0030674	8933	6022	5861	6726	8419	6529	4877	7177	28.9888	21.1929	20.6786	20.8301	25.4726	21.4237	17.3795	21.0943	6504.72	6986.3	-0.102985	0.472352	0.642821	CG8184	X	15712628	15731935	+	16799	protein_coding	-	HECT
FBgn0032803	6454	4625	6332	5313	8442	7277	8799	7289	267.356	207.773	285.179	210.04	326.051	304.809	400.262	273.475	7787.03	5791.93	0.426974	0.00295027	0.0133676	CG13082	2L	19538425	19539740	+	1316	protein_coding	-	-
FBgn0002780	6831	6690	6843	7401	6770	6528	6625	6839	162.83	172.939	177.342	168.362	150.459	157.342	173.415	147.65	6523.25	7068.94	-0.116066	0.0952831	0.21599	mod	3R	32052060	32054974	+	2287	protein_coding	-	RRM_1
FBgn0003943	7468	5649	6436	7351	8133	6086	5543	7731	129.738	106.427	121.561	121.874	131.733	106.908	105.745	121.643	6632.93	6826.1	-0.0413302	0.670499	0.796274	Ubi-p63E	3L	3899259	3903184	-	3138	protein_coding	-	ubiquitin
FBgn0030086	7294	6816	7009	7811	6581	6506	5646	6642	187.474	189.986	195.861	191.595	157.706	169.085	159.356	154.619	6164.24	7358.59	-0.255584	2.86e-07	3.95e-06	CG7033	X	9089513	9092826	+	2121	protein_coding	-	-
FBgn0010415	8950	6121	5878	6751	7227	5895	6044	7280	116.114	86.119	82.9097	83.5855	87.4174	77.3319	86.1064	85.5424	6411.35	7027.52	-0.132414	0.258052	0.429925	Sdc	2R	21392402	21481176	-	4202	protein_coding	-	-
FBgn0036623	6226	5544	5899	6136	7715	7601	7156	7467	141.362	136.51	145.619	132.957	163.32	174.506	178.421	153.554	7294.19	6059.78	0.267363	9.34e-05	0.000684173	CG4729	3L	16381772	16385957	-	2401	protein_coding	-	Acyltransferase
FBgn0014189	6508	6796	7030	7364	6309	6576	6534	6428	144.221	163.324	169.376	155.739	130.353	147.353	159.005	129.017	6312.22	7059.04	-0.161449	0.0759272	0.182801	Hel25E	2L	5539326	5542314	-	2460	protein_coding	-	DEAD
FBgn0029134	6682	6570	6886	7173	6506	5799	6318	7019	319.815	341.016	358.324	327.639	290.326	280.647	332.065	304.269	6237.08	6957.68	-0.157778	0.0320222	0.0932439	Prosbeta5	2R	10819978	10821178	+	1139	protein_coding	-	Proteasome
FBgn0029791	8739	5732	6440	6819	7180	5328	5217	7460	119.34	84.8884	95.6153	88.8687	91.4176	73.5706	78.2343	92.2687	6074.51	7038.16	-0.212366	0.0889925	0.205397	CG4096	X	5698557	5708633	+	3992	protein_coding	-	TSP_1
FBgn0034368	6872	6349	6512	6426	6815	6291	6707	6931	177.886	178.23	183.269	158.745	164.476	164.662	190.65	162.496	6517.24	6668.59	-0.0331939	0.675159	0.799769	CG5482	2R	18629594	18632045	-	2106	protein_coding	-	FKBP_C
FBgn0014868	7492	7213	7573	7954	5644	5213	5528	5928	269.945	281.845	296.661	273.505	189.602	189.924	218.724	193.453	5433.02	7699.36	-0.503127	4.45e-13	1.4e-11	Ost48	X	9156929	9158515	-	1513	protein_coding	-	-
FBgn0040777	9069	6311	6308	6626	6022	5621	5990	6508	227.1	171.385	171.738	158.348	140.598	142.327	164.716	147.603	5877.5	7193.99	-0.291669	0.013715	0.0474092	CG14767	2R	8718017	8723839	-	2177	protein_coding	-	-
FBgn0037580	7582	7210	7618	8142	5455	5187	5409	5756	158.183	163.128	172.796	162.11	106.109	109.423	123.921	108.765	5312.11	7777.27	-0.550171	1.33e-15	5.43e-14	DppIII	3R	8344400	8347465	+	2613	protein_coding	-	-
FBgn0004066	6067	6025	6453	7014	6443	6516	6733	6910	281.244	302.888	325.227	310.297	278.469	305.425	342.743	290.119	6490.09	6505.56	-0.00358078	0.966048	0.982906	Prosalpha4	X	16276270	16277587	+	1176	protein_coding	-	Proteasome
FBgn0025726	5432	4191	3855	5318	9698	8347	6859	8433	13.1041	10.9643	10.1108	12.2433	21.8126	20.3606	18.1701	18.4254	8073.54	4758.15	0.762702	6.93e-14	2.37e-12	unc-13	4	867824	912331	-	22598	protein_coding	-	C2
FBgn0003162	6064	6372	7132	7563	6503	6337	5726	6384	153.615	175.052	196.427	182.84	153.592	162.32	159.285	146.473	6067.95	6909.94	-0.187489	0.0288743	0.0859166	Pu	2R	21175315	21182608	+	2152	protein_coding	-	GTP_cyclohydroI
FBgn0002645	6798	5436	5421	6560	7861	6505	5764	7696	61.2956	53.155	53.1427	56.4488	66.0854	59.3076	57.072	62.8496	6727.15	6143.81	0.130909	0.0862466	0.200784	Map205	3R	32055279	32068441	-	6046	protein_coding	-	-
FBgn0265998	7612	4228	4177	4461	10182	6456	6196	8682	30.4274	18.3281	18.1529	17.0177	37.9471	26.0942	27.1974	31.4322	7588.08	5191.43	0.547618	0.00381018	0.0165437	Doa	3R	28888073	28922772	+	13638	protein_coding	-	Pkinase
FBgn0038376	7759	6597	6813	8106	5747	5466	5776	5678	141.655	130.614	135.232	141.233	97.8244	100.905	115.799	93.8883	5531.37	7431.76	-0.42637	7.39e-08	1.14e-06	Hmt-1	3R	15853868	15857470	-	2986	protein_coding	-	ABC_membrane
FBgn0034405	5167	5729	5479	6542	7287	7370	6476	7815	146.251	175.855	168.608	176.715	192.304	210.932	201.288	200.345	7031.06	5830.43	0.270134	0.000452233	0.00269613	Jheh2	2R	18855767	18858245	-	1926	protein_coding	-	EHN
FBgn0023170	7066	6688	8536	9033	6440	4076	4117	5863	1337.51	1372.89	1756.69	1631.77	1136.55	780.14	855.766	1005.16	4934.58	7966.74	-0.690934	3.72e-07	4.97e-06	RpL39	2R	24061853	24062431	-	288	protein_coding	-	-
FBgn0036921	7025	6396	6156	6124	6642	6171	6368	6775	248.681	245.539	236.924	206.887	219.217	220.885	247.542	217.217	6320.37	6552.06	-0.0519828	0.523917	0.685418	RhoGDI	3L	19928743	19932930	+	1540	protein_coding	-	-
FBgn0034072	8170	5685	5639	6707	7185	5500	5335	7410	68.1751	51.4459	51.1589	53.4115	55.8998	46.4067	48.8865	56.003	6139.51	6643.11	-0.113697	0.320017	0.497709	Dg	2R	16081176	16098564	-	6533	protein_coding	-	-
FBgn0031879	10411	5286	6570	6126	7426	5322	4602	5872	48.0166	26.4388	32.9443	26.9636	31.9325	24.8192	23.3075	24.5287	5607.11	7203.41	-0.361399	0.0507481	0.135071	uif	2L	6972828	7010359	-	11820	protein_coding	-	CUB
FBgn0035142	7207	5891	5482	7401	6867	6343	5362	7012	33.8582	30.0133	28.0003	33.1819	30.0784	30.1313	27.6622	29.836	6195.17	6581.79	-0.0873961	0.263984	0.437662	hipk	3L	543060	581099	+	11604	protein_coding	-	Pkinase
FBgn0016977	8146	5072	4717	5857	8995	6756	5140	6837	19.2785	13.0174	12.137	13.2284	19.8476	16.1671	13.358	14.6549	6689.53	6024.37	0.151104	0.359327	0.53754	spen	2L	159032	203397	+	23035	protein_coding	-	RRM_1
FBgn0028687	7012	6502	6508	7266	5985	5789	5945	6432	252.317	253.727	254.605	249.518	200.792	210.631	234.912	209.623	5881.73	6941.37	-0.239205	0.000138344	0.000976437	Rpt1	2R	7652440	7653954	-	1515	protein_coding	-	AAA
FBgn0264693	7795	5660	6018	7114	7170	5657	5211	6727	74.5125	58.674	62.5433	64.8977	63.9016	54.6781	54.6997	58.2404	5988.68	6741.61	-0.170831	0.0659415	0.163866	ens	3L	4122907	4134550	-	5703	protein_coding	-	-
FBgn0030272	388	331	555	800	11600	11669	12696	13247	43.2553	40.0177	67.2692	85.1138	1205.72	1315.39	1554.26	1337.56	12005.5	522.669	4.52107	2.67e-105	3.42e-102	CG15201	X	11144120	11144809	+	489	protein_coding	-	-
FBgn0265767	6675	5608	5784	6304	6942	6247	6226	7261	100.411	91.4855	94.5959	90.4996	97.3626	95.0198	102.846	98.9268	6478.81	6196.69	0.0641514	0.264765	0.438328	zyd	X	23023317	23035550	+	3624	protein_coding	-	Na_Ca_ex
FBgn0267385	6428	7487	7096	9284	4810	5269	4827	5805	156.299	197.426	187.59	215.436	109.045	129.546	128.887	127.842	5036.87	7695.36	-0.611535	1.79e-08	3.03e-07	PyK	3R	22367536	22372746	+	2242	protein_coding	-	PK
FBgn0000412	6918	6906	7543	8283	5572	4966	5279	5524	200.924	217.518	238.184	229.584	150.884	145.839	168.366	145.31	5196.58	7544.68	-0.538036	1.98e-11	5.11e-10	D1	3R	9238083	9240654	-	1877	protein_coding	-	-
FBgn0036663	5160	6275	5610	9336	6629	6182	4606	7158	33.4321	44.0904	39.5178	57.7268	40.0444	40.5002	32.7709	42.0044	5927.47	6669.63	-0.170178	0.276045	0.450829	CG9674	3L	16787573	16807731	-	8414	protein_coding	-	GATase_2
FBgn0015282	6908	6473	6903	7270	5731	5600	5961	6109	231.748	235.497	251.777	232.755	179.256	189.961	219.6	185.619	5707.93	7015.01	-0.297662	0.000152347	0.00106037	Rpt2	3R	23929873	23931558	-	1625	protein_coding	-	AAA
FBgn0027338	7344	6082	6025	7024	6547	5816	5708	6321	139.644	125.416	124.555	127.461	116.067	111.822	119.185	108.859	5928.83	6723.89	-0.181737	0.00357266	0.0156714	Kap-alpha3	3R	9574484	9577733	-	2867	protein_coding	-	Arm
FBgn0264089	6944	6051	5461	7689	7043	6162	4785	6696	39.3588	37.1942	33.6527	41.5914	37.2193	35.3157	29.7827	34.3745	5963.05	6621.98	-0.151182	0.111775	0.24189	sli	2R	15869495	15922118	-	9618	protein_coding	-	EGF
FBgn0085795	3897	7867	11210	1372	8174	8773	6524	3010	318.032	696.25	994.629	106.855	621.948	723.94	584.661	222.483	6523.29	6410.38	0.025196	0.971323	0.985828	CR41535	211000000000000	608	1275	+	668	rRNA	-	-
FBgn0028539	7505	5504	5611	6387	7031	5941	5659	7114	78.5138	62.4439	63.8192	63.7668	68.5791	62.8448	65.0108	67.406	6235.95	6347.11	-0.0254978	0.772154	0.8681	CG31731	2L	13784084	13790562	+	5211	protein_coding	-	ABC_tran
FBgn0036111	6492	5538	5719	6247	6912	6464	6579	6768	113.615	105.106	108.816	104.336	112.782	114.386	126.435	107.277	6511.59	6101.75	0.0935797	0.175067	0.331586	Aps	3L	10894776	10899123	-	3115	protein_coding	-	NUDIX
FBgn0015019	6723	6792	6848	7340	5877	5596	5672	5808	169.286	185.469	187.473	176.383	137.973	142.479	156.836	132.457	5594.71	7056.54	-0.335057	3.79e-06	3.97e-05	Cctgamma	3R	16647605	16649978	+	2165	protein_coding	-	-
FBgn0023174	6503	6469	6655	6909	5856	5751	6177	6161	342.854	369.87	381.469	347.627	287.857	306.587	357.622	294.196	5844.8	6761.94	-0.210433	0.0137172	0.0474092	Prosbeta2	3L	14999951	15001319	+	1034	protein_coding	-	Proteasome
FBgn0015024	7032	5710	6065	6422	6701	6016	5998	6389	113.787	100.2	106.699	99.1718	101.096	98.4323	106.579	93.6349	6108.31	6415.7	-0.0709689	0.318709	0.496677	CkIalpha	X	12653626	12657834	+	3369	protein_coding	-	Pkinase
FBgn0004921	6086	6075	6018	6100	6382	6374	6563	6600	119.646	129.518	128.628	114.446	116.978	126.705	141.684	117.517	6324.94	6191.04	0.0307723	0.713394	0.827151	Ggamma1	2R	8901404	8904791	+	2773	protein_coding	-	-
FBgn0028685	7037	6298	6570	7183	5547	5823	5788	5878	261.858	254.154	265.803	255.086	192.449	219.099	236.515	198.106	5622.56	6889.93	-0.29351	0.000172786	0.0011778	Rpt4	X	6289470	6291245	-	1465	protein_coding	-	AAA
FBgn0263598	6360	6198	5826	7016	6236	5913	5701	6864	125.667	132.811	125.156	132.299	114.882	118.137	123.699	122.838	6001.09	6456.31	-0.105589	0.0434767	0.119688	Vha68-2	2L	12974322	12978607	+	2759	protein_coding	-	ATP-synt_ab
FBgn0037138	6361	6885	6884	8406	5022	5650	5251	5648	114.597	134.514	134.835	144.524	84.3536	102.923	103.882	92.1577	5260.96	7253.19	-0.463443	2.94e-06	3.19e-05	P5CDh1	3L	21836665	21841356	-	3026	protein_coding	-	Aldedh
FBgn0051145	4894	5350	4768	6198	7567	7314	6731	7256	53.9528	63.9617	57.1481	65.2085	77.7774	81.5304	81.4855	72.4498	7025.67	5388.99	0.382499	3.73e-06	3.91e-05	CG31145	3R	23605751	23669659	-	4945	protein_coding	-	DUF1193
FBgn0260934	6662	5363	5275	6306	7080	6227	5508	7169	28.6126	24.9791	24.6315	25.8469	28.3508	27.0424	25.9775	27.8869	6290.07	5991.42	0.070196	0.304489	0.482059	par-1	2R	19456170	19485686	+	12693	protein_coding	-	Pkinase
FBgn0000546	6301	5598	5147	6466	7274	5885	6301	6597	34.5781	33.3151	30.7087	33.8634	37.2173	32.6553	37.971	32.789	6336.51	5968.52	0.086152	0.265805	0.439484	EcR	2R	6087873	6169087	-	9934	protein_coding	-	zf-C4
FBgn0025885	6164	6160	6033	5833	6874	5534	6611	6142	169.2	183.372	180.047	152.803	175.924	153.6	199.276	152.699	6138.81	6174.15	-0.00832368	0.937258	0.968612	Inos	2R	7454922	7458874	-	1986	protein_coding	-	-
FBgn0264561	7360	5988	5814	7188	6028	5552	5056	6115	91.1474	80.4201	78.2811	84.9526	69.6016	69.5233	68.7581	68.5887	5520.02	6684.62	-0.276305	1.2e-05	0.000111149	Glg1	3L	21497549	21507538	-	4402	protein_coding	-	-
FBgn0037632	6839	6249	6704	6946	5870	5345	5432	5712	189.831	188.106	202.313	183.998	151.912	150.016	165.571	143.599	5443.68	6807.94	-0.322788	7.8e-07	9.73e-06	Tcp-1eta	3R	8801564	8806234	+	1964	protein_coding	-	-
FBgn0262739	6709	4763	4341	5644	8121	6438	5763	7170	44.1823	34.0164	31.0811	35.4716	49.8632	42.8703	41.6764	42.7661	6652.27	5434.85	0.29157	0.0120336	0.0426362	AGO1	2R	13943387	13958089	-	8278	protein_coding	-	Piwi
FBgn0250906	5538	6304	6495	7518	5720	5771	5480	6058	142.947	176.464	182.271	185.194	137.657	150.622	155.329	141.625	5606.13	6579.79	-0.231109	0.0152982	0.0519256	Pgk	2L	2746880	2753068	-	2112	protein_coding	-	-
FBgn0086706	6654	6106	6515	6765	5669	5867	5586	5687	158.196	157.429	168.4	153.491	125.66	141.04	145.836	122.457	5564.07	6630.33	-0.253131	0.000956295	0.00512716	pix	3L	8972056	8974765	-	2293	protein_coding	-	ABC_tran
FBgn0002284	6176	6286	6219	6948	5527	5613	6001	6024	356.658	393.672	390.464	382.919	297.587	327.758	380.556	315.079	5655.98	6524.01	-0.206169	0.0183026	0.059602	Prosbeta6	3L	16609400	16610418	-	944	protein_coding	-	Proteasome
FBgn0032444	6356	6262	6325	6873	5698	5918	5469	5885	180.844	193.219	195.658	186.625	151.155	170.259	170.875	151.655	5596.08	6572.88	-0.232276	0.00062692	0.00357524	CG5525	2L	12690336	12692934	-	1916	protein_coding	-	-
FBgn0038071	9709	5903	5939	5092	5834	5051	5522	5685	214.808	141.633	142.858	107.514	120.343	112.997	134.16	113.919	5380.27	6781.65	-0.33399	0.0583775	0.149921	Dtg	3R	12648058	12652910	+	2464	protein_coding	-	-
FBgn0267790	5969	5839	6075	6790	6534	5682	5460	6373	137.998	146.395	152.698	149.811	140.842	132.828	138.617	133.446	5836.64	6276.97	-0.104908	0.0564668	0.146413	rump	3R	9505853	9510324	-	2358	protein_coding	-	RRM_1
FBgn0040340	6095	5450	5843	5680	6516	5980	6663	6492	132.748	128.727	138.359	118.061	132.317	131.696	159.359	128.063	6260.29	5879.52	0.0904288	0.319586	0.497574	TRAM	X	935232	937822	+	2503	protein_coding	-	LAG1
FBgn0003676	6387	6271	6413	6857	5930	5504	5487	5858	175.852	187.242	191.968	180.172	152.225	153.23	165.896	146.08	5544.9	6602.84	-0.252063	4.88e-05	0.000384478	T-cp1	3R	22489105	22491439	-	1980	protein_coding	-	-
FBgn0033902	5242	5371	5629	5865	6668	6685	6454	6790	179.728	199.706	209.829	191.907	213.154	231.758	242.996	210.852	6481.58	5633.55	0.202232	0.00846817	0.032032	Tango7	2R	14163066	14164825	-	1590	protein_coding	-	-
FBgn0025352	6090	5787	5782	5982	5927	6181	6082	6566	208.41	214.768	215.127	195.366	189.11	213.882	228.559	203.512	6033.58	6023.52	0.00229802	0.975676	0.987903	Thiolase	2R	23866648	23868603	-	1593	protein_coding	-	Thiolase_N
FBgn0041775	7000	5208	5614	6236	6688	5517	5602	6521	91.5121	73.8359	79.7937	77.8017	81.5185	72.9286	80.4218	77.2119	5902.59	6108.04	-0.0494225	0.548147	0.70362	tral	3L	12515059	12520954	+	4170	protein_coding	-	-
FBgn0037270	5379	5659	5808	6522	6078	6324	6097	6442	225.393	257.155	264.595	260.809	237.454	267.945	280.547	244.483	6080.44	5947.81	0.031689	0.703329	0.82022	CG9769	3R	4712882	4714182	-	1301	protein_coding	-	Mov34
FBgn0033482	7073	6906	6681	8255	4757	4880	4756	4942	99.6344	105.499	102.32	110.975	62.4767	69.5088	73.5695	63.0518	4714.85	7344.67	-0.639801	1.94e-17	9.7e-16	CG1371	2R	10070981	10075645	-	3870	protein_coding	-	-
FBgn0004687	6862	5506	5818	5787	6216	5610	5871	6397	267.393	232.676	246.484	215.206	225.834	221.043	251.224	225.769	5862.3	6102.72	-0.0580528	0.490559	0.658907	Mlc-c	X	5619136	5622539	-	1399	protein_coding	-	-
FBgn0020299	7580	5604	6109	6761	6591	4989	5364	5068	75.6544	60.6567	66.2904	64.3988	61.3332	50.3492	58.7901	45.8132	5358.2	6614.59	-0.304005	0.00678635	0.0267975	stumps	3R	14577217	14608079	+	5462	protein_coding	-	-
FBgn0000261	8263	8223	8381	8220	3899	3492	3601	3906	226.02	243.925	249.242	214.577	99.4356	96.5824	108.164	96.7678	3624.41	8440.81	-1.21973	5.21e-62	2.23e-59	Cat	3L	18822604	18828188	+	1993	protein_coding	-	Catalase
FBgn0000044	4345	5879	3790	5392	7320	6293	5528	9417	137.394	201.604	130.297	162.716	215.809	201.211	191.954	269.7	6870.76	4941.99	0.475475	0.00200107	0.00958554	Act57B	2R	20944021	20946431	+	1724	protein_coding	-	Actin
FBgn0085446	6935	6114	5799	7149	6210	5083	4285	6348	18.7512	17.9277	17.0471	18.4472	15.655	13.8969	12.7228	15.5457	5287.55	6600.09	-0.319685	0.000121098	0.000863149	CG34417	X	6540771	6589173	+	20162	protein_coding	-	CH
FBgn0026160	5978	4763	4790	5459	7848	6135	5832	7102	48.273	41.7105	42.0532	42.0692	59.0863	50.093	51.715	51.942	6517.09	5331.15	0.289802	0.000353344	0.0021902	tna	3L	10857889	10876496	+	6751	protein_coding	-	zf-MIZ
FBgn0016126	5681	5211	4996	5265	7127	6513	6231	6882	91.573	91.092	87.555	80.9923	107.11	106.154	110.294	100.472	6504.45	5387.45	0.271818	1.78e-05	0.000156214	CaMKI	4	445504	453947	+	3382	protein_coding	-	Pkinase
FBgn0050122	6185	5489	5640	6726	6514	5405	5225	6523	72.9344	70.1943	72.3081	75.6923	71.6176	64.447	67.6596	69.6674	5732.56	6104.49	-0.0906579	0.10717	0.23456	CG30122	2R	18632328	18639270	-	4623	protein_coding	-	SPRY
FBgn0028690	6670	6067	6114	6663	5785	4892	5692	5623	191.679	189.077	191.025	182.735	155	142.151	179.624	146.355	5361.49	6491.96	-0.276196	0.000934862	0.00502157	Rpn5	3R	5789493	5791569	+	1897	protein_coding	-	-
FBgn0262559	5523	6160	6209	7159	5062	5695	5850	5766	225.533	272.792	275.659	278.991	192.724	235.149	262.326	213.255	5470.5	6375.87	-0.221095	0.0496597	0.132909	Mdh2	3R	18226396	18228718	+	1335	protein_coding	-	-
FBgn0262975	7022	4271	4308	5190	7585	5905	5616	7390	41.7089	27.5115	27.8202	29.4197	42.0052	35.4652	36.6308	39.756	6404.8	5264.32	0.282885	0.0400793	0.111854	cnc	3R	23185580	23226711	-	9178	protein_coding	-	bZIP_Maf
FBgn0262125	6337	5063	5189	6104	6428	6175	5688	6232	122.417	106.068	108.983	112.532	115.775	120.618	120.662	109.038	5965.8	5759.83	0.0504486	0.462644	0.634836	Sec23	3R	5649065	5652629	+	2822	protein_coding	-	-
FBgn0002868	3312	6263	5467	9904	4909	5724	6954	4660	257.934	528.953	462.896	736.091	356.444	450.747	594.708	328.696	5494.56	6305.06	-0.198561	0.559266	0.712511	MtnA	3R	9783407	9784370	-	700	protein_coding	-	-
FBgn0030809	7809	4251	4295	5265	7867	5188	4681	7534	59.9927	35.4169	35.8741	38.6014	56.3497	40.3011	39.4904	52.4225	6068.92	5467.75	0.15052	0.413169	0.589491	CG9086	X	16956232	16968679	-	7096	protein_coding	-	zf-UBR1
FBgn0027492	6249	5043	4774	6600	6599	5680	5273	6553	44.5022	38.9472	36.9632	44.8557	43.8156	40.901	41.2363	42.2669	5840.66	5738.19	0.0254128	0.752172	0.854952	wdb	3R	27561675	27582241	-	7655	protein_coding	-	-
FBgn0028490	6396	6670	6307	7735	4969	4758	3815	6091	126.333	142.873	135.44	145.804	91.5073	95.0268	82.747	108.965	4735.03	6890.75	-0.541082	1.45e-08	2.5e-07	CG31705	2L	11523021	11528205	-	2760	protein_coding	-	-
FBgn0022764	6874	4828	4975	6039	6948	5647	4922	6458	39.7767	30.2972	31.2988	33.3493	37.4851	33.0409	31.276	33.846	5796.29	5756.73	0.00988446	0.923205	0.960631	Sin3A	2R	12575240	12592917	-	9421	protein_coding	-	PAH
FBgn0010300	7124	5092	4603	5297	7098	6005	4987	6463	30.3695	23.5406	21.3339	21.5499	28.2117	25.8846	23.3455	24.9538	5939.15	5614.24	0.0811855	0.508211	0.672608	brat	2L	19133816	19179758	+	12788	protein_coding	-	NHL
FBgn0267330	6443	5754	6125	6280	5471	5303	5491	5683	201.169	194.831	207.919	187.126	159.264	167.42	188.267	160.709	5350.72	6264.48	-0.227645	0.00222552	0.0105126	KdelR	2L	10426887	10428632	+	1746	protein_coding	-	ER_lumen_recept
FBgn0003175	7515	5099	4568	5500	6659	5392	5401	6337	38.124	28.0525	25.1948	26.6278	31.4962	27.6588	30.0881	29.1167	5768.87	5751.29	0.00436324	0.972904	0.986603	px	2R	22494297	22562065	-	10746	protein_coding	-	-
FBgn0262519	7441	5744	5668	6985	5904	4743	4345	5634	61.4616	51.4521	50.9	55.0606	45.4672	39.6132	39.4106	42.1482	4988.39	6552.07	-0.393331	3.82e-06	3.99e-05	Mi-2	3L	19882051	19910215	-	6600	protein_coding	-	SNF2_N
FBgn0020443	5884	4804	4844	5042	7454	6030	5910	6479	72.7527	64.4163	65.1173	59.4951	85.9301	75.389	80.2443	72.5561	6281.66	5235.02	0.262954	0.00216751	0.0102679	Elf	2L	12434452	12441279	+	4409	protein_coding	-	GTP_EFTU
FBgn0003447	8438	5113	5351	4525	6958	4606	4843	6520	131.166	86.1931	90.4339	67.1277	100.843	72.3967	82.6696	91.7947	5530.76	5963.68	-0.108674	0.552309	0.706786	sn	X	7964024	7986601	+	3507	protein_coding	-	-
FBgn0003514	5844	5026	5264	5103	6242	6174	6088	6610	201.892	188.299	197.716	168.243	201.054	215.67	230.959	206.824	6115.93	5411.96	0.17637	0.0279732	0.0839487	sqh	X	6223061	6225140	-	1578	protein_coding	-	-
FBgn0030731	5735	5613	5679	6551	5709	5819	5341	5891	138.216	146.702	148.803	150.672	128.281	141.803	141.35	128.589	5540.45	5995.66	-0.114126	0.0707932	0.172876	Mfe2	X	16270951	16273815	+	2262	protein_coding	-	adh_short
FBgn0027335	9087	5254	4709	4687	6452	4716	5522	5854	127.379	79.8702	71.7667	62.7012	84.3242	66.8447	85.0013	74.3226	5476.83	6027.61	-0.138267	0.47529	0.644996	Rip11	X	18635642	18647648	-	3889	protein_coding	-	C2
FBgn0033688	6240	5554	5460	6836	6097	5248	4696	6135	45.71	44.1214	43.4846	47.7894	41.6411	38.8718	37.7751	40.7034	5366.65	6113.09	-0.187813	0.0016197	0.00799503	Prp8	2R	12154258	12162998	-	7442	protein_coding	-	Mov34
FBgn0266696	5404	3926	4116	4952	8469	6466	5634	7276	12.102	9.53474	10.0215	10.5834	17.6829	14.6417	13.8551	14.7579	6728.21	4663.96	0.528662	4.64e-07	6.13e-06	CG45186	3L	2377655	2499226	+	24343	protein_coding	-	-
FBgn0010590	6133	6185	6603	6890	5139	4867	5032	5392	392.419	429.173	459.339	420.725	306.574	314.885	353.564	312.476	4975.38	6575.84	-0.402487	1.02e-07	1.53e-06	Prosbeta1	2R	16013805	16014787	-	852	protein_coding	-	Proteasome
FBgn0031069	6723	6716	6673	6250	4770	4473	5449	5141	100.165	108.513	108.091	88.8662	66.2601	67.3856	89.15	69.3731	4848.82	6731.91	-0.473494	3.68e-05	0.00029845	Pmp70	X	19750770	19759280	+	3659	protein_coding	-	ABC_tran
FBgn0024807	5589	4940	4576	5419	6940	6038	5614	7024	79.6978	76.3933	70.9437	73.7452	92.268	87.0602	87.9093	90.7165	6206.85	5215.46	0.251107	1.15e-05	0.000107036	DIP1	X	21624796	21630148	-	3823	protein_coding	-	-
FBgn0020414	4964	5858	5783	7111	5143	6023	5199	5984	68.4402	87.5882	86.6859	93.5649	66.1113	83.9667	78.7136	74.7241	5443.24	6030.82	-0.147962	0.194211	0.356346	Idgf3	2L	16450907	16455194	+	3954	protein_coding	-	-
FBgn0000064	4462	5690	5634	6563	5550	6734	4779	6622	63.8609	88.3149	87.6674	89.6417	74.059	97.4525	75.1092	85.8389	5743.67	5692.28	0.0130071	0.921603	0.959816	Ald	3R	26254069	26261591	-	3809	protein_coding	-	-
FBgn0259984	8898	4509	4642	4781	6941	5014	5217	6031	68.3204	37.5452	38.7506	35.0332	49.6889	38.9275	43.9875	41.9408	5620.89	5785.27	-0.0416033	0.830253	0.906531	kuz	2L	13550139	13639411	+	7100	protein_coding	-	-
FBgn0030520	6089	5647	5827	6711	5786	5008	4780	6170	96.7479	97.3038	100.66	101.762	85.7144	80.459	83.4015	88.7913	5265.59	6169.85	-0.228484	1.81e-05	0.000158805	Pdcd4	X	13745577	13755406	-	3431	protein_coding	-	-
FBgn0261458	5751	5457	5464	6486	5807	5369	5264	6360	96.9737	99.7886	100.17	104.373	91.2939	91.5416	97.4714	97.1309	5534.66	5884.65	-0.088574	0.0920285	0.210763	capt	2L	1151678	1158262	-	3233	protein_coding	-	-
FBgn0025637	5244	4944	5316	5210	6407	5770	6479	6277	160.065	163.655	176.415	151.766	182.335	178.084	217.167	173.531	6084.55	5280.85	0.204295	0.0238503	0.0737599	SkpA	X	656114	657899	+	1786	protein_coding	-	Skp1
FBgn0003373	3648	7099	6450	4942	1288	4284	13056	4658	179.325	378.441	344.715	231.841	59.031	212.936	704.767	207.383	5956.15	5705.68	0.0619582	0.927863	0.963865	Sgs3	3L	11512221	11513402	+	1109	protein_coding	-	-
FBgn0026319	7522	5851	4600	4768	6006	5457	5609	5609	127.151	107.259	84.5396	76.9175	94.6567	93.2728	104.117	85.874	5528.03	5790.54	-0.0669741	0.654734	0.783673	Traf4	2L	4361925	4380716	+	3225	protein_coding	-	-
FBgn0035438	5703	5096	5588	5800	5822	5432	5729	6083	228.771	221.688	243.708	222.038	217.745	220.329	252.363	221.006	5618.09	5647.44	-0.00766999	0.914171	0.956204	PHGPx	3L	3326265	3328626	+	1359	protein_coding	-	GSHPx
FBgn0041094	8771	4908	5507	5145	6134	4286	4699	5716	153.057	92.8809	104.481	85.6827	99.7996	75.6262	90.0454	90.3415	5041.64	6179.29	-0.293535	0.0861502	0.2006	scyl	3L	11252307	11256172	+	3124	protein_coding	-	-
FBgn0031670	7063	6465	7031	7019	4239	4131	4743	4367	340.743	338.238	368.783	323.159	190.669	201.515	251.271	190.814	4275.87	7026.37	-0.716798	2.39e-12	7.01e-11	CG3887	2L	5010922	5012127	+	1130	protein_coding	-	-
FBgn0035770	4693	4401	4580	5484	6907	6022	5856	6920	97.4254	99.0808	103.372	108.648	133.687	126.409	133.498	130.112	6237.66	4865.8	0.358212	2.9e-10	6.57e-09	pst	3L	7357275	7360263	-	2626	protein_coding	-	-
FBgn0086134	5668	5436	5927	5928	5336	5180	5508	5855	335.86	349.321	381.838	335.227	294.798	310.365	358.404	314.228	5331.98	5851.29	-0.134184	0.101283	0.225433	Prosalpha2	3R	12431321	12432556	+	920	protein_coding	-	Proteasome
FBgn0015324	5509	5462	5558	6389	5338	5456	5087	5989	102.64	110.36	112.584	113.6	92.7257	102.785	104.077	101.062	5317.15	5828.54	-0.132606	0.0379237	0.107211	Vha26	3R	5591763	5595356	+	2926	protein_coding	-	-
FBgn0036258	5965	5466	5341	6166	5398	5581	5219	5614	177.308	176.199	172.606	174.913	149.599	167.743	170.355	151.14	5314.09	5831.4	-0.134314	0.0351861	0.100868	CG5642	3L	12143446	12146097	-	1834	protein_coding	-	-
FBgn0053208	8432	5390	5205	6381	5963	4465	3682	5213	28.1402	19.5075	18.8857	20.323	18.5542	15.0672	13.4937	15.757	4658.19	6435.19	-0.466159	0.00127682	0.00651614	Mical	3R	10001554	10042895	-	16335	protein_coding	-	CH
FBgn0005632	6531	4711	4618	5833	6815	5527	4410	6221	33.9472	26.5554	26.0972	28.9346	33.027	29.0488	25.1717	29.2869	5543.53	5495.96	0.0124729	0.911649	0.95492	faf	3R	31777020	31790681	+	10488	protein_coding	-	UCH
FBgn0261396	5967	5584	5715	6128	5457	5032	5390	5327	177.658	180.298	184.995	174.12	151.482	151.49	176.225	143.648	5172.59	5955.11	-0.203462	0.00742017	0.0288177	Rpn3	2L	19051790	19053681	+	1831	protein_coding	-	-
FBgn0028990	8882	8888	8914	9967	1909	1855	1731	2312	212.091	230.161	231.419	227.131	42.5007	44.7887	45.3898	50.0021	1891.65	9327.7	-2.30165	9.27e-243	5.36e-239	Spn27A	2L	6671065	6673347	-	2283	protein_coding	-	Serpin
FBgn0250746	5646	5561	5999	6563	5165	4811	4985	5620	253.327	270.588	292.641	281.025	216.068	218.268	245.615	228.384	5005.67	6048.57	-0.273135	0.000148189	0.0010349	Prosbeta7	3R	5357012	5358364	-	1215	protein_coding	-	Proteasome
FBgn0262124	5266	3944	3608	4613	6858	6481	6586	6950	63.5124	51.5859	47.3108	53.0962	77.1179	79.0377	87.2268	75.9193	6546.05	4418.11	0.566993	1.46e-08	2.52e-07	uex	2R	3900285	3949425	-	4520	protein_coding	-	-
FBgn0033638	8517	3282	3353	3586	7788	5623	5431	6619	68.5017	28.6266	29.32	27.525	58.401	45.7296	47.9673	48.2166	6158.2	4733.55	0.379573	0.270739	0.444714	CG9005	2R	11619479	11640941	-	6778	protein_coding	-	-
FBgn0263593	5875	6750	6661	9292	4040	3883	3485	4192	58.1158	72.4112	71.6376	87.7198	37.2603	38.839	37.8564	37.5575	3787.22	7245.95	-0.936091	3.69e-16	1.61e-14	Lpin	2R	8136986	8156654	-	5511	protein_coding	-	-
FBgn0032479	6682	5265	5232	5890	5739	5031	4690	5605	65.8954	56.3071	56.096	55.4327	52.7672	50.1669	50.7892	50.0626	5109.54	5860.36	-0.197828	0.00689069	0.0270984	CG16974	2L	13183849	13191979	-	5528	protein_coding	-	-
FBgn0037607	5662	5243	5748	5741	5202	5520	4931	6041	112.323	112.797	123.974	108.69	96.2165	110.727	107.42	108.542	5271.08	5705.81	-0.114305	0.112284	0.242582	CG8036	3R	8667868	8673702	+	2748	protein_coding	-	-
FBgn0034914	6816	5772	6209	6169	5227	4236	4424	5217	234.284	215.157	232.033	202.363	167.512	147.226	166.986	162.414	4633.63	6357.92	-0.456339	1.42e-09	2.88e-08	CG5554	2R	23845001	23847024	+	1586	protein_coding	-	-
FBgn0027329	5590	5433	5331	6276	5605	5180	4934	5709	158.388	166.943	164.224	169.706	148.07	148.407	153.519	146.508	5205.45	5753.1	-0.144492	0.00225517	0.0106265	Tcp-1zeta	X	15746648	15748971	+	1924	protein_coding	-	-
FBgn0034902	4306	4461	4570	5392	6513	5837	6306	6668	333.914	375.154	385.295	399.037	470.892	457.683	536.989	468.324	6166.33	4761.8	0.372773	6.97e-06	6.84e-05	CG5532	2R	23752754	23753515	+	703	protein_coding	-	-
FBgn0005671	5248	5480	5071	6100	5369	5487	5078	6200	102.69	116.287	107.881	113.911	97.9508	108.564	109.113	109.879	5376.85	5569.71	-0.0508963	0.456928	0.630453	Vha55	3R	12623762	12627829	-	2786	protein_coding	-	ATP-synt_ab
FBgn0036279	7911	5282	5450	5455	5949	4506	4153	5272	85.4505	61.8725	64.0022	56.2316	59.911	49.214	49.2601	51.576	4806.31	6124.76	-0.349669	0.00859743	0.0324411	Ncc69	3L	12368646	12391444	-	5047	protein_coding	-	AA_permease
FBgn0013681	5617	4794	6383	4852	5770	4936	6442	5132	865.003	800.622	1068.69	713.077	828.454	768.604	1089.39	715.796	5462.72	5535.21	-0.0190775	0.902417	0.950152	mt:ND3	dmel_mitochondrion_genome	5608	5961	+	354	protein_coding	-	-
FBgn0028688	5556	5134	5148	5622	5557	5312	5649	5866	217.434	217.89	219.038	209.971	202.761	210.202	242.766	207.92	5456.68	5461	-0.00135523	0.984955	0.992456	Rpn7	3R	22460662	22462054	-	1393	protein_coding	-	-
FBgn0053303	6333	6132	6330	6709	4414	4595	4607	4694	147.983	155.389	160.813	149.61	96.1642	108.568	118.214	99.3423	4468.52	6494.98	-0.539774	1.63e-11	4.25e-10	CG33303	2L	10373369	10375757	-	2333	protein_coding	-	-
FBgn0027571	5106	6951	6306	10844	4035	3502	2513	4548	31.8337	46.997	42.7441	64.5206	23.4547	22.0768	17.2048	25.6813	3506.62	7380.49	-1.07355	2.84e-08	4.67e-07	CG3523	2L	3056598	3068177	+	8744	protein_coding	-	Acyl_transf_1
FBgn0014010	6108	5131	5409	5634	5527	4993	5259	5735	105.842	96.422	101.904	93.1702	89.2949	87.485	100.072	90.0079	5234.78	5669.68	-0.11527	0.105495	0.231905	Rab5	2L	2359142	2365273	-	3146	protein_coding	-	Ras
FBgn0263392	7089	5006	4564	5330	6650	5004	4384	5701	27.9575	21.4102	19.5693	20.0606	24.452	19.9547	18.9861	20.3636	5251.22	5579.83	-0.0875267	0.502398	0.668207	Tet	3L	2786207	2879158	-	13823	protein_coding	-	-
FBgn0015623	7385	5916	6029	6813	4731	4069	4354	4393	120.393	104.591	106.859	105.996	71.9089	67.0737	77.9451	64.8636	4273.99	6640.81	-0.636013	1.18e-14	4.42e-13	Cpr	2L	6338836	6346280	+	3344	protein_coding	-	NAD_binding_1
FBgn0033342	6238	5885	6257	6652	4686	4588	4586	4769	178.606	182.731	194.774	181.762	125.092	132.827	144.19	123.671	4540.57	6372.18	-0.489166	2.09e-12	6.15e-11	CG8258	2R	8904844	8906990	-	1904	protein_coding	-	-
FBgn0261394	5498	5711	5792	6322	4927	4766	4945	5617	308.041	347.002	352.816	338.034	257.375	270.005	304.243	285.035	4928.02	5939.68	-0.269456	0.000444985	0.00266253	Prosalpha3	2R	20994900	20996118	+	973	protein_coding	-	Proteasome
FBgn0026380	5305	5584	5644	5931	4954	4978	5649	5526	316.414	361.187	365.993	337.599	275.49	300.22	369.992	298.518	5158.02	5725.85	-0.150814	0.140597	0.283684	Prosbeta3	3R	9005313	9006226	-	914	protein_coding	-	Proteasome
FBgn0029994	4665	3599	3887	4142	6264	6317	7433	7233	181.134	151.547	164.089	153.484	226.767	248.013	316.93	254.365	6661.47	4140.85	0.685757	1.44e-09	2.92e-08	CG2254	X	8078350	8081605	-	1404	protein_coding	-	adh_short
FBgn0020370	6431	4575	4930	5484	5865	5272	4989	5992	72.8415	56.1963	60.7104	59.2789	61.9367	60.3796	62.0532	61.4698	5366.7	5436.29	-0.018662	0.831338	0.906871	TppII	2R	13152885	13159141	-	4813	protein_coding	-	Peptidase_S8
FBgn0001308	5906	4650	4610	5544	6248	5313	5074	6008	86.5965	73.9395	73.4892	77.5769	85.4137	78.7701	81.6973	79.786	5491.91	5254.72	0.0635889	0.377181	0.554306	Khc	2R	16266960	16271971	-	3718	protein_coding	-	Kinesin
FBgn0020369	5610	5192	5596	5932	5234	5203	5262	5282	217.827	218.625	236.234	219.813	189.48	204.276	224.363	185.754	5119.1	5683.49	-0.151116	0.0499655	0.133542	Rpt6	X	21316052	21317663	+	1404	protein_coding	-	AAA
FBgn0034162	4862	5527	6450	5518	4488	5347	6186	4917	371.742	458.282	536.17	402.634	319.933	413.382	519.382	340.5	5152.27	5720.25	-0.15096	0.358821	0.537162	CG6426	2R	16869402	16871851	+	713	protein_coding	-	-
FBgn0262582	5474	4404	4318	5839	6790	5814	4459	6191	23.7233	20.6983	20.3455	24.1497	27.4359	25.4777	21.2206	24.3008	5616.11	5073.05	0.146722	0.142764	0.287118	cic	3R	20252770	20303942	+	12579	protein_coding	-	HMG_box
FBgn0000116	5485	4569	5296	5153	6417	5640	4842	5745	85.3353	77.0885	89.581	76.5094	93.0816	88.725	82.7232	80.9528	5490.73	5221.05	0.0727544	0.365606	0.542942	Argk	3L	9048781	9066027	-	3504	protein_coding	-	-
FBgn0038271	4906	5332	5389	6053	5173	5458	5157	5668	163.879	193.154	195.713	192.961	161.108	184.35	189.166	171.481	5226.73	5519.86	-0.0788275	0.355315	0.533435	CG3731	3R	14890231	14892387	+	1632	protein_coding	-	-
FBgn0004657	6516	4886	4563	5499	5934	4932	4416	6389	79.2548	64.4487	60.3407	63.8309	67.2933	60.6572	58.9826	70.3829	5230.92	5445.58	-0.0579448	0.577946	0.726151	mys	X	8061645	8070237	+	4482	protein_coding	-	-
FBgn0025582	5540	5419	5504	5780	5010	5449	5216	5117	198.693	210.77	214.618	197.835	167.529	197.608	205.429	166.218	5079.53	5666.45	-0.15794	0.0756069	0.182372	Int6	3L	16785242	16786941	-	1520	protein_coding	-	-
FBgn0027567	5997	5323	5629	6577	5150	4908	4443	4977	103.458	99.5869	105.579	108.283	82.8354	85.6147	84.1698	77.7654	4735.3	5975.38	-0.335844	2.99e-09	5.74e-08	CG8108	3L	9864639	9870674	+	3160	protein_coding	-	-
FBgn0035772	6194	4421	4809	4753	6196	5110	5524	5987	105.951	82.0108	89.4344	77.5898	98.8155	88.3832	103.762	92.7541	5546.65	5131.37	0.112224	0.296751	0.473703	Sh3beta	3L	7364584	7369260	-	3187	protein_coding	-	-
FBgn0015834	5326	5215	5275	5812	5376	5192	5226	5535	246.684	261.945	265.631	256.902	232.155	243.158	265.803	232.192	5195.97	5504.82	-0.0835115	0.201179	0.365187	Trip1	2L	4966367	4967775	-	1177	protein_coding	-	-
FBgn0264494	8694	5548	5052	5389	5046	3869	4607	4685	133.433	92.3413	84.299	78.9322	72.2055	60.0422	77.6448	65.1242	4430.69	6267.13	-0.500329	0.00192341	0.0092596	CG17646	2L	1732524	1750612	+	3552	protein_coding	-	ABC_tran
FBgn0001090	9975	3669	4724	4549	5399	4780	4057	5569	199.482	79.5709	102.711	86.8178	100.666	96.6569	89.0935	100.869	4788.47	5793.63	-0.274909	0.381684	0.558295	bnb	X	18794246	18797687	-	2726	protein_coding	-	-
FBgn0032350	6993	4843	5517	5165	5638	4338	4871	5328	296.903	222.988	254.665	209.278	223.18	186.232	227.101	204.883	4900.11	5729.64	-0.225647	0.0607727	0.154458	CG6287	2L	11151506	11155721	-	1284	protein_coding	-	2-Hacid_dh_C
FBgn0261797	6922	5193	4962	5976	6047	4744	3638	5193	25.8514	21.0323	20.1477	21.2993	21.0558	17.9148	14.9199	17.5655	4730.88	5848.11	-0.30576	0.0109546	0.0394544	Dhc64C	3L	4807368	4825687	-	14597	protein_coding	-	Dynein_heavy
FBgn0005649	5668	4587	4634	5113	6207	5470	5140	5775	77.0552	67.6265	68.4926	66.3361	78.6744	75.1924	76.7336	71.1072	5487.45	5083.73	0.11016	0.115878	0.24858	Rox8	3R	24043056	24048265	-	4010	protein_coding	-	RRM_1
FBgn0003391	7440	4240	4688	4995	6226	4910	4371	5714	63.3737	39.1668	43.415	40.6045	49.4453	42.2895	40.8853	44.0825	5129.36	5415.5	-0.0783083	0.602827	0.745245	shg	2R	21049654	21057197	-	6400	protein_coding	-	Laminin_G_2
FBgn0028684	5455	5174	5194	5705	5201	5037	5235	5434	182.778	188.006	189.211	182.426	162.478	170.654	192.618	164.907	5096.7	5478.7	-0.104511	0.133906	0.273832	Rpt5	3R	23752876	23754623	+	1627	protein_coding	-	AAA
FBgn0032774	4574	4550	4349	5014	5785	5700	5628	6678	207.275	223.603	214.267	216.839	244.418	261.18	280.063	274.086	5782.39	4703.33	0.297914	2.72e-06	2.98e-05	CG17549	2L	19387050	19390075	-	1203	protein_coding	-	-
FBgn0051075	5396	5614	5321	6793	5066	4296	4135	5489	156.971	177.107	168.289	188.587	137.401	126.365	132.091	144.62	4593.96	5872.97	-0.354258	6.27e-06	6.22e-05	CG31075	3R	26985624	26988517	-	1874	protein_coding	-	Aldedh
FBgn0027843	7606	5448	5383	4985	5103	4393	4503	4679	218.347	169.607	168.009	136.571	136.583	127.517	141.953	121.656	4545.26	5964.94	-0.392181	0.00303945	0.0137286	CAH2	3L	12177601	12183347	+	1899	protein_coding	-	-
FBgn0262782	4744	5208	5026	5438	4998	5297	5184	6137	200.636	238.864	231.101	219.485	197.078	226.521	240.757	235.076	5258.49	5203.85	0.0150638	0.864713	0.926971	Mdh1	2L	10393774	10396332	-	1289	protein_coding	-	-
FBgn0034282	4801	4383	4700	5473	5738	5807	5354	5772	103.86	102.826	110.543	112.991	115.733	127.023	127.188	113.092	5521.02	4917.34	0.166785	0.0144312	0.0494772	Mapmodulin	2R	17866178	17872015	-	2520	protein_coding	-	-
FBgn0010352	5184	5492	5463	6546	4876	4931	4201	5321	52.9423	60.8254	60.6575	63.7993	46.4281	50.9199	47.113	49.2176	4689.21	5767.73	-0.298644	6.81e-05	0.000517446	Nc73EF	3L	16954822	16968724	+	5338	protein_coding	-	-
FBgn0003638	4618	4306	4031	5345	6720	5734	4707	6548	44.4946	44.9929	42.2262	49.1477	60.3674	55.8632	49.8022	57.1415	5727.26	4641.4	0.303343	0.000189274	0.00127366	su(w[a])	X	1012779	1046040	+	5658	protein_coding	-	-
FBgn0261451	7204	5585	5089	6361	5040	3802	2934	5844	18.8938	15.8849	14.5109	15.9211	12.3241	10.0826	8.44999	13.8818	4217.86	6147.94	-0.54341	0.000316826	0.00198514	trol	X	2470460	2545410	-	20786	protein_coding	-	Laminin_G_2
FBgn0030362	6331	9029	5108	3095	2664	2982	3565	8949	202.07	312.525	177.254	94.2739	79.2761	96.2389	124.951	258.698	4331.78	6090	-0.491449	0.341013	0.518839	regucalcin	X	12012377	12017375	+	1708	protein_coding	-	-
FBgn0035909	6046	4896	5242	5587	5212	4791	4828	5099	133.82	117.519	126.143	118.014	107.556	107.224	117.346	102.218	4852.2	5535.35	-0.190246	0.00835904	0.0317406	ergic53	3L	8534977	8538013	+	2463	protein_coding	-	-
FBgn0039890	5329	4119	4144	4903	5955	5780	5846	5617	87.0835	72.9959	73.6251	76.4636	90.7301	95.5064	104.906	83.1351	5663.17	4693.13	0.270798	0.00403137	0.0173606	CG2316	4	184076	193829	-	3336	protein_coding	-	ABC_tran
FBgn0011739	6404	4767	4368	5811	5565	4761	4459	5538	60.161	48.5652	44.6131	52.0975	48.7426	45.2248	45.9994	47.1201	4924.2	5407.18	-0.135066	0.159852	0.310984	wts	3R	30789625	30806619	-	5803	protein_coding	-	Pkinase
FBgn0010774	5201	4785	5162	5446	5155	5255	5314	5324	213.504	213.018	230.384	213.353	197.3	218.125	239.547	197.946	5137.42	5241.87	-0.0292618	0.715827	0.828474	Ref1	3R	7077904	7080387	-	1328	protein_coding	-	RRM_1
FBgn0032601	2693	1503	1819	1929	8929	7997	8078	8624	79.8309	48.3181	58.625	54.5719	246.784	239.705	262.96	231.544	8182.52	2013.08	2.02297	9.89e-47	2.38e-44	yellow-b	2L	16754336	16758283	+	1839	protein_coding	-	-
FBgn0259139	5505	4567	5079	5228	5908	4816	4682	5733	132.908	119.575	133.317	120.457	132.988	117.569	124.129	125.361	5121.24	5184.82	-0.0176775	0.797446	0.885763	glo	3R	11815206	11819339	-	2258	protein_coding	-	-
FBgn0035370	4986	5492	6272	6265	4853	4534	4660	4395	205.918	245.974	281.62	246.926	186.867	189.338	211.339	164.396	4501.91	5869.94	-0.382905	0.000646908	0.00366571	Non2	3L	2766999	2768392	+	1320	protein_coding	-	-
FBgn0013726	5279	4821	4635	5402	5779	4850	4950	5686	95.0727	94.158	90.7547	92.8455	97.0367	88.3202	97.8948	92.7471	5162.25	5118.75	0.0121187	0.825625	0.903682	pnut	2R	8237271	8240297	+	3027	protein_coding	-	GTP_CDC
FBgn0039959	5807	4267	4097	4577	6267	5537	4927	5895	37.6733	30.0207	28.8977	28.3377	37.9072	36.3221	35.1006	34.6382	5487.07	4761.45	0.204608	0.0417181	0.115701	CG17514	3L	27967244	28012599	-	8403	protein_coding	-	-
FBgn0028399	5973	4909	5081	5332	4872	4719	5103	5311	184.278	164.244	170.429	156.99	140.141	147.212	172.884	148.404	4877.96	5417.33	-0.151494	0.0829826	0.195152	TMS1	3L	16412722	16415386	+	1767	protein_coding	-	TMS_TDE
FBgn0000173	6165	5028	5254	5477	5049	4660	4933	4706	162.203	143.462	150.291	137.522	123.854	123.973	142.524	112.142	4722.37	5577.43	-0.240305	0.00840733	0.0318662	ben	X	13996345	13999805	+	2072	protein_coding	-	UQ_con
FBgn0014075	5889	5172	5168	6176	4957	4461	4363	4966	60.3911	57.5183	57.6195	60.4423	47.3947	46.2571	49.1323	46.1241	4554.86	5689.63	-0.321251	1.06e-10	2.51e-09	Ugt	3L	18872747	18878245	+	5316	protein_coding	-	-
FBgn0052280	8287	4048	4174	3579	5796	4801	5367	5097	283.595	150.23	155.299	116.887	184.93	166.13	201.689	157.981	5135.23	5101.13	0.0095718	0.965896	0.982906	CG32280	3L	3165181	3169080	+	1593	protein_coding	-	-
FBgn0032586	6593	4795	5476	5053	5464	4026	4053	5678	118.113	93.1578	106.658	86.3905	91.2651	72.9294	79.7336	92.1296	4638.27	5580.41	-0.266644	0.0259239	0.07876	Tpr2	2L	16491540	16507621	+	3043	protein_coding	-	DnaJ
FBgn0027660	6393	4732	4848	5196	5355	4634	4630	5245	75.7476	60.803	62.4514	58.7538	59.1566	55.5181	60.2415	56.2858	4824.85	5378.99	-0.156921	0.0864007	0.201014	blot	3L	17396031	17421514	-	4601	protein_coding	-	SNF
FBgn0032731	7392	4200	4407	3475	6010	4795	5301	5448	216.653	133.496	140.431	97.1987	164.232	142.104	170.613	144.621	5243.75	4958.69	0.080628	0.683132	0.805363	Swip-1	2L	18977519	18987280	-	1860	protein_coding	-	-
FBgn0051997	2632	2094	1685	2301	7787	7266	8848	8332	196.823	169.817	136.995	164.213	542.923	549.413	726.582	564.323	7880.16	2208.23	1.83512	7.49e-44	1.55e-41	CG31997	4	154654	156060	-	729	protein_coding	-	-
FBgn0026252	4886	4731	4745	5374	5355	5213	4941	5590	66.9416	70.2929	70.6796	70.2656	68.404	72.2179	74.3375	69.3655	5131.31	5020.41	0.0313217	0.549302	0.704491	msk	3L	8116179	8121579	+	3979	protein_coding	-	-
FBgn0027339	4986	4663	4134	6002	5754	5294	4279	5661	19.0465	19.3172	17.1691	21.8807	20.4933	20.4484	17.9496	19.586	5079.7	5010.84	0.0196406	0.824991	0.90325	jim	3L	22789233	22835194	-	14271	protein_coding	-	zf-C2H2
FBgn0261885	5551	4568	4353	5522	6102	4927	3998	5642	28.2209	25.185	24.0605	26.7916	28.9236	25.3278	22.32	25.979	4987.62	5070.67	-0.0237251	0.800579	0.887705	osa	3R	17687818	17718350	-	10723	protein_coding	-	ARID
FBgn0035471	4815	5605	5657	5578	4344	4848	4827	4908	237.547	299.879	303.428	262.624	199.813	241.842	261.506	219.305	4623.3	5530.52	-0.258569	0.0216044	0.0682761	Sc2	3L	3903492	3905035	+	1105	protein_coding	-	-
FBgn0037958	4757	3094	3312	3187	6456	6295	6796	6654	104.064	73.4015	78.7724	66.5354	131.677	139.245	163.257	131.838	6397.61	3648.26	0.810237	6.91e-09	1.25e-07	CG6962	3R	11879702	11882534	-	2492	protein_coding	-	-
FBgn0040064	5136	4990	5417	5791	4617	4382	4584	5492	201.286	212.083	230.815	216.593	168.705	173.651	197.281	194.944	4634.53	5430.73	-0.228749	0.00374076	0.0162729	yip2	2L	9915253	9917220	+	1391	protein_coding	-	Thiolase_N
FBgn0002431	6233	4570	4609	5422	5680	4577	4126	5168	37.4097	29.7454	30.0753	31.0562	31.7845	27.7768	27.1936	28.0931	4731.43	5285.07	-0.159631	0.0947165	0.215046	hyd	3R	9714623	9725615	-	9083	protein_coding	-	HECT
FBgn0029003	5141	3502	4334	4444	6482	5036	5699	5716	134.612	99.4416	123.379	111.048	158.243	133.332	163.864	135.556	5580.9	4423.97	0.335057	0.00335537	0.0149165	mab-21	X	6008183	6013181	-	2082	protein_coding	-	-
FBgn0000273	6504	4540	4173	4535	5815	4777	4851	5145	61.9329	46.8827	43.2021	41.2117	51.6262	45.995	50.7251	44.3727	5004.26	5017.51	-0.00387042	0.976276	0.988174	Pka-C1	2L	9682315	9699297	-	5725	protein_coding	-	Pkinase
FBgn0033886	5511	5070	5130	5501	4768	4464	4837	4979	179.684	179.269	181.85	171.169	144.943	147.17	173.184	147.032	4643.66	5399.32	-0.217746	0.00351819	0.0154913	Rpn13	2R	13958545	13960404	-	1672	protein_coding	-	-
FBgn0260943	3606	3957	3352	5127	6773	6258	5172	5998	12.5885	14.9806	12.7223	17.081	22.0448	22.09	19.8269	18.9646	5873.57	4063.61	0.531369	2.59e-06	2.86e-05	Rbp6	3L	17058774	17238212	-	15616	protein_coding	-	RRM_1
FBgn0003204	7133	4072	4668	4464	5728	4176	4637	5353	135.679	83.9971	96.5354	81.0339	101.583	80.3184	96.8563	92.2204	4822.42	5163.86	-0.0987058	0.534863	0.693659	ras	X	10744502	10749097	+	2866	protein_coding	-	-
FBgn0011640	5429	4601	4703	5190	5255	4920	4838	5181	135.019	124.092	127.165	123.182	121.851	123.724	132.127	116.702	4915.44	5065.1	-0.0435334	0.48847	0.657095	lark	3L	7339266	7341893	+	2192	protein_coding	-	RRM_1
FBgn0010825	6759	4273	4110	5124	5758	4506	4100	5396	41.7811	28.6448	27.622	30.2279	33.1855	28.1645	27.8312	30.2105	4775.66	5131.02	-0.103551	0.443988	0.618645	Gug	3L	8449922	8472669	+	8819	protein_coding	-	Atrophin-1
FBgn0263352	5892	4474	4013	5131	5998	4937	4294	5134	35.8165	29.494	26.522	29.7663	33.9943	30.3458	28.6638	28.2661	4932.75	4946.12	-0.00394227	0.970438	0.98531	Unr	3L	8432322	8442381	-	8968	protein_coding	-	CSD
FBgn0001197	4530	5322	5823	6037	4658	4472	4434	4543	201.759	257.055	281.966	256.601	193.426	201.396	216.861	183.26	4413.23	5537.1	-0.327352	0.00274121	0.012576	His2Av	3R	26866929	26869220	+	1224	protein_coding	-	Histone
FBgn0016917	5809	4339	4219	4718	5483	4859	4532	5817	60.7827	49.2362	47.9959	47.1128	53.4905	51.4091	52.0738	55.1274	5012.1	4847.32	0.0482368	0.602693	0.745239	Stat92E	3R	20535323	20552311	-	5210	protein_coding	-	STAT_bind
FBgn0002524	4794	4579	4639	5494	5326	5247	4239	5431	87.3772	90.508	91.9263	95.5633	90.5067	96.6998	84.8426	89.6539	4906.91	4956.72	-0.0145289	0.81548	0.897852	lace	2L	15499127	15505018	+	2991	protein_coding	-	Aminotran_1_2
FBgn0036165	6281	2844	3057	2522	8270	4946	4946	6760	57.4512	28.2108	30.4005	22.0149	70.527	45.7445	49.6792	56.0024	5999.94	3732.58	0.684783	0.055137	0.143772	chrb	3L	11487550	11499055	+	5960	protein_coding	-	-
FBgn0036762	5358	5505	5688	6016	4238	4189	4024	4382	129.703	144.518	149.7	138.982	95.6508	102.535	106.969	96.0749	4098.27	5749.66	-0.4886	5.06e-12	1.42e-10	CG7430	3L	17846916	17849601	+	2252	protein_coding	-	Pyr_redox_2
FBgn0019890	4811	3193	3436	4204	6794	5366	4893	6682	51.4662	37.0427	39.9628	42.9192	67.7629	58.0433	57.4795	64.7415	5732.82	3961.48	0.533173	2.07e-06	2.33e-05	Smg5	2L	13898828	13904661	-	5096	protein_coding	-	-
FBgn0002787	5453	4721	4939	5508	4937	4350	4535	4910	194.041	182.183	191.079	187.048	163.795	156.517	177.209	158.245	4556.66	5241.7	-0.202318	0.000887207	0.00480581	Rpn8	2R	24400028	24404527	+	1532	protein_coding	-	Mov34
FBgn0028331	6066	4883	4737	4951	5206	4287	4296	4864	94.6717	82.6458	80.3779	73.7417	75.7533	67.6528	73.6262	68.7545	4527.73	5250.97	-0.213796	0.0165884	0.0553138	l(1)G0289	X	10348680	10366273	-	3493	protein_coding	-	PSI
FBgn0000567	5570	3790	3709	4212	6490	5022	4768	5607	32.5385	24.0103	23.5567	23.4819	35.3481	29.6642	30.5864	29.6662	5302.05	4384.51	0.274111	0.0249454	0.0764914	Eip74EF	3L	17558672	17619325	-	9332	protein_coding	-	Ets
FBgn0053156	4353	4521	4819	4921	4925	5402	5012	5211	71.4126	80.4335	85.9525	77.0445	75.3307	89.6097	90.2917	77.4278	5013.84	4745.31	0.07932	0.387792	0.564159	CG33156	2R	13548244	13553240	-	3323	protein_coding	-	NAD_kinase
FBgn0029903	5921	4246	4355	5014	5550	4421	3983	5645	48.2415	37.5164	38.5771	38.9863	42.1597	36.4217	35.6358	41.6561	4730.45	4956.48	-0.0672518	0.51817	0.680876	pod1	X	6803684	6813830	+	6691	protein_coding	-	-
FBgn0010551	4741	5026	5262	5602	4664	4950	4159	4728	136.822	157.298	165.101	154.287	125.494	144.446	131.803	123.581	4500.89	5256.44	-0.22391	0.00727261	0.0283303	Phb2	2R	18819467	18822250	+	1889	protein_coding	-	-
FBgn0039993	5173	5077	5298	5949	4299	4509	4573	4235	202.3	215.316	225.259	222.024	156.747	178.299	196.384	150.002	4308.49	5468.5	-0.344245	0.000357062	0.00220851	CG17691	2R	1590484	1596457	+	1394	protein_coding	-	-
FBgn0031149	5364	5167	5251	5593	4400	4351	4249	4714	106.141	110.879	112.967	105.619	81.1759	87.0559	92.3277	84.4839	4311.57	5443.22	-0.336429	4.15e-08	6.6e-07	CG1518	X	21049885	21053937	-	2755	protein_coding	-	-
FBgn0025725	5638	4406	4404	5210	5122	4634	4298	5329	75.3693	63.8749	64.0077	66.4675	63.8393	62.6383	63.0937	64.5215	4699.8	4988.83	-0.0861859	0.21765	0.38475	alphaCOP	3L	1641066	1645199	-	4078	protein_coding	-	Coatomer_WDAD
FBgn0034194	5137	6986	7345	8660	2653	2663	2499	2974	159.206	234.799	247.49	256.136	76.6597	83.4519	85.0486	83.4797	2621.96	7161.49	-1.44965	1.89e-25	1.68e-23	CG15611	2R	17108844	17114360	+	1759	protein_coding	-	RhoGEF
FBgn0261283	5017	5086	4928	6186	4632	4504	3709	4685	67.4315	74.1329	72.012	79.347	58.0452	61.2113	54.7426	57.0319	4250.19	5388.8	-0.342434	1.42e-06	1.66e-05	HLH106	3L	19793935	19798979	+	4056	protein_coding	-	HLH
FBgn0013763	3575	4981	3543	3691	4507	4934	4508	9006	107.615	162.604	115.954	106.034	126.493	150.18	149.016	245.538	5513.5	4043.02	0.44766	0.0288387	0.0858768	CG5210	2R	16691022	16693751	+	1811	protein_coding	-	-
FBgn0050471	1903	1173	974	1206	11349	6046	6532	9552	42.6046	28.4795	23.7078	25.7672	236.894	136.867	160.588	193.687	8040.67	1331.49	2.59421	2.6e-37	3.95e-35	CG30471	2R	15533520	15537782	+	2435	protein_coding	-	-
FBgn0024183	5165	4811	4827	5687	5008	4428	4232	4437	83.5024	84.3491	84.8441	87.7434	75.4871	72.3854	75.132	64.9692	4404.33	5206.75	-0.241697	0.000251383	0.00163355	vig	2L	15062931	15070316	-	3372	protein_coding	-	-
FBgn0052529	5984	3905	3948	5325	5651	4931	3612	5178	24.8888	17.6137	17.8528	21.1366	21.9138	20.7378	16.4972	19.5058	4675.93	4844.6	-0.0511286	0.698916	0.816708	Hers	X	19866146	19908108	+	13107	protein_coding	-	BAH
FBgn0010638	5669	4911	5445	5318	4576	4184	3962	4379	390.209	366.587	407.479	349.335	293.668	291.204	299.472	272.996	4157.44	5437.25	-0.387217	2.42e-08	4.03e-07	Sec61beta	2R	14618771	14619681	+	792	protein_coding	-	-
FBgn0266717	5696	4091	3785	4695	6100	4670	3884	5514	19.7757	15.4031	14.2871	15.5561	19.7456	16.3943	14.8078	17.3387	4863.28	4630.78	0.070734	0.568179	0.71895	Bruce	3R	10312039	10331353	-	15702	protein_coding	-	UQ_con
FBgn0262742	5009	4351	4357	5312	4783	4994	4386	5241	56.0595	52.8085	53.0153	56.736	49.9089	56.5147	53.9036	53.1254	4715.84	4829.99	-0.0347877	0.570948	0.721176	Fas1	3R	16625238	16639771	+	4871	protein_coding	-	-
FBgn0032467	6155	4140	3796	4458	5286	4573	4553	5414	70.5064	51.4301	47.2762	48.7352	56.4556	52.9683	57.2729	56.1705	4810.63	4704.44	0.0321422	0.799015	0.886567	CG9934	2L	13013276	13019434	-	4759	protein_coding	-	U-box
FBgn0030329	5346	4307	4254	4716	4995	4740	4690	5301	140.587	122.831	121.627	118.357	122.471	126.04	135.438	126.26	4797.19	4733.19	0.0192113	0.796761	0.885171	prtp	X	11716756	11719894	+	2073	protein_coding	-	-
FBgn0037094	4831	3527	3636	4051	6005	4977	4977	6316	58.9969	46.7104	48.276	47.2125	68.373	61.4574	66.7437	69.8592	5394.52	4073.64	0.40516	1.36e-05	0.000123238	CG7611	3L	21523186	21528163	+	4464	protein_coding	-	WD40
FBgn0035032	5069	5363	5663	5669	3934	4084	4138	4398	449.328	515.544	545.762	479.568	325.129	366.051	402.793	353.091	4036.48	5551.52	-0.459903	5.49e-07	7.13e-06	CG4692	2R	24599088	24599821	-	615	protein_coding	-	-
FBgn0250843	4685	4426	4470	4757	5032	4860	4936	5091	238.694	244.546	247.603	231.296	239.03	250.371	276.158	234.923	4855.49	4669.4	0.0561714	0.418685	0.595603	Prosalpha6	2L	10221351	10222546	+	1070	protein_coding	-	Proteasome
FBgn0032805	7531	6504	6983	7084	2494	2658	2705	2219	316.54	296.465	319.105	284.156	97.7355	112.966	124.852	84.474	2470.91	7154.98	-1.53434	4.43e-38	6.82e-36	CG10337	2L	19545376	19546959	-	1297	protein_coding	-	Cytochrom_B561
FBgn0038947	5040	4707	5242	5266	4478	4373	4461	4603	151.381	153.321	171.18	150.946	125.402	132.811	147.137	125.219	4367.75	5160.17	-0.240705	0.00230787	0.0108572	Sar1	3R	22356685	22360711	+	1815	protein_coding	-	Arf
FBgn0027582	5709	4615	4692	5527	4458	4328	4295	4526	71.9266	63.0547	64.2692	66.454	52.366	55.1355	59.4214	51.6456	4289.58	5214.66	-0.282099	0.000119729	0.000855505	CG6230	2L	11115635	11120319	-	4327	protein_coding	-	E1-E2_ATPase
FBgn0039685	7389	3330	2907	1684	8361	4331	3507	6559	678.134	331.429	290.062	147.494	715.431	401.914	353.44	545.202	5431.43	3898.8	0.478323	0.303172	0.480717	Obp99b	3R	29716254	29716896	-	594	protein_coding	-	-
FBgn0032242	5478	4749	5011	5239	4438	4138	4223	4784	124.224	116.789	123.544	113.379	93.8315	94.8827	105.161	98.2568	4275.69	5211.27	-0.285617	7.49e-06	7.29e-05	CG5355	2L	10410537	10413463	-	2404	protein_coding	-	-
FBgn0016687	5134	4999	5312	5299	4358	4232	4306	4418	188.981	199.554	212.586	186.148	149.564	157.515	174.055	147.291	4221.32	5288.32	-0.325273	3.62e-05	0.00029453	Nurf-38	2R	24558967	24561087	-	1481	protein_coding	-	Pyrophosphatase
FBgn0032821	5277	4781	4268	5014	5234	4642	3933	4894	36.7684	36.1262	32.3316	33.3407	34.0017	32.7045	30.0928	30.8845	4531.1	4917.32	-0.117911	0.0992837	0.222268	CdGAPr	2L	19774874	19791882	-	7824	protein_coding	-	RhoGAP
FBgn0016693	5029	3979	3795	4326	5576	4721	5250	5348	94.6672	81.2284	77.6686	77.7153	97.8633	89.86	108.524	91.1798	5088.96	4351.44	0.225711	0.0181005	0.0591441	Past1	3R	12697322	12704875	+	2896	protein_coding	-	-
FBgn0261574	5944	4122	4074	4679	5917	4584	3775	4915	22.3366	16.7982	16.6447	16.7801	20.731	17.418	15.5778	16.7283	4635.85	4774.33	-0.0424183	0.737021	0.844461	kug	3L	20005301	20024607	+	14507	protein_coding	-	Laminin_G_2
FBgn0035601	5263	4905	5114	5033	4566	4325	4315	4480	168.179	169.978	177.67	153.485	136.036	139.746	151.415	129.66	4308.85	5179.02	-0.265495	0.000385154	0.00235578	Uev1A	3L	5362884	5366225	-	1706	protein_coding	-	UQ_con
FBgn0003732	4651	4895	4728	5994	4723	4268	3929	4799	48.3688	55.2063	53.458	59.4893	45.7949	44.8806	44.8696	45.2022	4297.43	5148.01	-0.260568	0.000380352	0.00233222	Top2	2L	19447365	19453490	-	5242	protein_coding	-	DNA_gyraseB
FBgn0266580	4945	4589	4388	5559	4928	4327	3975	5184	34.5567	34.7777	33.3387	37.0736	32.1082	30.5751	30.5038	32.8111	4458.15	4944.61	-0.149359	0.010593	0.0383912	Gp210	2R	5760862	5774324	+	7801	protein_coding	-	-
FBgn0000547	6470	4166	4482	4951	5198	4306	3609	4698	54.8969	38.3335	41.3457	40.0902	41.1206	36.943	33.6264	36.1032	4306.92	5090.05	-0.240995	0.0509916	0.135563	ed	2L	4031377	4115749	+	6425	protein_coding	-	fn3
FBgn0031057	5213	4289	4167	5507	5032	4589	3993	5058	82.8775	73.9471	72.0258	83.5538	74.588	73.7703	69.7106	72.8312	4524.3	4858.75	-0.103016	0.14722	0.293576	Ubqn	X	19683808	19687658	+	3429	protein_coding	-	ubiquitin
FBgn0020497	5509	4554	4563	4998	4973	4185	4199	4809	66.8574	59.9358	60.2064	57.8862	56.2697	51.3555	55.9594	52.8592	4409.86	4989.34	-0.178168	0.00925808	0.0344724	emb	2L	8403573	8408853	+	4492	protein_coding	-	-
FBgn0031307	5688	4571	4753	5448	4617	4348	3669	4688	152.825	133.187	138.841	139.693	115.657	118.124	108.251	114.081	4197.54	5195.42	-0.307679	1.78e-06	2.05e-05	MFS3	2L	1143201	1147395	+	2029	protein_coding	-	MFS_1
FBgn0032833	5113	4964	5516	5648	4248	4065	3844	4378	226.43	238.4	265.582	238.702	175.397	182.026	186.936	175.6	4019.81	5410.94	-0.428796	1.71e-10	3.94e-09	CoIV	2L	19958713	19960065	+	1231	protein_coding	-	COX4
FBgn0008635	5183	4172	4252	5070	5070	4557	4417	5051	88.2146	77.0052	78.6807	82.3512	80.4539	78.4247	82.5539	77.8621	4638.61	4739.69	-0.0313612	0.617463	0.756869	betaCOP	X	18381549	18385242	-	3203	protein_coding	-	-
FBgn0036974	5111	4465	4607	4702	5041	4624	4477	4724	89.5329	84.8232	87.7426	78.6071	82.3328	81.9048	86.1221	74.9508	4591.74	4809.05	-0.0668208	0.344211	0.522604	eRF1	3L	20348355	20353873	+	3112	protein_coding	-	-
FBgn0010434	4656	4625	4600	6228	4731	4215	3574	5114	42.0027	45.2472	45.1167	53.6185	39.792	38.4482	35.4053	41.7844	4260.17	5097.66	-0.258847	0.0056547	0.0230945	cora	2R	19229063	19243751	+	6043	protein_coding	-	Band_41
FBgn0030955	6067	4443	4671	3772	4855	4021	4845	5018	211.337	167.84	176.9	125.394	157.678	141.628	185.33	158.315	4563.86	4837.28	-0.0839523	0.574586	0.723887	CG6891	X	18775228	18781345	+	1565	protein_coding	-	Cofilin_ADF
FBgn0010548	5391	6996	6671	6819	2739	3061	2671	3307	81.7953	115.113	110.044	98.7375	38.7463	46.961	44.5024	45.4447	2862.57	6611.37	-1.20762	4.13e-25	3.57e-23	Aldh-III	2R	7466879	7477162	-	3593	protein_coding	-	Aldedh
FBgn0012036	3775	5449	4650	6548	3945	4509	3272	5420	99.4175	155.625	133.142	164.572	96.8663	120.072	94.6259	129.281	4139	5189.72	-0.326307	0.0456155	0.12442	Aldh	2L	9387389	9391567	+	2070	protein_coding	-	Aldedh
FBgn0039936	5225	4120	4016	4727	5251	4764	4399	5023	55.6874	47.6194	46.535	48.0794	52.1786	51.3401	51.4843	48.4868	4720.94	4591.75	0.0398715	0.592973	0.738683	CG11148	4	853716	867025	-	5115	protein_coding	-	-
FBgn0261243	4442	3838	3766	3746	5668	5174	5465	5130	57.3693	53.7554	52.8807	46.1712	68.2512	67.5681	77.5071	60.0078	5232.98	4023.83	0.378963	0.000148239	0.0010349	Psa	3L	1502843	1523380	+	4221	protein_coding	-	-
FBgn0040660	5170	4839	5741	5316	4236	3539	3919	4437	442.453	449.106	534.171	434.175	337.997	306.247	368.301	343.919	3919.11	5373.66	-0.455341	8.04e-07	1e-05	CG13551	2R	23377866	23383424	-	637	protein_coding	-	-
FBgn0004646	4859	3539	4275	3928	5521	4666	4896	5509	67.2306	53.1027	64.309	51.8674	71.2225	65.2799	74.3896	69.0371	5002.46	4226.54	0.243162	0.0170487	0.0565061	ogre	X	6973620	6991318	-	3940	protein_coding	-	-
FBgn0013680	5040	3928	4051	3494	4755	5188	6333	4350	267.793	226.338	234.017	177.172	235.559	278.73	369.512	209.338	5087.01	4212.98	0.271861	0.127099	0.26412	mt:ND2	dmel_mitochondrion_genome	240	1265	+	1026	protein_coding	-	-
FBgn0004167	5247	3687	3701	4852	6056	4378	3806	5365	19.7897	15.0806	15.1762	17.4643	21.2958	16.6962	15.7633	18.3268	4725.59	4425.89	0.0945571	0.443353	0.618137	kst	3L	3336860	3368133	+	14454	protein_coding	-	CH
FBgn0027081	4695	4468	4616	5163	4871	4608	4149	4513	88.3799	91.211	94.4712	92.7518	85.49	87.7091	85.7653	76.9436	4412.24	4818.19	-0.12715	0.0409015	0.113792	Aats-thr	2L	12103751	12107170	+	2896	protein_coding	-	tRNA-synt_2b
FBgn0010228	4338	5253	5603	6327	3948	3608	3937	3994	147.435	193.614	207.037	205.217	125.103	123.992	146.936	122.945	3775.64	5480.42	-0.537666	6.98e-06	6.85e-05	HmgZ	2R	21697488	21707861	-	1604	protein_coding	-	HMG_box
FBgn0262743	4649	3822	3676	4550	5718	5027	4177	5363	35.4116	31.5713	30.4422	33.0749	40.6078	38.7176	34.9382	36.9984	4910.21	4236.25	0.212993	0.0051094	0.0212505	Fs(2)Ket	2L	20734609	20750941	+	7157	protein_coding	-	-
FBgn0039928	5604	4620	4308	4867	4624	4191	4072	4604	49.1556	43.9474	41.0834	40.7417	37.8157	37.1713	39.2223	36.5763	4250.51	4931.06	-0.21438	0.00517227	0.0214503	Cals	4	1112874	1123357	-	6215	protein_coding	-	-
FBgn0263391	4801	4498	4664	5845	4855	4059	3598	4568	23.0272	23.3962	24.3211	26.7544	21.7109	19.6853	18.9505	19.8438	4134	5026.28	-0.281898	0.000168645	0.00115297	hts	2R	19397032	19424903	-	11366	protein_coding	-	Aldolase_II
FBgn0016061	5215	3900	3342	4737	5788	4431	4046	5358	24.2511	19.6679	16.8966	21.0225	25.0949	20.835	20.6611	22.5668	4740.65	4351.45	0.123567	0.295387	0.472243	side	3R	27375088	27437482	-	11723	protein_coding	-	V-set
FBgn0264607	4107	4136	3972	4116	5549	5113	4575	5238	48.7998	53.2954	51.3119	46.6735	61.4734	61.4304	59.6945	56.37	4972.83	4163.59	0.2564	8.59e-05	0.000636141	CaMKII	4	1035288	1053703	-	4588	protein_coding	-	Pkinase
FBgn0260635	5301	3958	4104	4278	5347	4517	4166	5118	91.9454	74.4499	77.3918	70.8134	86.4692	79.2203	79.3491	80.4011	4639.32	4484.8	0.048912	0.59417	0.739529	Diap1	3L	16038410	16051034	-	3143	protein_coding	-	BIR
FBgn0026869	4983	3646	3434	4233	5898	4795	4296	5394	20.697	16.4229	15.5072	16.7791	22.8403	20.1382	19.5944	20.2917	4932.96	4131.78	0.255662	0.0133659	0.0464731	Thd1	4	538332	557854	-	13125	protein_coding	-	UDG
FBgn0001255	4153	2096	2407	2154	6755	5899	6405	6775	206.948	113.268	130.404	102.435	313.837	297.23	350.484	305.772	6288.46	2744.26	1.19624	3.22e-10	7.23e-09	ImpE3	3R	8028453	8029546	-	1094	protein_coding	-	-
FBgn0031842	4846	3875	3946	4642	5172	4426	4449	5142	56.4608	48.9611	49.9846	51.6144	56.1825	52.1422	56.9215	54.2606	4658.44	4393.46	0.084307	0.209961	0.375177	Tango1	2L	6649388	6654574	+	4679	protein_coding	-	-
FBgn0004859	4909	3562	3926	4287	5473	4858	4505	4933	47.357	37.265	41.1772	39.4682	49.2262	47.3874	47.7239	43.1014	4804.24	4235.96	0.181489	0.0425145	0.117628	ci	4	47710	57041	-	5651	protein_coding	-	-
FBgn0029838	5904	7133	6810	5880	2873	1869	3372	2602	236.139	309.392	296.131	224.44	107.136	75.5865	148.101	94.2578	2627.89	6590.74	-1.32666	2.01e-12	5.93e-11	CG4666	X	6076072	6077786	-	1363	protein_coding	-	-
FBgn0038755	6515	4083	4042	4346	4905	3795	4298	4454	114.57	77.8664	77.2799	72.9368	80.4217	67.4809	82.9988	70.9405	4244.05	4817.88	-0.183027	0.213823	0.380254	Hs6st	3R	19929277	20008512	-	3100	protein_coding	-	-
FBgn0022023	4694	4622	4870	5387	4375	4217	4096	4162	171.052	182.655	192.943	187.342	148.642	155.383	163.906	137.365	4107.14	4980.38	-0.278371	0.00022262	0.00146561	eIF-3p40	2L	5051193	5053094	-	1496	protein_coding	-	Mov34
FBgn0039737	3852	4118	4199	4728	4621	5041	4474	5362	109.943	127.463	130.3	128.784	122.97	145.484	140.226	138.612	4741.24	4301.15	0.140503	0.0941374	0.214155	CG7920	3R	30010476	30015284	-	1910	protein_coding	-	-
FBgn0023175	4407	4630	4636	5120	4318	4185	4450	4592	246.156	280.455	281.531	272.922	224.869	236.361	272.946	232.305	4278.41	4785.65	-0.161825	0.0534835	0.140753	Prosalpha7	2R	9846636	9847836	-	976	protein_coding	-	Proteasome
FBgn0033879	4399	4699	5099	4773	4236	4512	4222	4361	213.356	247.156	268.875	220.925	191.551	221.276	224.863	191.569	4227.63	4844.76	-0.196626	0.0486929	0.13102	CG6543	2R	13852947	13854331	-	1124	protein_coding	-	ECH
FBgn0028582	4731	4000	4016	4964	5049	4441	3865	5117	39.5508	36.2642	36.5016	39.6038	39.3538	37.5403	35.4815	38.7442	4469.67	4493.35	-0.00757737	0.904674	0.951534	lqf	3L	7528780	7540012	+	6521	protein_coding	-	-
FBgn0259785	4705	4434	4444	5101	4800	4162	3965	4480	62.6663	64.0452	64.3523	64.8384	59.6067	56.052	57.992	54.0433	4227.01	4750.68	-0.1686	0.0013196	0.00670182	pzg	3L	21286099	21290310	+	4093	protein_coding	-	-
FBgn0004404	4207	4056	4391	4615	4551	4619	4611	5003	384.162	401.658	435.934	402.176	387.461	426.486	462.368	413.773	4576.39	4397.25	0.0574559	0.447012	0.621065	RpS14b	X	7934898	7935792	+	597	protein_coding	-	-
FBgn0035232	4259	3932	3994	4516	4816	4705	4699	5079	79.1072	79.2024	80.6551	80.0506	83.4016	88.3654	95.8438	85.4429	4699.9	4246.78	0.145944	0.0165472	0.0552262	CG12099	3L	1555363	1558484	-	2935	protein_coding	-	zf-C3HC4
FBgn0039030	8682	9616	9536	7715	112	11	262	34	425.629	511.237	508.269	360.952	5.11928	0.545279	14.1047	1.50966	107.323	9109.27	-6.40837	3.28e-14	1.17e-12	CG6660	3R	22923352	22924525	+	1112	protein_coding	-	ELO
FBgn0082598	4944	3964	4003	3906	5078	4684	4552	4814	102.363	89.0052	90.1087	77.1792	98.0252	98.0611	103.495	90.2737	4655.79	4283.21	0.120281	0.204633	0.36885	akirin	3L	7369843	7373711	+	2633	protein_coding	-	-
FBgn0261444	5826	3823	3799	4559	5316	4397	3536	4689	35.0712	24.9575	24.8637	26.191	29.8363	26.764	23.3745	25.5652	4335.04	4562.73	-0.0738386	0.566347	0.717809	CG3638	X	1215289	1236684	-	9056	protein_coding	-	-
FBgn0261822	5331	4314	4207	4547	4517	4388	4015	4565	24.9309	21.8789	21.3903	20.2935	19.6951	20.7496	20.6189	19.3357	4250.89	4678.85	-0.138503	0.0753914	0.181928	Bsg	2L	8083420	8116531	+	11657	protein_coding	-	-
FBgn0011710	4713	4281	4309	4470	4838	4377	4199	4696	126.816	124.922	126.058	114.785	121.373	119.088	124.072	114.444	4401.43	4526.44	-0.0404163	0.491848	0.659642	2023-09-01	X	21358286	21361688	+	2026	protein_coding	-	GTP_CDC
FBgn0005771	3702	3457	3699	4201	5348	4941	4930	5521	70.5893	71.4855	76.6835	76.4465	95.0765	95.2646	103.229	95.3475	5043.26	3828.05	0.397533	2.84e-11	7.08e-10	noc	2L	14490859	14494019	+	2859	protein_coding	-	-
FBgn0004636	5332	3841	4118	4279	4828	4127	4461	4804	96.5054	75.3914	81.0333	73.9105	81.472	75.5284	88.6634	78.7506	4431.95	4465.1	-0.0108614	0.914504	0.956302	R	3L	1859115	1862239	-	3012	protein_coding	-	Ras
FBgn0036566	5369	4168	3938	4956	4648	4173	3976	4530	73.8746	62.1936	58.9106	65.0782	59.6276	58.0584	60.0757	56.4533	4208.9	4673.29	-0.151199	0.062633	0.157833	ClC-c	3L	16090454	16096151	+	3962	protein_coding	-	Voltage_CLC
FBgn0267348	7283	4721	4439	4665	3946	3094	3017	4524	67.1118	47.1779	44.4722	41.0244	33.902	28.8286	30.5291	37.7573	3515.57	5360.85	-0.608615	9.21e-05	0.000674948	LanB2	3L	9614914	9623980	+	5916	protein_coding	-	Laminin_EGF
FBgn0028694	4687	4635	4894	5102	4222	3948	3976	4203	211.517	226.838	240.12	219.732	177.643	180.153	197.036	171.79	3981.21	4921.33	-0.306001	1.24e-05	0.000113862	Rpn11	2L	5058404	5059790	-	1208	protein_coding	-	Mov34
FBgn0039927	6358	5105	4797	5841	3494	3441	2978	3647	54.0307	47.047	44.3205	47.3707	27.6836	29.5678	27.7904	28.0702	3291.13	5608.84	-0.769235	2.59e-24	2.05e-22	CG11155	4	1126602	1137919	+	6415	protein_coding	-	Lig_chan
FBgn0038149	4587	4323	4815	4900	4367	4142	4359	4149	222.87	227.785	254.352	227.207	197.827	203.492	232.574	182.581	4155.04	4744.04	-0.191469	0.0325904	0.0946341	GILT1	3R	13398526	13401862	-	1122	protein_coding	-	-
FBgn0033029	4620	3870	3825	4570	4886	4505	4512	4815	64.2663	58.3806	57.848	60.668	63.3686	63.3651	68.9225	60.6634	4556.14	4286.72	0.0875639	0.185212	0.345319	Not3	2R	5656406	5663222	-	3919	protein_coding	-	-
FBgn0034142	3859	3532	3604	4290	5228	4853	4910	5323	95.1486	94.4419	96.6113	100.946	120.183	120.991	132.941	118.87	4943.82	3882.44	0.34829	7.12e-09	1.29e-07	CG8306	2R	16589518	16594646	-	2211	protein_coding	-	NAD_binding_4
FBgn0000541	4808	3840	3751	4668	5352	4498	3896	4726	26.0235	22.5397	22.0731	24.112	27.0082	24.617	23.1564	23.1678	4474.63	4328.4	0.0478861	0.56336	0.715674	E(bx)	3L	233926	246912	-	10072	protein_coding	-	DDT
FBgn0267398	4330	3702	3825	4010	4965	4652	5100	4951	149.778	138.871	143.849	132.375	160.125	162.71	193.723	155.111	4801.22	4037.83	0.249606	0.00446331	0.0189871	Yeti	2R	1343403	1345119	-	1576	protein_coding	-	-
FBgn0003660	4597	3855	4088	4042	4897	4354	4785	4810	202.592	184.241	195.872	169.999	201.213	194.021	231.568	191.991	4593.93	4223.12	0.121289	0.172332	0.327973	Syb	2R	10249435	10252417	-	1237	protein_coding	-	-
FBgn0027948	4917	3941	3739	4864	5115	4213	3632	4996	35.3163	30.6971	29.1975	33.3404	34.2531	30.5971	28.6465	32.5002	4337.52	4425.45	-0.0289012	0.742289	0.848072	msps	3R	16050801	16060675	+	7590	protein_coding	-	-
FBgn0003375	1934	4807	3747	2812	1162	4845	12298	3729	165.774	446.838	349.187	230.026	92.8635	419.921	1157.56	289.495	5653.51	3438.03	0.717547	0.337641	0.515663	Sgs5	3R	17595362	17596112	+	636	protein_coding	-	-
FBgn0019644	4515	4804	4886	5110	3844	4058	3860	4236	268.121	309.381	315.459	289.599	212.832	243.669	251.716	227.834	3897.47	4923.86	-0.337364	4.48e-05	0.000358094	ATPsyn-b	3L	9729999	9731224	+	918	protein_coding	-	-
FBgn0025724	4783	3977	4414	4746	4685	4075	3964	4629	85.0442	76.686	85.3281	80.5331	77.6664	73.2633	77.3978	74.5454	4211.84	4555.59	-0.113246	0.0548957	0.143435	beta'COP	2L	13378902	13382382	+	3066	protein_coding	-	Coatomer_WDAD
FBgn0037718	4182	3752	3803	4319	5119	4630	4695	4722	102.834	100.053	101.67	101.353	117.359	115.119	126.776	105.164	4669.97	4081.64	0.19396	0.00501003	0.0208977	P58IPK	3R	9586942	9589581	+	2217	protein_coding	-	DnaJ
FBgn0038126	3615	3727	4324	4247	5372	4014	5447	4473	105.442	117.892	137.122	118.22	146.091	118.386	174.468	118.167	4722.7	4057.81	0.218831	0.115664	0.248351	CG8483	3R	13208754	13214465	-	1869	protein_coding	-	SCP
FBgn0032880	4617	3926	4076	4390	4606	4419	4395	4725	89.5715	82.5994	85.9726	81.2787	83.3131	86.6859	93.631	83.0236	4418.16	4326	0.0301489	0.646351	0.777586	CG9318	2L	20730416	20734309	-	2810	protein_coding	-	-
FBgn0039955	3831	3432	3465	4003	5415	4877	4876	5173	47.5734	46.2185	46.7811	47.4395	62.6946	61.2377	66.4915	58.1814	4950.1	3743.61	0.402699	7.81e-12	2.13e-10	CG41099	3R	3846729	3868401	+	4390	protein_coding	-	FYVE
FBgn0035423	4688	4436	5012	4733	4217	3794	4086	4075	375.281	385.103	436.21	361.583	314.74	307.101	359.185	295.452	3942.76	4812.87	-0.287799	0.00138347	0.0069559	CG17737	3L	3223341	3224650	+	681	protein_coding	-	SUI1
FBgn0004419	4544	4257	4502	4688	4435	4048	4352	4182	134.264	136.408	144.624	132.193	122.178	120.941	141.208	111.916	4152.71	4581.54	-0.142012	0.0878807	0.203441	me31B	2L	10239341	10242172	+	1845	protein_coding	-	DEAD
FBgn0030366	5243	3768	3749	4339	5098	4094	3762	4740	50.6598	39.483	39.3835	40.0106	45.9264	39.9987	39.9165	41.4812	4281.82	4338.48	-0.0189527	0.852446	0.919522	Usp7	X	12022837	12029032	-	5642	protein_coding	-	UCH
FBgn0004926	4399	4317	4606	4758	4416	4338	3903	4008	212.599	226.259	242.018	219.449	198.983	211.988	207.136	175.438	4059.95	4606.26	-0.182253	0.023899	0.0738906	eIF-2beta	3L	12525093	12526731	-	1128	protein_coding	-	-
FBgn0259979	3261	4176	3849	4635	4587	4504	4729	4975	107.028	148.636	137.344	145.177	140.364	149.472	170.438	147.887	4581.71	4054.54	0.176278	0.126343	0.263021	CG17337	2R	5697872	5700212	+	1661	protein_coding	-	Peptidase_M20
FBgn0053554	4425	3476	3373	4002	5541	4650	4366	4855	20.9491	17.8463	17.3614	18.0814	24.458	22.2597	22.698	20.8176	4712.71	3877.32	0.281373	0.000900574	0.00486681	Nipped-A	2R	5177965	5251022	-	11515	protein_coding	-	PI3_PI4_kinase
FBgn0032213	4740	4339	4497	4624	4146	3831	4084	4362	184.441	183.098	190.247	171.711	150.414	150.732	174.508	153.728	3999.37	4635.55	-0.213136	0.00308671	0.0139135	CG5390	2L	10304069	10306594	-	1401	protein_coding	-	Trypsin
FBgn0032216	4391	4255	4379	4717	4183	4005	4257	4318	146.676	154.139	159.033	150.371	130.276	135.274	156.153	130.638	4088.52	4516.95	-0.144026	0.0615538	0.155656	CG5384	2L	10312265	10314396	-	1632	protein_coding	-	UCH
FBgn0027094	4326	4097	4188	4692	4856	4255	3819	4230	71.7033	73.6436	75.4701	74.2186	75.0431	71.3126	69.5109	63.5013	4167.54	4401.27	-0.0787588	0.237732	0.407401	Aats-ala	2L	8378262	8381764	-	3289	protein_coding	-	-
FBgn0028691	4610	4610	4461	5133	3918	3684	3961	4057	149.681	162.324	157.476	159.052	118.607	120.948	141.228	119.305	3808.36	4786.5	-0.33011	1.37e-05	0.000124205	Rpn9	3R	23731375	23733462	-	1679	protein_coding	-	-
FBgn0264270	4902	3749	3855	3081	5397	4127	4588	4711	29.0628	24.1044	24.8488	17.4325	29.833	24.7408	29.8702	25.2969	4576.78	3980.71	0.201346	0.169017	0.3231	Sxl	X	7074550	7098056	-	9195	protein_coding	-	RRM_1
FBgn0015509	5385	3934	4044	4261	4674	3894	3887	4309	70.8919	56.1645	57.8813	53.5334	57.3693	51.8348	56.1922	51.378	4071.48	4479	-0.137681	0.16754	0.321235	Cul1	2R	7916856	7921579	+	4141	protein_coding	-	Cullin
FBgn0028734	5274	4056	4151	4865	4492	3792	3575	4166	59.4157	49.5536	50.8428	52.3053	47.1824	43.196	44.227	42.5079	3887.29	4655.56	-0.260287	0.000774014	0.00425248	Fmr1	3R	10101420	10110121	-	4839	protein_coding	-	KH_1
FBgn0033717	4382	3801	3609	4389	4637	4274	4038	5221	102	95.9497	91.3339	97.4984	100.634	100.595	103.216	110.071	4403.2	4108.6	0.0998718	0.103812	0.22912	CG8839	2R	12339610	12344617	-	2342	protein_coding	-	Amidase
FBgn0034181	4143	3379	3560	4056	5044	4567	4376	5205	82.0399	72.5629	76.6436	76.6497	93.1247	91.4441	95.1564	93.3513	4658.48	3844.59	0.276832	9.3e-07	1.14e-05	CG8963	2R	17016226	17019522	-	2753	protein_coding	-	-
FBgn0032596	4288	4284	4737	4721	4001	3884	4059	4266	286.823	310.76	344.491	301.367	249.521	262.695	298.146	258.446	3950.91	4596.45	-0.218454	0.0109958	0.0395779	Prosbeta4	2L	16731180	16732133	-	815	protein_coding	-	Proteasome
FBgn0016691	4543	4785	5033	5039	3571	3755	3636	3729	308.805	352.728	371.95	326.88	226.314	258.087	271.404	229.575	3584.41	4948.45	-0.4654	3.42e-07	4.65e-06	Oscp	3R	15265591	15266690	+	802	protein_coding	-	-
FBgn0004924	4902	3716	3770	4491	4780	4197	3758	4467	42.7572	35.1502	35.7514	37.3837	38.8726	37.016	35.9951	35.2892	4172.03	4281.73	-0.0375496	0.639724	0.772509	Top1	X	15319479	15328029	+	6250	protein_coding	-	-
FBgn0035083	3268	4197	4407	5292	4127	4307	3752	4714	111.836	155.76	163.968	172.831	131.678	149.036	140.998	146.11	4102.68	4366.94	-0.0900479	0.486378	0.655312	Tina-1	2R	24940625	24942413	-	1593	protein_coding	-	-
FBgn0021795	4875	3909	4504	4285	4456	4017	3870	4096	272.017	236.54	273.235	228.179	231.818	226.641	237.128	207	3999.66	4475.51	-0.162242	0.0594316	0.151919	Tapdelta	2R	11370300	11371335	-	977	protein_coding	-	-
FBgn0004227	4621	4071	3955	4601	4569	3976	3562	4648	31.3755	29.9759	29.1956	29.8133	28.9238	27.2971	26.5582	28.5832	4055.45	4383.13	-0.111872	0.0427332	0.118119	nonA	X	16361569	16371547	+	8029	protein_coding	-	RRM_1
FBgn0263930	4932	4123	4488	5011	4400	3897	3210	3872	59.9751	54.3722	59.3357	58.1533	49.8861	47.9173	42.865	42.6454	3727.38	4714	-0.338746	7.66e-06	7.44e-05	dally	3L	8827505	8891192	+	4483	protein_coding	-	-
FBgn0001168	3687	3629	3276	3748	4891	4884	4840	4909	86.0801	91.8825	83.1551	83.5087	106.465	115.297	124.087	103.804	4762.16	3649.85	0.383567	7.44e-07	9.36e-06	h	3L	8675759	8679253	+	2335	protein_coding	-	HLH
FBgn0032689	5003	3629	3605	3884	4566	3843	4081	5222	68.0147	53.5026	53.2835	50.3911	57.8745	52.8271	60.9241	64.2981	4290.98	4095.78	0.0671729	0.543877	0.700084	CG10413	2L	18599755	18605249	-	4010	protein_coding	-	AA_permease
FBgn0011766	3482	3534	3578	4771	4853	4523	4038	5015	29.4251	32.3871	32.8735	38.477	38.2366	38.6483	37.4719	38.384	4469.12	3896.27	0.197789	0.0231625	0.0722904	E2f1	3R	21620304	21660871	-	6451	protein_coding	-	E2F_TDP
FBgn0263998	6729	3880	3433	3852	4482	3517	3785	4116	47.2904	29.5713	26.2308	25.8352	29.368	24.9925	29.2105	26.1992	3862.05	4536.07	-0.232127	0.197114	0.360014	Ack-like	2R	13142834	13152677	-	7757	protein_coding	-	Pkinase_Tyr
FBgn0010113	3562	3936	3548	5041	4911	4468	3408	4915	12.8914	15.4481	13.9606	17.411	16.5712	16.3506	13.5443	16.1108	4275.28	4079.5	0.0676905	0.541977	0.698858	hdc	3R	30277932	30372382	+	15063	protein_coding	-	-
FBgn0011768	4785	4966	5408	5262	3449	3206	3238	3437	195.104	219.588	239.738	204.757	131.117	132.179	144.981	126.927	3245.57	5210.25	-0.682968	5.12e-16	2.19e-14	Fdh	3R	10870906	10872381	-	1337	protein_coding	-	ADH_N
FBgn0034345	4062	3730	3918	3922	4409	4540	4508	4632	91.5042	91.1226	95.958	84.3162	92.602	103.412	111.516	94.5059	4412.86	3983.3	0.147588	0.0697165	0.170948	CG5174	2R	18421413	18426221	+	2420	protein_coding	-	-
FBgn0030749	4097	4099	4052	4170	4319	4215	4187	4581	75.0498	81.4287	80.6991	72.8991	73.7643	78.072	84.2242	76.0034	4212.27	4185.45	0.00915702	0.89551	0.946115	AnxB11	X	16416958	16422265	-	2976	protein_coding	-	-
FBgn0034246	5001	3706	3670	3959	4708	4148	3778	4723	47.9644	38.5464	38.2687	36.2368	42.0996	40.2268	39.7901	41.027	4205.95	4151.11	0.0189528	0.842189	0.913504	Dcr-2	2R	17574979	17581525	-	5684	protein_coding	-	Ribonuclease_3
FBgn0039697	4854	4458	4661	4628	3693	3573	3737	4046	228.907	227.99	238.975	208.283	162.374	170.375	193.523	172.812	3665.45	4740.68	-0.371251	1.76e-06	2.01e-05	CG7834	3R	29801599	29802945	-	1156	protein_coding	-	-
FBgn0004656	4907	3756	3874	4667	4910	3928	3048	4548	17.0549	14.1571	14.6389	15.48	15.9108	13.8044	11.6331	14.3167	3960.11	4363.18	-0.139688	0.192799	0.354544	fs(1)h	X	8037808	8061436	-	15685	protein_coding	-	Bromodomain
FBgn0027885	4531	4026	3738	4651	4488	4055	3646	4490	100.491	96.8333	90.1342	98.4426	92.804	90.9368	88.7977	90.1925	4043.96	4302.27	-0.0894189	0.106897	0.234229	Aac11	2L	17474912	17477888	-	2458	protein_coding	-	-
FBgn0027287	3970	2870	2708	3538	5917	5117	4035	5397	35.4272	27.7744	26.2731	30.1305	49.2297	46.1717	39.5403	43.6203	4947.65	3314.06	0.578088	2.02e-07	2.88e-06	Gmap	X	15486922	15511223	+	6109	protein_coding	-	-
FBgn0029002	5636	4516	5008	5008	3849	2943	3148	3438	203.745	177.046	196.832	172.775	129.731	107.577	124.968	112.567	3247.81	5132.54	-0.660214	2.43e-13	7.83e-12	miple2	3L	271200	275018	+	1508	protein_coding	-	-
FBgn0026533	4281	4162	4104	4656	4347	3971	3578	4409	56.399	59.4626	58.7826	58.5385	53.3943	52.8981	51.7627	52.6085	3953.85	4376.5	-0.146313	0.00112692	0.00588093	Dek	2R	16856220	16861738	+	4138	protein_coding	-	-
FBgn0000611	4637	3734	4105	4382	4559	3883	3953	4245	76.5555	66.8544	73.6831	69.0421	70.176	64.8218	71.6666	63.4756	4045.81	4285.37	-0.0831579	0.255432	0.427015	exd	X	15992468	15996509	+	3302	protein_coding	-	PBC
FBgn0001220	4456	4473	4765	5294	3637	3715	3389	3747	83.1345	90.5006	96.6529	94.2589	63.2643	70.0825	69.4318	63.3154	3526.59	4831.4	-0.454369	7.36e-10	1.57e-08	Hsc70-5	2R	14252598	14256192	-	2922	protein_coding	-	HSP70
FBgn0030672	4354	3811	3858	4371	4462	4079	3865	4652	72.6534	68.964	69.9915	69.6066	69.4187	68.8233	70.8218	70.3067	4139.71	4167.04	-0.00960719	0.83066	0.906531	CG9281	X	15705806	15710539	-	3267	protein_coding	-	ABC_tran
FBgn0019925	4518	3758	4177	4166	4351	4016	4092	4331	150.091	135.388	150.865	132.078	134.765	134.901	149.277	130.312	4088.11	4230.76	-0.0496395	0.51347	0.677164	Surf4	3R	15343653	15346176	-	1641	protein_coding	-	SURF4
FBgn0086676	4359	4665	4729	5937	3570	3305	3234	3547	64.9976	75.4359	76.6646	84.485	49.6316	49.8306	52.9542	47.9028	3321.76	5000.96	-0.590438	3.03e-11	7.52e-10	spin	2R	16124981	16138238	+	3656	protein_coding	-	MFS_1
FBgn0016697	4195	4119	4193	4214	4166	4241	4140	4077	242.001	257.687	262.981	231.997	224.07	247.382	262.262	213.017	4057.87	4263.33	-0.0714253	0.405761	0.582164	Prosalpha5	2R	17412767	17413769	+	945	protein_coding	-	Proteasome
FBgn0010516	4470	4103	4415	4528	3952	3824	3771	4154	154.327	153.622	165.722	149.191	127.213	133.495	142.969	129.894	3821.33	4460.81	-0.223398	0.000505066	0.00295769	wal	2R	11688569	11690863	-	1579	protein_coding	-	-
FBgn0026199	4557	3470	3407	3798	4627	4489	4228	4603	62.5598	51.6609	50.8516	49.7593	59.2237	62.3133	63.7385	57.2331	4367.84	3869.35	0.174648	0.0519206	0.137533	myo	4	690686	696055	-	3971	protein_coding	-	-
FBgn0040529	4529	4582	4931	4858	3491	3435	3686	3613	354.231	388.647	419.309	362.613	254.573	271.659	316.584	255.942	3473.56	4820.42	-0.472946	6.22e-07	7.98e-06	CG9603	3R	8339944	8341043	-	697	protein_coding	-	-
FBgn0013756	4650	3638	3538	4345	4812	3936	3455	4679	32.5829	27.6449	26.9532	29.0555	31.4371	27.8873	26.5849	29.6947	4079.36	4101.68	-0.00779567	0.928499	0.963893	Mtor	2R	11852617	11861202	+	7780	protein_coding	-	-
FBgn0262475	5548	3354	3376	3594	4814	3806	3864	4655	49.6226	32.5328	32.8292	30.6777	40.1447	34.4212	37.9516	37.7096	4153	4026.81	0.0444935	0.764286	0.862745	bru-2	2L	12344219	12397528	+	6095	protein_coding	-	RRM_1
FBgn0030617	4414	4096	4009	5265	4091	3582	3745	3723	44.835	45.1192	44.2727	51.0371	38.743	36.7896	41.7722	34.2505	3689.29	4509.85	-0.290104	0.00059197	0.00340958	CG9095	X	15139937	15163225	-	5367	protein_coding	-	Lectin_C
FBgn0261612	10594	4929	5225	4494	2190	1920	1822	1712	135.603	68.4201	72.7128	54.8964	26.1356	24.8499	25.6099	19.8473	1863.02	6406.25	-1.78188	3.9e-08	6.25e-07	CngA	2R	16243145	16259805	-	4259	protein_coding	-	Ion_trans
FBgn0032456	4723	3715	4397	4818	4449	4080	3007	3693	35.107	29.9468	35.5343	34.1778	30.8331	30.6655	24.5448	24.8625	3689.23	4482.92	-0.281088	0.00750095	0.0290784	MRP	2L	12719045	12744807	+	7334	protein_coding	-	ABC_membrane
FBgn0263977	4808	4206	4703	4909	3614	3526	3627	3480	272.745	258.749	290.057	265.759	191.144	202.251	225.939	178.798	3478.86	4739.33	-0.446406	2.19e-07	3.09e-06	Tim17b	3R	3734855	3745306	+	961	protein_coding	-	-
FBgn0034877	4181	4489	4716	4816	3429	3692	3586	3908	384.363	447.536	471.358	422.523	293.906	343.193	362.012	325.391	3562.43	4641.73	-0.381912	3.97e-05	0.000321688	levy	2R	23548239	23548982	+	593	protein_coding	-	-
FBgn0027280	4351	3794	3692	4421	4183	4052	3760	4537	70.0724	66.263	64.645	67.9486	62.8095	65.9845	66.4961	66.1784	4014.37	4128.92	-0.0408652	0.434908	0.609887	l(1)G0193	X	7941478	7946908	-	3385	protein_coding	-	-
FBgn0015283	4412	4091	4330	4366	4209	3457	3789	4123	169.142	170.084	180.476	159.736	150.444	134.008	159.511	143.159	3786.77	4382.17	-0.210697	0.0050119	0.0208977	Rpn10	3L	21537000	21538582	+	1422	protein_coding	-	-
FBgn0031260	4896	4490	4818	4838	3568	3250	3299	3618	153.748	152.908	164.494	144.989	104.465	103.196	113.763	102.902	3341.1	4851.4	-0.538207	2.58e-16	1.14e-14	Spp	2L	542786	544653	-	1736	protein_coding	-	-
FBgn0267791	4377	3960	4269	4585	4224	3593	3509	4250	92.8092	91.0596	98.4138	92.7804	83.506	77.0346	81.7049	81.6193	3776.64	4373.67	-0.211589	0.000104846	0.000758541	bl	2R	20587551	20606854	+	2571	protein_coding	-	KH_1
FBgn0001229	5549	3397	3818	2092	4826	3654	4882	4486	306.488	203.475	229.272	110.272	248.523	204.071	296.106	224.413	4356.33	3802.98	0.195985	0.534698	0.693659	Hsp67Bc	3L	9371511	9372497	-	987	protein_coding	-	-
FBgn0086346	4418	3679	3597	4299	4234	4343	3596	4535	83.2806	75.208	73.7181	77.3371	74.4129	82.7794	74.4369	77.4257	4053.91	4060.32	-0.00240171	0.97152	0.985855	ALiX	3R	27696466	27700110	-	2892	protein_coding	-	-
FBgn0265082	5001	3733	3625	4604	4419	3649	3371	4193	14.6073	11.8246	11.5116	12.8336	12.0341	10.7771	10.8124	11.0924	3785.36	4298.45	-0.183442	0.0436107	0.120028	Cdep	3R	4910552	4945576	+	18664	protein_coding	-	RhoGEF
FBgn0010380	4636	3677	3960	4289	4264	3758	3658	4251	78.2936	67.343	72.7099	69.126	67.1397	64.1733	67.8386	65.0225	3867.8	4208.91	-0.122045	0.0655623	0.163291	AP-1-2beta	X	19731004	19734581	+	3228	protein_coding	-	-
FBgn0037240	4943	3651	3905	4450	4291	3684	3599	3922	56.8258	45.518	48.8081	48.8222	45.9931	42.8242	45.4346	40.8368	3765.82	4301.05	-0.191912	0.0250475	0.0767229	Cont	3R	4381306	4387018	+	4742	protein_coding	-	fn3
FBgn0034504	4745	3801	3774	4904	4032	3648	3405	4058	87.037	75.6104	75.2636	85.8461	68.9553	67.6608	68.586	67.417	3674.89	4364.23	-0.24829	0.000422988	0.00255073	CG8929	2R	20327270	20330721	+	2972	protein_coding	-	-
FBgn0026189	4878	3444	3486	3889	4476	3765	3579	4821	47.512	36.3781	36.9151	36.1494	40.6472	37.0801	38.2801	42.5293	4024.62	3984.46	0.0145095	0.890468	0.943117	prominin-like	3L	3114450	3127724	-	5597	protein_coding	-	Prominin
FBgn0033636	5182	3260	3308	3714	5106	4011	3121	4636	21.7842	14.862	15.1191	14.9	20.0126	17.0495	14.4075	17.6513	4065.57	3921.14	0.0522533	0.723605	0.834716	tou	2R	11577485	11616045	-	12968	protein_coding	-	Bromodomain
FBgn0003716	5464	3880	4483	4444	3841	3130	3136	3874	67.1938	51.7448	59.9381	52.1549	44.0395	38.9204	42.3492	43.1487	3387.11	4645.25	-0.455649	4.7e-06	4.79e-05	tkv	2L	5219000	5271384	-	4433	protein_coding	-	Pkinase
FBgn0050011	3672	3384	3210	4307	4594	4196	3667	5213	32.0236	32.0047	30.436	35.8463	37.354	37.0013	35.1179	41.176	4271.26	3694.61	0.20926	0.00815346	0.0311346	gem	2R	10124293	10137472	+	6251	protein_coding	-	CP2
FBgn0037007	4255	3394	3414	4077	4347	3877	4001	4862	99.4689	86.0431	86.7695	90.9559	94.7451	91.6427	102.709	102.942	4146.65	3842.01	0.109916	0.143255	0.287855	CG5059	3L	20514598	20519393	-	2332	protein_coding	-	-
FBgn0029979	4774	3553	3186	4541	4644	3868	3451	4206	31.1124	25.1109	22.5742	28.2426	28.2177	25.4889	24.6971	24.8261	3916.62	4061.18	-0.0524003	0.625628	0.762853	CG10777	X	7922158	7931382	-	8365	protein_coding	-	DEAD
FBgn0261618	4138	3441	3557	4769	4608	3909	3213	4495	24.7187	22.2914	23.1012	27.1873	25.6642	23.6111	21.0764	24.3195	3918.67	4027.42	-0.0394627	0.66541	0.792997	larp	3R	28318162	28336440	-	9126	protein_coding	-	-
FBgn0026620	3856	3498	3601	4171	4464	3894	3957	4679	33.6551	33.1093	34.1706	34.7422	36.326	34.3657	37.9255	36.9877	4124.94	3843.7	0.101732	0.0588044	0.150816	tacc	3R	4733654	4749056	-	6246	protein_coding	-	-
FBgn0002525	4093	4125	4334	4879	3664	3737	3420	3842	59.7084	65.258	68.7381	67.9245	49.8343	55.1227	54.786	50.7622	3568.01	4434.54	-0.313858	1.14e-05	0.000106206	Lam	2L	5542480	5546642	+	3737	protein_coding	-	Filament
FBgn0024989	5064	3687	4720	3982	4138	3209	3380	3878	63.963	50.5038	64.8175	47.9997	48.731	40.9845	46.8816	44.3642	3542.47	4449.29	-0.32875	0.00514782	0.0213719	CG3777	X	279703	350504	+	4316	protein_coding	-	-
FBgn0030251	4420	4094	3887	5523	3352	3472	3468	3840	117.827	118.355	112.656	140.508	83.3118	93.5874	101.52	92.7137	3442.41	4538.88	-0.399262	2.59e-05	0.000218012	CG2145	X	10927399	10929712	+	2045	protein_coding	-	-
FBgn0015795	4223	3318	3565	3410	4481	3984	4184	4861	135.422	115.388	124.292	104.358	133.974	129.182	147.336	141.183	4253.75	3696.92	0.202424	0.0301087	0.0886978	Rab7	3R	23993008	23995452	+	1700	protein_coding	-	Ras
FBgn0262972	1665	4896	2296	6898	4028	5438	2518	4271	10.8082	34.4666	16.2042	42.7333	24.3786	35.6939	17.9493	25.1107	3928.36	3969.49	-0.0150332	0.975061	0.987626	CR43283	3R	11247631	11256123	-	8398	lincRNA	-	-
FBgn0010602	4073	4229	4210	4469	3762	3732	3512	3957	119.12	134.13	133.865	124.734	102.581	110.364	112.791	104.816	3640.08	4327.4	-0.249592	0.000186697	0.00126073	lwr	2L	540599	542580	-	1864	protein_coding	-	UQ_con
FBgn0011260	5268	3612	3859	4161	4246	3527	3402	3855	68.8529	51.1965	54.8361	51.9011	51.7411	46.6118	48.8271	45.6342	3647.7	4290.39	-0.234187	0.0282585	0.084629	Sema-2a	2R	16500178	16533459	+	4171	protein_coding	-	Sema
FBgn0033889	4420	2723	2930	3576	5339	4561	3741	4637	44.5226	29.7456	32.0879	34.3763	50.1416	46.4551	41.3806	42.3044	4425.36	3454.55	0.35722	0.00608285	0.0245567	CG6701	2R	13972984	13980165	-	5412	protein_coding	-	-
FBgn0031066	4247	4635	4814	4897	3107	3682	3286	3254	293.442	347.3	361.627	322.903	200.152	257.239	249.32	203.632	3257.78	4742.66	-0.541987	1.05e-06	1.26e-05	CoVIb	X	19740537	19744335	-	789	protein_coding	-	-
FBgn0041180	3238	6731	3271	2843	3593	2596	2469	7093	36.1055	81.394	39.6545	30.2535	37.3537	29.2695	30.2321	71.6334	3736.2	4155.72	-0.15346	0.741492	0.847567	Tep4	2L	19548507	19556451	+	4889	protein_coding	-	A2M_comp
FBgn0025615	3812	4178	4326	4829	3584	3802	3617	3646	150.261	178.599	185.394	181.658	131.717	151.538	156.564	130.167	3575.41	4365.32	-0.28818	0.00335978	0.0149231	Torsin	X	4648592	4650032	-	1383	protein_coding	-	-
FBgn0020513	3665	3548	3411	3663	4699	4014	4124	4592	78.352	82.2576	79.2818	74.7335	93.6615	86.7697	96.8156	88.9135	4234.98	3638.93	0.218881	0.000434375	0.0026058	ade5	X	12757036	12760617	-	2550	protein_coding	-	-
FBgn0266449	4348	3972	4148	4451	3493	3738	3801	3720	133.84	132.594	138.82	130.755	100.248	116.346	128.483	103.712	3604.97	4305.57	-0.256557	0.0040034	0.0172659	Kr-h2	2L	6070990	6073961	+	1771	protein_coding	-	-
FBgn0087002	2018	1505	1124	1463	6814	4241	3968	10525	9.34994	7.56206	5.662	6.46896	29.4353	19.8687	20.1888	44.1671	6065.63	1549.92	1.96849	2.38e-09	4.69e-08	Rfabg	4	1060969	1077273	+	11766	protein_coding	-	Vitellogenin_N
FBgn0026777	4135	3872	3869	3905	3964	3875	3932	4093	111.209	112.931	113.13	100.227	99.3976	105.378	116.125	99.6997	3866.9	4022.25	-0.056978	0.460874	0.633695	Rad23	4	308093	310822	+	2027	protein_coding	-	ubiquitin
FBgn0029941	4387	3640	3590	4047	4407	3937	3563	4064	49.3414	44.3978	43.8989	43.4389	46.2132	44.7737	44.0058	41.3987	3877.84	3980.85	-0.037922	0.578832	0.727016	CG1677	X	7281089	7405797	-	4847	protein_coding	-	-
FBgn0026401	4065	3075	3274	3388	5203	4191	3832	4567	33.021	27.0888	28.915	26.2649	39.406	34.424	34.1826	33.6008	4310.54	3509.28	0.296749	0.00167796	0.00824282	Nipped-B	2R	4691672	4729017	-	6711	protein_coding	-	-
FBgn0039419	4033	3507	3165	5116	4615	3583	3282	4259	49.3733	46.5603	42.1263	59.7718	52.6763	44.3532	44.1218	47.2238	3804.66	3995.66	-0.0707455	0.542775	0.699211	CG12290	3R	26230248	26234700	+	4453	protein_coding	-	7tm_1
FBgn0263120	4212	4093	3849	5596	3639	3382	2999	3763	46.8416	49.3629	46.5379	59.3914	37.7315	38.0304	36.6244	37.9024	3341.49	4494.2	-0.427699	2.01e-06	2.27e-05	Acsl	2R	8665813	8683022	+	4902	protein_coding	-	AMP-binding
FBgn0026259	4461	3697	3896	4310	4471	3427	3317	3947	55.1455	49.5614	52.3615	50.8461	51.5302	42.8357	45.0271	44.1911	3672.09	4158.75	-0.17946	0.0214848	0.0679911	eIF5B	3L	3428658	3460977	-	4410	protein_coding	-	GTP_EFTU
FBgn0262114	4648	3294	3319	3787	4480	3777	3656	4553	56.8512	43.6932	44.1364	44.205	51.0895	46.7127	49.1055	50.4384	3989.43	3818.4	0.0631768	0.52532	0.686521	RanBPM	2R	10429708	10436581	+	4457	protein_coding	-	SPRY
FBgn0021765	4044	4129	4219	4166	3619	3633	3628	3998	194.408	215.261	220.51	191.128	162.208	176.597	191.523	174.075	3623.04	4224.34	-0.221573	0.00581496	0.0236704	scu	X	18091259	18092853	+	1134	protein_coding	-	adh_short
FBgn0037533	3796	3353	3121	3462	4600	4201	3889	4999	87.2793	83.6055	78.0179	75.9651	98.6103	97.6679	98.1914	104.102	4286.25	3493.64	0.295139	6.83e-06	6.71e-05	CD98hc	3R	7974409	7978428	-	2371	protein_coding	-	-
FBgn0002031	3861	4132	4016	4504	3659	3922	3643	3610	99.3311	115.282	112.33	110.582	87.7662	102.025	102.919	84.1167	3621.7	4205.08	-0.215697	0.0189442	0.061294	l(2)37Cc	2L	19121345	19123869	-	2119	protein_coding	-	-
FBgn0024238	4382	3254	3503	3623	4765	3767	3746	4272	56.1026	45.1798	48.7603	44.2671	56.8792	48.7664	52.6658	49.5372	4014.14	3752.67	0.0971711	0.310396	0.48794	Fim	X	17285704	17301929	-	4258	protein_coding	-	CH
FBgn0033466	4738	4013	4121	4591	3568	3309	3427	3537	86.3276	79.294	81.6344	79.8297	60.6121	60.963	68.5677	58.3686	3372.47	4438.77	-0.396763	1.94e-08	3.26e-07	Pal1	2R	9959549	9963853	+	2992	protein_coding	-	NHL
FBgn0003733	4167	2709	2571	3071	5327	4307	4496	4654	72.5532	51.1515	48.6688	51.0288	86.476	75.8268	85.9627	73.3921	4567.9	3172.57	0.525746	9.19e-05	0.000674319	tor	2R	7705183	7709184	-	3131	protein_coding	-	Pkinase_Tyr
FBgn0264492	4028	3670	3833	4217	3840	3867	4132	3709	97.3345	96.1744	100.701	97.2486	86.5143	94.4857	109.645	81.1753	3804.62	4005.57	-0.0745932	0.444196	0.618649	CkIIalpha	3L	23097072	23103460	+	2256	protein_coding	-	Pkinase
FBgn0259937	4082	4164	4436	4591	3561	3578	3390	3490	65.2199	72.1497	77.0574	70.0031	53.0468	57.8046	59.4782	50.5036	3417.53	4401.74	-0.365303	8.59e-06	8.25e-05	Nop60B	2R	24174877	24186343	+	3412	protein_coding	-	-
FBgn0262686	3444	2190	2257	2019	5218	4976	5896	5240	568.939	392.34	405.368	318.303	803.685	831.184	1069.57	784.013	5221.4	2521.98	1.0498	7.21e-10	1.55e-08	CG43156	X	11906452	11906868	-	330	protein_coding	-	-
FBgn0031590	4434	3737	3932	4186	3675	3691	3505	4063	102.035	93.259	98.374	91.9291	78.8475	85.8835	88.5707	84.6813	3631.61	4143.22	-0.190339	0.00340552	0.0150679	CG3702	2L	4224650	4227097	-	2369	protein_coding	-	-
FBgn0040493	4470	3988	4061	4597	3523	3420	3320	3833	100.075	96.8253	98.8476	98.2187	73.5376	77.4209	81.6218	77.7223	3427.08	4351.09	-0.344748	7.64e-11	1.83e-09	grsm	3R	12950042	12967712	-	2435	protein_coding	-	-
FBgn0263599	4208	3706	3642	4443	4365	3833	3044	3934	34.203	32.667	32.1843	34.4641	33.079	31.5022	27.1696	28.9609	3672.12	4061.71	-0.14537	0.0608631	0.15462	l(3)72Ab	3L	15960836	15967872	-	6707	protein_coding	-	Sec63
FBgn0030608	4907	3501	3370	3385	4162	3626	3424	4799	58.1786	45.0149	43.4403	38.3009	46.0075	43.47	44.5791	51.5333	3870.47	3856.8	0.0051901	0.967528	0.983631	Lsd-2	X	15069127	15076220	-	4598	protein_coding	-	Perilipin
FBgn0003277	4174	3353	3318	3996	4546	4151	3385	4228	33.7806	29.4282	29.1949	30.8633	34.3023	33.9689	30.0832	30.9912	3951.79	3766.07	0.0694076	0.372906	0.549701	RpII215	X	11562800	11570326	-	6736	protein_coding	-	-
FBgn0261617	4657	3273	3292	3586	5299	3950	2859	4220	15.935	12.1453	12.2468	11.7101	16.9052	13.6665	10.7426	13.0782	3930.51	3760.31	0.0639829	0.665273	0.792997	nej	X	9665442	9687066	-	15932	protein_coding	-	KIX
FBgn0025373	4889	4169	4087	4681	3152	3186	3483	3396	181.928	168.239	165.348	166.234	109.356	119.878	142.326	114.455	3229.44	4530.04	-0.488642	1.65e-07	2.39e-06	Fpps	2R	11305511	11307528	-	1465	protein_coding	-	-
FBgn0264855	4758	3760	3548	4218	3887	3608	3204	4010	53.2395	45.6261	43.1627	45.042	40.5511	40.8216	39.3688	40.639	3566.14	4133.82	-0.213162	0.00637492	0.0255129	AP-2alpha	2L	408030	414777	-	4872	protein_coding	-	-
FBgn0004648	4395	3520	3336	3659	4347	3657	3396	4637	27.9149	24.2458	23.0366	22.179	25.7422	23.4864	23.6862	26.675	3876.98	3790.81	0.0325834	0.720056	0.832203	svr	X	496446	509072	+	8583	protein_coding	-	-
FBgn0003377	2474	4831	3540	3293	1032	3653	8117	3922	420.157	889.743	653.627	533.71	163.407	627.3	1513.76	603.265	4233.5	3635.84	0.219531	0.714306	0.82771	Sgs7	3L	11509861	11510247	+	321	protein_coding	-	-
FBgn0001125	3199	4466	4116	5161	3390	3535	3265	3726	100.573	152.266	140.688	154.847	99.368	112.375	112.72	106.096	3386.27	4312.87	-0.348993	0.00852367	0.0322049	Got2	2L	1984512	1987758	-	1734	protein_coding	-	Aminotran_1_2
FBgn0033062	4283	3645	4013	4175	3927	3757	3365	3661	60.6935	56.0155	61.8271	56.4616	51.8841	53.8332	52.3636	46.9876	3578.17	4100.39	-0.196704	0.00455637	0.0193261	Ars2	2R	6080828	6085625	-	3847	protein_coding	-	-
FBgn0035872	3859	3701	3868	4740	3915	3649	3191	3866	73.5058	76.4508	80.103	86.1643	69.5277	70.2805	66.7458	66.6957	3547.07	4104.92	-0.21082	0.00185221	0.00896164	CG7185	3L	8310493	8315502	-	2862	protein_coding	-	RRM_1
FBgn0052685	3900	3161	3113	3670	4840	4040	3428	4626	32.3064	28.3965	28.0362	29.013	37.3809	33.8392	31.1829	34.7072	4092.62	3514.8	0.219705	0.00639137	0.0255522	ZAP3	X	10071858	10082492	-	6581	protein_coding	-	-
FBgn0000212	3933	3426	3422	4259	4442	3633	3481	4160	38.3076	36.188	36.2374	39.5887	40.3384	35.7801	37.2319	36.6981	3809.14	3816.07	-0.00272485	0.966488	0.983079	brm	3L	15970082	15982869	-	5597	protein_coding	-	SNF2_N
FBgn0031285	3523	3326	3097	3766	4040	4261	4066	4667	64.4053	65.9397	61.5553	65.704	68.8604	78.7653	81.6256	77.2745	4145.86	3484.18	0.250563	0.000385032	0.00235578	CG3662	2L	821289	824337	+	2982	protein_coding	-	-
FBgn0250814	3889	4074	4144	4507	3220	3677	3379	3791	125.747	142.855	145.678	139.075	97.072	120.217	119.977	111.02	3428.1	4231.57	-0.303941	0.000766836	0.00422308	CG4169	3L	16584124	16586111	+	1686	protein_coding	-	-
FBgn0052230	4250	3919	4602	4191	3343	3259	3598	3507	430.649	430.651	506.986	405.279	315.828	333.913	400.355	321.854	3347.81	4327.82	-0.37059	0.000397812	0.00242294	CG32230	3L	23339326	23345936	+	538	protein_coding	-	-
FBgn0010215	4120	3300	3357	3464	4369	3937	3894	4155	64.4112	55.9493	57.06	51.6826	63.6834	62.2364	66.8515	58.8335	3979.34	3623.45	0.135044	0.107564	0.235288	alpha-Cat	3L	23318646	23338100	-	3487	protein_coding	-	-
FBgn0017566	3939	4049	3745	5033	3490	3302	3223	3794	81.5242	90.8792	84.269	99.41	67.345	69.1022	73.2506	71.1193	3354.9	4254.08	-0.342794	1.44e-05	0.000130386	ND75	X	8248651	8251687	-	2634	protein_coding	-	-
FBgn0262801	4270	4015	4533	4185	3603	3018	3313	3631	272.256	277.621	314.233	254.653	214.187	194.574	231.965	209.684	3297.88	4338.54	-0.395642	7.25e-06	7.08e-05	twr	3R	6657882	6659442	+	855	protein_coding	-	Peptidase_S24
FBgn0261403	3847	3301	3491	3890	4288	3922	3741	4077	57.02	53.0599	56.2562	55.0246	59.2569	58.7796	60.8896	54.7312	3897.9	3692.77	0.0776842	0.182253	0.341345	sxc	2R	5307288	5329555	+	3678	protein_coding	-	TPR_1
FBgn0028371	3581	3018	3153	4009	4877	3942	3588	4383	18.7098	17.1002	17.9104	19.9896	23.7573	20.8256	20.5858	20.7409	4065.67	3488.33	0.22087	0.00525238	0.0216968	jbug	2R	22717321	22740459	-	10434	protein_coding	-	CH
FBgn0034408	5525	3432	3982	3888	4063	3147	3207	3273	58.3147	39.2834	45.6944	39.1629	39.9827	33.5859	37.1703	31.2883	3327.22	4274.32	-0.361438	0.00988698	0.0363805	sano	2R	18878391	18959500	+	5165	protein_coding	-	-
FBgn0019947	4357	3515	3451	3526	4002	3686	3862	4084	115.978	101.468	99.8728	89.5718	99.3214	99.2102	112.888	98.4604	3807.39	3779.61	0.0104355	0.911484	0.95492	Psn	3L	20432468	20435156	+	2048	protein_coding	-	-
FBgn0023537	3469	4426	4515	4767	3330	3484	2941	3540	84.7659	117.286	119.947	111.164	75.8648	86.0814	78.9155	78.3447	3230.06	4383.19	-0.440363	0.000113288	0.000811992	CG17896	X	490787	493495	-	2231	protein_coding	-	Aldedh
FBgn0031738	5945	2853	2766	2473	4643	3372	4225	4082	59.6415	31.0395	30.1693	23.6768	43.4285	34.2057	46.5451	37.0902	3974.77	3562.12	0.158105	0.601467	0.74444	CG9171	2L	5767002	5800253	-	5434	protein_coding	-	-
FBgn0032305	4462	3328	3084	4028	4343	3682	3286	4127	53.9229	43.6157	40.5204	46.4553	48.9342	44.9927	43.6075	45.1718	3738.23	3775.22	-0.0142799	0.883245	0.938837	CG6700	2L	10837732	10842597	-	4511	protein_coding	-	SAC3_GANP
FBgn0037344	4013	3272	2963	3994	4609	3745	3403	4339	26.4086	23.351	21.1994	25.0834	28.2789	24.9197	24.5917	25.8616	3894.55	3608.64	0.10995	0.212062	0.377938	CG2926	3R	5579301	5588380	-	8284	protein_coding	-	PHD
FBgn0260049	4043	3696	3409	4310	3867	3400	3391	4212	94.0693	93.2593	86.2356	95.7026	83.8876	79.9903	86.6408	88.761	3605.54	3924.21	-0.122289	0.0512286	0.136005	flr	3L	13412843	13416453	+	2343	protein_coding	-	-
FBgn0028982	4411	3281	3299	4001	4333	3407	3291	4249	38.9987	31.4583	31.7111	33.7586	35.7175	30.4579	31.9515	34.0243	3695.85	3801.44	-0.0406279	0.660572	0.789189	Spt6	X	6267797	6274984	+	6166	protein_coding	-	S1
FBgn0011225	3627	3317	3648	4488	4048	3718	3180	4242	35.0516	34.7634	38.3293	41.3919	36.4737	36.3316	33.7472	37.1296	3676.2	3825.98	-0.0575852	0.456934	0.630453	jar	3R	24252826	24271233	-	5641	protein_coding	-	Myosin_head
FBgn0025700	4508	3912	4332	3935	3465	3354	3270	3475	276.128	259.861	288.49	230.024	197.883	207.732	219.95	192.784	3303.46	4256.75	-0.365848	3.25e-05	0.00026735	CG5885	2L	9917221	9918176	-	890	protein_coding	-	-
FBgn0031030	4001	3385	3158	3751	4524	3758	3212	4438	29.4193	26.9922	25.2459	26.3217	31.0146	27.9406	25.9352	29.5557	3848.51	3631.05	0.0841113	0.30064	0.478125	Tao	X	19569721	19579800	-	7414	protein_coding	-	Pkinase
FBgn0040743	3934	3800	4352	3604	3483	3203	4361	3487	479.781	502.584	577.05	419.465	396.043	394.985	584.044	385.168	3568.77	4012.06	-0.169045	0.265739	0.439437	CG15919	2R	16792642	16793179	+	447	protein_coding	-	-
FBgn0263132	6252	2516	2898	2904	5241	3335	3194	3864	21.0323	9.17898	10.5994	9.32323	16.4385	11.3443	11.7992	11.7732	3774.62	3684.85	0.0347178	0.915217	0.956787	Cht6	X	10016845	10050803	+	16205	protein_coding	-	CBM_14
FBgn0004598	3542	2782	2869	3590	4812	4357	3563	4635	29.8258	25.4049	26.2658	28.8497	37.7789	37.0976	32.9466	35.3495	4204.09	3240.18	0.375626	2.32e-06	2.58e-05	Fur2	X	16373086	16381782	+	6474	protein_coding	-	Peptidase_S8
FBgn0263873	3666	3122	3049	3592	4832	3955	3645	4263	13.822	12.7652	12.4983	12.9246	16.9857	15.0778	15.0913	14.5574	4047.15	3410.87	0.246737	0.000555896	0.00321994	sick	2L	19796365	19958424	+	14459	protein_coding	-	CH
FBgn0014141	2840	3135	3064	4288	4631	3779	2956	5399	16.4216	19.6585	19.262	23.6621	24.9661	22.0947	18.7695	28.2748	4024.13	3378.39	0.252474	0.0817831	0.193117	cher	3R	17091533	17125389	-	9428	protein_coding	-	CH
FBgn0004889	4053	3286	3443	3935	4130	3699	3567	3893	43.6745	38.4004	40.3371	40.4668	41.4936	40.3042	42.209	37.9949	3717.27	3737.4	-0.00810047	0.902247	0.950152	tws	3R	10126129	10139772	-	5059	protein_coding	-	-
FBgn0014857	2882	3037	3372	3665	4278	3947	4211	4553	156.799	179.188	199.458	190.294	217.005	217.135	251.585	224.355	4136.06	3298.28	0.326463	0.000494916	0.00290562	His3.3A	2L	5055058	5056149	+	1002	protein_coding	-	Histone
FBgn0032217	3934	3805	3643	4060	3516	3559	3830	3557	103.107	108.149	103.807	101.55	85.9175	94.3182	110.231	84.4358	3536.89	3930.4	-0.152534	0.105868	0.232628	CG4972	2L	10314792	10317569	+	2080	protein_coding	-	-
FBgn0011016	4044	3622	4165	3916	3808	3210	3341	3791	232.062	225.402	259.85	214.456	203.737	186.257	210.533	197.032	3436.57	4014.88	-0.224298	0.0048356	0.0203239	SsRbeta	3L	16129617	16130983	+	950	protein_coding	-	-
FBgn0039229	3922	3505	3479	4289	4088	3281	3196	4047	49.3555	47.8335	47.599	51.5094	47.9643	41.7492	44.1657	46.1265	3536.83	3856.94	-0.124925	0.0570925	0.147378	Saf-B	3R	24817464	24822350	+	4332	protein_coding	-	RRM_1
FBgn0036534	4257	3189	3148	3603	4290	3618	3561	4140	38.8663	31.5748	31.2478	31.3932	36.5179	33.4005	35.7019	34.2341	3787.59	3604.18	0.0715122	0.42228	0.598286	DCP2	3L	15818734	15826423	-	5971	protein_coding	-	NUDIX
FBgn0010397	4366	4808	5102	5558	2427	2487	2444	2604	97.148	116.02	123.426	118.024	50.35	55.9552	59.7176	52.4784	2428.06	5051.87	-1.05726	1.67e-28	1.75e-26	LamC	2R	14570810	14575771	-	2450	protein_coding	-	Filament
FBgn0032453	3851	3921	4230	4080	3310	3266	3469	3605	205.821	227.263	245.795	208.103	164.939	176.501	203.597	174.506	3328.87	4103.5	-0.301945	0.00113685	0.00592376	CG6180	2L	12707661	12708680	+	1020	protein_coding	-	-
FBgn0032015	4151	3768	3920	3961	3438	3483	3456	3512	181.761	178.926	186.616	165.521	140.356	154.211	166.177	139.281	3388.27	4025.24	-0.248785	0.00194967	0.00937043	Ostgamma	2L	8306696	8308192	-	1245	protein_coding	-	-
FBgn0022349	3640	3525	3578	4036	4048	3441	3472	3882	62.0303	65.1445	66.2915	65.6381	64.3165	59.2927	64.9729	59.9166	3605.6	3759.49	-0.0603877	0.302879	0.480498	CG1910	3R	31747643	31751894	+	3199	protein_coding	-	-
FBgn0005648	3521	3174	3506	3534	4257	3957	3733	3910	89.779	87.7671	97.1933	85.9959	101.203	102.021	104.524	90.2973	3859.93	3498.13	0.141891	0.0520282	0.137717	Pabp2	2R	8131431	8134374	+	2138	protein_coding	-	RRM_1
FBgn0025117	4055	3805	3858	4145	3548	3376	3160	3611	126.464	128.69	130.814	123.368	103.166	106.461	108.221	101.998	3328.68	4038.17	-0.278887	2.58e-08	4.28e-07	und	2L	9763369	9765338	+	1748	protein_coding	-	Peptidase_M24
FBgn0032704	3825	3702	3790	3943	3432	3529	3641	3685	183.88	192.999	198.088	180.897	153.826	171.542	192.209	160.447	3487.37	3887.74	-0.157053	0.0624982	0.157561	Jwa	2L	18704570	18705703	-	1134	protein_coding	-	-
FBgn0019948	4168	3897	4164	4324	3102	3274	3277	3324	141.746	143.724	153.96	140.337	98.3567	112.584	122.38	102.384	3167.86	4215.28	-0.41245	1.04e-06	1.25e-05	Phm	2R	23985175	23988455	-	1603	protein_coding	-	Cu2_monoox_C
FBgn0028577	3582	3178	3095	4079	4163	3746	3270	4324	40.2127	38.6908	37.7758	43.7012	43.5736	42.5226	40.3121	43.9656	3752.51	3532.4	0.0871426	0.202508	0.366564	pUf68	3L	1496853	1502590	-	4856	protein_coding	-	RRM_1
FBgn0035333	3557	3093	2999	3878	4255	3847	3537	4263	47.9975	45.2617	43.9974	49.9396	53.5321	52.4894	52.4108	52.1003	3857.81	3430.19	0.169176	0.0047229	0.0199519	CG1317	3L	2367843	2371939	-	4040	protein_coding	-	-
FBgn0028563	4017	3117	3251	3523	3982	3494	3602	4438	90.7906	76.3998	79.8862	75.9896	83.9112	79.8503	89.3991	90.8481	3763.45	3534.34	0.0905812	0.272172	0.446387	sut1	2R	8082976	8087151	+	2412	protein_coding	-	Sugar_tr
FBgn0041585	3343	3178	3019	3856	3832	4033	3867	4281	34.1921	35.25	33.5713	37.6382	36.5422	41.7092	43.4324	39.6574	3900.43	3400.26	0.197595	0.00925098	0.0344571	olf186-F	2R	17843442	17860582	+	5330	protein_coding	-	-
FBgn0033919	3077	3797	3671	4066	3875	3645	3337	3934	59.1685	79.1809	76.7473	74.6162	69.4728	70.8721	70.4644	68.5152	3591.72	3725.3	-0.0525925	0.58667	0.733989	CG8547	2R	14261206	14267919	-	2835	protein_coding	-	-
FBgn0038577	4277	3821	4192	4272	3227	2949	3409	3244	258.207	250.162	275.147	246.129	181.638	180.019	225.999	177.378	3133.34	4217.11	-0.428858	5.92e-06	5.9e-05	CG12321	3R	18187805	18188707	-	903	protein_coding	-	-
FBgn0033194	3755	3308	3149	4310	4296	3618	2861	4093	19.5328	18.6611	17.8092	21.3961	20.8353	19.03	16.3427	19.2835	3588.38	3679.06	-0.0359173	0.705791	0.822073	Vps13	2R	7566809	7580675	+	10480	protein_coding	-	-
FBgn0027590	3556	3550	3325	3894	3658	3648	3530	4195	138.666	150.125	140.967	144.913	132.994	143.84	151.159	148.16	3653.29	3643.9	0.00357567	0.955276	0.976817	GstE12	2R	24766718	24768172	-	1398	protein_coding	-	GST_C
FBgn0261641	3858	3525	3196	4529	3840	3588	3056	3757	34.1649	33.8527	30.7709	38.2756	31.7051	32.1281	29.7181	30.1334	3453.46	3827.03	-0.148372	0.062965	0.158496	CG42724	3R	6361672	6368288	-	6156	protein_coding	-	FF
FBgn0036685	4731	3175	3438	3334	3934	3483	3553	3674	96.1994	70.0131	76.0048	64.6975	74.5819	71.6123	79.3351	67.6625	3565.24	3732.11	-0.0660942	0.59525	0.739995	CG6664	3L	17012886	17016180	-	2681	protein_coding	-	-
FBgn0019624	3990	4192	4602	4449	3140	2936	2927	3064	273.26	311.344	342.662	290.782	200.499	203.317	220.129	190.056	2938.85	4397.62	-0.581551	5.8e-11	1.4e-09	CoVa	3R	11819359	11820299	+	796	protein_coding	-	-
FBgn0031497	3768	3571	3941	3924	3750	3514	3204	3586	107.49	110.474	122.23	106.828	99.7393	101.361	100.369	92.6522	3416.1	3874.63	-0.181679	0.00797135	0.0306039	CG17259	2L	3035493	3037403	-	1911	protein_coding	-	tRNA-synt_2b
FBgn0038180	6177	2847	3770	3291	3884	2748	3337	3187	158.69	79.3185	105.3	80.6866	93.0314	71.3842	94.1408	74.1554	3202.24	4080.8	-0.349833	0.0907425	0.208562	Cht5	3R	13767549	13770732	+	2122	protein_coding	-	CBM_14
FBgn0027779	3518	3475	3359	3759	3808	3763	3700	3854	67.7921	72.6197	70.3735	69.1287	68.4163	73.3216	78.2953	67.2643	3686.42	3591.68	0.037265	0.587778	0.734659	VhaSFD	2L	16722883	16727826	-	2829	protein_coding	-	V-ATPase_H
FBgn0026144	4018	3398	4020	4208	3482	3131	3397	3581	84.9327	77.8941	92.3861	84.8874	68.6236	66.921	78.8517	68.5581	3309.84	3978.31	-0.265639	0.0012673	0.00648178	CBP	X	7337352	7342731	+	2579	protein_coding	-	-
FBgn0262126	4018	3046	3358	3816	4352	3530	3249	3847	45.3784	37.3066	41.2321	41.1292	45.8255	40.3114	40.2939	39.3506	3629.55	3613.45	0.00637438	0.939742	0.96978	Sec24CD	2L	2231106	2236844	-	4827	protein_coding	-	-
FBgn0035726	4832	4627	4351	5153	2321	2450	2446	3012	145.213	150.798	142.162	147.789	65.033	74.4491	80.7209	81.983	2486.29	4821.1	-0.955538	1.33e-29	1.47e-27	CG9953	3L	6969658	6971666	+	1814	protein_coding	-	Peptidase_S28
FBgn0016120	3945	3968	4374	4307	3056	3237	3045	3249	226.381	246.934	272.89	235.869	163.503	187.824	191.88	168.862	3068.21	4231.63	-0.463968	1.17e-07	1.74e-06	ATPsyn-d	3R	19095000	19096271	+	950	protein_coding	-	-
FBgn0032138	3510	3276	3169	3658	3852	3901	3734	4055	90.0884	91.1847	88.43	89.6	92.1781	101.24	105.241	94.2632	3785.31	3461.43	0.128659	0.0394053	0.110454	CG4364	2L	9708921	9711271	-	2124	protein_coding	-	-
FBgn0021764	4454	3420	3398	4114	4023	3220	2805	3682	25.3853	21.1385	21.0557	22.3768	21.3777	18.5567	17.5556	19.0066	3318.69	3902.62	-0.233738	0.0111535	0.0400832	sdk	X	686834	749496	+	9565	protein_coding	-	fn3
FBgn0029629	3596	3430	3874	3836	3577	3456	3469	3847	190.882	197.45	223.574	194.324	177.029	185.496	202.209	184.951	3492.12	3755.51	-0.104975	0.171772	0.32723	CG8636	X	2609247	2610336	-	1027	protein_coding	-	RRM_1
FBgn0004179	3911	3539	3467	3850	3745	3413	3310	3785	69.201	67.9081	66.6951	65.0111	61.7812	61.0626	64.3137	60.6569	3463.04	3756.52	-0.11753	0.0194844	0.0628309	Csp	3L	22267382	22273745	+	3081	protein_coding	-	DnaJ
FBgn0035871	4074	4044	3915	4023	3110	3360	3147	3332	178.103	191.724	186.079	167.843	126.762	148.526	151.077	131.93	3157.7	4093.49	-0.374659	6.53e-06	6.46e-05	BI-1	3L	8307145	8308941	-	1247	protein_coding	-	-
FBgn0039875	4239	3998	4212	4584	2934	2958	2998	3044	86.8757	88.8574	93.851	89.6565	56.0627	61.2982	67.471	56.5027	2911.66	4334.18	-0.574349	9.93e-14	3.33e-12	sip3	3R	31772219	31775163	+	2660	protein_coding	-	-
FBgn0262515	3745	3601	3416	3835	3373	3511	3378	4039	101.42	105.758	100.579	99.1152	85.1664	96.1431	100.458	99.0686	3477.13	3714.85	-0.0955227	0.17654	0.333394	VhaAC45	2R	9207561	9209774	+	2013	protein_coding	-	-
FBgn0053526	4170	3192	2922	4102	4012	3466	3013	4017	41.8806	34.7661	31.906	39.3165	37.5679	35.1981	33.2297	36.5399	3509.16	3640.47	-0.0530683	0.587167	0.734296	PNUTS	2L	870465	877038	+	5428	protein_coding	-	-
FBgn0050440	3257	2431	2300	3084	4752	4406	4343	4289	51.57	41.7427	39.5934	46.6011	70.1512	70.5405	75.5126	61.5071	4336.81	2803.23	0.629177	1.5e-09	3.03e-08	CG30440	2R	5468319	5495861	-	3443	protein_coding	-	RhoGEF
FBgn0052654	4386	2942	2966	3578	4529	3605	2911	3916	24.632	17.918	18.11	19.1767	23.7145	20.4716	17.9525	19.9188	3612.78	3515.02	0.0396092	0.75434	0.8563	Sec16	X	12596047	12609910	+	9707	protein_coding	-	-
FBgn0260936	3992	3175	3400	3950	3992	3225	3107	3978	39.785	34.3154	36.8403	37.5689	37.0936	32.4992	34.0033	35.9074	3461.08	3684.53	-0.0901928	0.218096	0.385194	scny	3L	5769002	5776271	+	5470	protein_coding	-	UCH
FBgn0032198	3906	3650	4195	3962	3548	3129	3028	3378	229.457	232.529	267.927	222.119	194.326	185.861	195.333	179.729	3178.91	4007.18	-0.333982	1.67e-05	0.000148142	eEF1delta	2L	10232507	10234450	+	928	protein_coding	-	-
FBgn0037643	4351	4026	4119	4126	3022	2922	3007	3191	102.107	102.461	105.093	92.4057	66.1213	69.3365	77.491	67.824	2958.31	4236.3	-0.518258	9.82e-12	2.65e-10	skap	3R	8938683	8943027	+	2323	protein_coding	-	-
FBgn0003867	3787	3422	3683	3839	3458	3508	3350	3695	100.266	98.2554	106.017	97.002	85.362	93.9148	97.3992	88.6062	3411.34	3749.96	-0.136779	0.0390011	0.109623	tsl	3R	21778114	21782536	-	2059	protein_coding	-	-
FBgn0003392	3702	3000	3006	3392	4162	3821	3509	4133	33.6976	29.6142	29.7486	29.4659	35.3219	35.1685	35.0749	34.0735	3793.15	3328.31	0.188466	0.00353259	0.0155427	shi	X	15892116	15906716	+	5989	protein_coding	-	PH
FBgn0010591	3671	2399	2423	2063	4650	3504	4430	5562	92.5218	65.5702	66.394	49.6205	109.268	89.2973	122.607	126.964	4396.49	2689.15	0.709236	6.69e-05	0.000510646	Sply	2R	17088441	17091958	-	2163	protein_coding	-	-
FBgn0036448	4196	2732	2904	3344	4359	3472	3360	4268	38.3736	27.0953	28.8742	29.1854	37.1675	32.1064	33.7433	35.3518	3741.08	3339.84	0.163641	0.159239	0.310104	mop	3L	14769341	14776129	-	5961	protein_coding	-	Y_phosphatase
FBgn0028693	3769	3387	3698	3813	3582	3058	3530	3722	206.5	201.245	220.28	199.371	182.978	169.412	212.382	184.697	3382.34	3734.02	-0.142871	0.0875375	0.202768	Rpn12	3L	16583028	16584022	+	995	protein_coding	-	-
FBgn0036058	3800	3211	3099	3259	4189	3759	3524	3713	93.0207	85.2418	82.4771	76.1348	95.6062	93.0428	94.7289	82.321	3693.89	3402.73	0.118361	0.165245	0.318313	CG6707	3L	9894807	9898575	-	2227	protein_coding	-	-
FBgn0004888	3890	3825	3885	3888	3369	3150	2990	3526	143.383	152.896	155.688	136.766	115.779	117.401	121.024	117.712	3165.72	3949.35	-0.31892	3.08e-07	4.23e-06	Scsalpha	3L	3814211	3818383	+	1479	protein_coding	-	CoA_binding
FBgn0263198	3686	3194	3226	3873	4037	3315	3069	4078	63.7306	59.8885	60.6418	63.9061	65.0775	57.9549	58.2693	63.86	3506.04	3549.02	-0.0173957	0.790716	0.880717	Acn	2L	19045355	19048817	+	3153	protein_coding	-	-
FBgn0010313	3694	2654	2721	3430	4343	3849	3477	4305	21.6676	16.8823	17.3523	19.2004	23.7511	22.8284	22.3959	22.8705	3871.71	3165.9	0.290171	0.00118792	0.00614851	corto	3R	5077779	5087072	-	9294	protein_coding	-	-
FBgn0029113	2984	3392	3413	3689	3739	3844	3467	3923	69.8467	86.1031	86.8558	82.4058	81.5984	90.9798	89.1151	83.1677	3642.95	3435.38	0.0846371	0.334549	0.512903	Uba2	3L	8125327	8127818	-	2329	protein_coding	-	-
FBgn0005674	3998	3357	3350	4057	3720	3388	2991	3577	39.969	36.3956	36.4117	38.7069	34.6739	34.2483	32.8358	32.3884	3317.83	3746.62	-0.175537	0.00319918	0.0143491	Aats-glupro	3R	23952136	23958391	-	5453	protein_coding	-	HGTP_anticodon
FBgn0033460	4094	3106	3352	3445	3945	3421	3221	3844	45.0787	37.0887	40.1276	36.2005	40.4995	38.0882	38.9462	38.3351	3500.2	3559.18	-0.0240906	0.771655	0.867912	Sec24AB	2R	9876232	9882357	-	4951	protein_coding	-	-
FBgn0037213	3319	2823	3017	3624	4180	3774	3544	4039	33.1323	30.5613	32.7443	34.5251	38.9045	38.0944	38.8498	36.5181	3774	3243.85	0.218014	0.000289466	0.00183763	CG12581	3R	4174632	4186751	+	5461	protein_coding	-	-
FBgn0263197	4621	3188	2842	3693	4025	3303	2868	3774	32.3506	24.2036	21.6315	24.6733	26.2719	23.3813	22.0483	23.9297	3377.61	3632.89	-0.105122	0.402109	0.578072	Patronin	2R	17519024	17535866	-	7787	protein_coding	-	-
FBgn0051956	3857	1519	1783	1486	6147	4369	3897	5251	82.6837	35.3138	41.5563	30.4012	122.861	94.7036	91.7384	101.953	4743.49	2190.97	1.11437	0.00114885	0.00597918	pgant4	2L	3472603	3475338	+	2543	protein_coding	-	Ricin_B_lectin
FBgn0039904	4023	3179	3103	3512	4075	3451	3207	3691	26.7587	22.9309	22.4394	22.2931	25.2709	23.2099	23.4242	22.2356	3499.6	3510.07	-0.0043669	0.957867	0.978186	Hcf	4	359938	375554	+	8196	protein_coding	-	-
FBgn0037215	3662	3289	3182	3663	3720	3510	3244	3887	61.4826	59.8845	58.0831	58.6913	58.2313	59.5876	59.8088	59.1069	3486.45	3507.17	-0.00870813	0.85222	0.919472	CG12582	3R	4197206	4204572	+	3247	protein_coding	-	-
FBgn0014133	4284	2897	3086	3298	4208	3133	3086	4154	26.4129	19.37	20.686	19.4052	24.1892	19.5317	20.8936	23.1965	3521.59	3443.92	0.0322556	0.789422	0.880008	bif	X	11678970	11694740	+	8842	protein_coding	-	-
FBgn0035001	3928	2982	3101	3816	4051	3248	2927	4085	26.0188	21.421	22.3323	24.1228	25.0183	21.7544	21.2907	24.5075	3455.52	3504.95	-0.0204007	0.822353	0.902181	slik	2R	24392129	24402680	-	8230	protein_coding	-	Pkinase
FBgn0040010	3449	3479	3614	3986	3604	3371	3587	3047	30.4588	33.3189	34.6996	33.5939	29.6746	30.1019	34.7858	24.3715	3329.98	3697.81	-0.151438	0.164983	0.317904	CG17493	2L	22550064	22556295	+	6173	protein_coding	-	-
FBgn0028968	3717	3132	3202	3696	3739	3462	3404	3761	61.8536	56.5211	57.9308	58.6958	58.0106	58.2524	62.2032	56.6846	3494.06	3491.84	0.000479938	0.993479	0.996844	gammaCOP	3R	31572143	31575707	+	3276	protein_coding	-	-
FBgn0261802	2857	2306	2276	2744	4953	4564	3620	4786	10.9498	9.58452	9.4838	10.0365	17.6987	17.687	15.2354	16.6133	4337.64	2584.13	0.7472	5.78e-21	3.71e-19	CG42748	2L	22131221	22166221	+	14224	protein_coding	-	-
FBgn0002121	3515	3097	3119	3618	4037	3430	3210	4006	32.0114	30.587	30.8824	31.4449	34.2782	31.5855	32.1022	33.0431	3556.95	3391.79	0.0687171	0.188896	0.349576	l(2)gl	2L	9839	21376	-	5986	protein_coding	-	-
FBgn0002783	3858	3189	3510	4199	3659	3110	2916	3584	52.8042	47.3344	52.2311	54.8472	46.6926	43.0409	43.8272	44.4287	3215.47	3743.48	-0.219427	0.00102933	0.0054448	mor	3R	15968134	15972913	-	3983	protein_coding	-	SWIRM
FBgn0037074	3809	2759	2656	3211	4164	3747	3384	4294	44.7035	35.1155	33.8902	35.9644	45.5639	44.4661	43.6126	45.6438	3777.22	3153.34	0.260357	0.00665348	0.0264082	CG7324	3L	21337681	21343716	-	4645	protein_coding	-	TBC
FBgn0001981	4722	2596	1925	2095	4912	3737	3988	4034	113.251	67.5209	50.1953	47.9516	109.839	90.6264	105.032	87.6279	4052.94	2875.53	0.495117	0.117042	0.249673	esg	2L	15333866	15336138	+	2273	protein_coding	-	-
FBgn0025638	3310	3552	3760	3824	3365	3156	3385	3643	146.822	170.865	181.329	161.877	139.165	141.552	164.882	146.357	3299.75	3684.03	-0.158994	0.0785735	0.187376	Roc1a	X	647304	648597	+	1229	protein_coding	-	-
FBgn0034087	4968	3765	3592	4183	3241	2832	2579	2833	43.9518	36.1223	34.5499	35.3171	26.7333	25.3339	25.0551	22.7003	2789.91	4190.66	-0.587084	1.73e-09	3.46e-08	clu	2R	16186584	16194277	+	6162	protein_coding	-	-
FBgn0030306	3932	3635	3933	3651	3347	2962	3382	3147	180.432	180.893	196.218	159.887	143.197	137.436	170.421	130.794	3135.2	3865.77	-0.302367	0.00340638	0.0150679	Spase25	X	11485250	11486566	+	1188	protein_coding	-	-
FBgn0264962	3841	2871	2761	3505	4152	3547	3200	4093	26.7936	21.7189	20.9397	23.3334	27.0038	25.0186	24.5125	25.8594	3629.48	3288.89	0.142083	0.115441	0.247966	Inr-a	2R	14860936	14871071	-	7815	protein_coding	-	-
FBgn0037207	3718	2774	3041	3114	4180	3496	3502	4143	81.3351	65.8099	72.327	65.0114	85.2558	77.3311	84.1269	82.0867	3716.38	3215.47	0.208865	0.0175001	0.057573	Mes2	3L	22945657	22952248	+	2492	protein_coding	-	-
FBgn0004654	3639	3797	3771	4212	3059	2952	3405	3132	104.686	118.458	117.945	115.637	82.0476	85.8693	107.566	81.6053	3069.2	3925.59	-0.355373	0.000624182	0.00356491	Pgd	X	2145136	2148566	+	1895	protein_coding	-	NAD_binding_2
FBgn0031020	3558	3395	3288	4059	3730	3379	3034	3520	48.3341	50.0153	48.5618	52.6222	47.2428	46.4141	45.2599	43.3091	3316.8	3631.82	-0.131097	0.0248839	0.0763837	Nat1	X	19479984	19484643	+	4013	protein_coding	-	-
FBgn0000454	3793	3135	2973	3118	3734	3148	3394	4653	98.3709	88.1734	83.829	77.1724	90.2895	82.553	96.6598	109.297	3611.45	3313.48	0.124352	0.257243	0.429073	Dip-B	3R	13782288	13785676	+	2102	protein_coding	-	-
FBgn0260942	3733	3115	3374	3301	3837	3443	3826	3317	105.827	95.766	103.991	89.3069	101.416	98.6935	119.106	85.1672	3527.05	3444.26	0.0340498	0.758196	0.858842	bond	3R	22550680	22556494	+	1923	protein_coding	-	ELO
FBgn0010575	4716	3012	3008	3883	4172	3087	2467	3580	22.6994	15.7221	15.741	17.8365	18.7225	15.0242	13.0395	15.6067	3205.17	3698.65	-0.206533	0.157042	0.307275	sbb	2R	18278198	18357296	-	11326	protein_coding	-	-
FBgn0015903	2887	2998	3188	3759	3825	3812	3427	3913	42.5825	47.9548	51.1232	52.9126	52.6012	56.8528	55.5072	52.2738	3641.68	3261.78	0.158806	0.055464	0.144396	apt	2R	23564891	23599526	+	3696	protein_coding	-	-
FBgn0263603	3294	2873	3043	3830	3855	3696	3280	3890	33.9393	32.1019	34.0876	37.66	37.0325	38.5057	37.111	36.3009	3574.53	3306.67	0.112031	0.0928561	0.211986	Zn72D	3L	16106594	16112626	-	5291	protein_coding	-	-
FBgn0039406	3977	3544	4120	4335	3033	2880	2814	3051	349.125	337.392	393.222	363.175	248.243	255.642	271.269	242.581	2866.59	4064.17	-0.503897	3.02e-12	8.75e-11	RpL34a	3R	26058420	26059267	-	621	protein_coding	-	-
FBgn0264959	3916	3247	3301	3545	3869	3390	2921	3508	29.0134	26.0889	26.59	25.0654	26.7261	25.3963	23.765	23.54	3318.22	3562.86	-0.102531	0.168315	0.322222	Src42A	2R	5981844	6012795	+	7358	protein_coding	-	Pkinase_Tyr
FBgn0263740	3338	3266	3562	4030	3367	3372	3149	3576	82.6016	87.6465	95.8322	95.172	77.6827	84.3731	85.5707	80.1473	3275.13	3609.65	-0.140516	0.0545722	0.142879	eIF-2gamma	3R	15257844	15263458	-	2203	protein_coding	-	GTP_EFTU
FBgn0011837	4083	2601	2868	2794	4231	3503	3588	3981	44.437	30.6988	33.936	29.0198	42.9327	38.5496	42.8813	39.2416	3716.96	3137.31	0.244543	0.0630199	0.158597	Tis11	X	12659415	12682554	+	5009	protein_coding	-	zf-CCCH
FBgn0025394	3645	3112	3095	3402	3643	3616	3454	3669	42.4045	39.2618	39.1463	37.7703	39.5142	42.536	44.1252	38.6591	3503.4	3370.53	0.055449	0.432902	0.607986	inc	X	1483479	1517615	+	4686	protein_coding	-	K_tetra
FBgn0265523	4259	3174	2852	3320	4384	3490	2446	3683	14.9034	12.0448	10.8503	11.0871	14.303	12.3486	9.39905	11.6726	3372.17	3454.3	-0.0345835	0.810126	0.894001	Smr	X	12684203	12742618	-	15579	protein_coding	-	-
FBgn0033446	1616	2261	1754	2756	4651	4485	4288	5760	61.0508	92.6332	72.0436	99.3646	163.823	171.327	177.892	197.089	4647.77	2127.71	1.12719	2.94e-14	1.05e-12	CG1648	2R	9810974	9820053	-	1443	protein_coding	-	-
FBgn0260970	4415	2988	2997	3299	4044	3233	2961	3633	25.6839	18.8507	18.9554	18.3153	21.9342	19.0174	18.9156	19.1419	3358.17	3477.02	-0.0501688	0.677645	0.801348	CG42593	X	7935896	7953883	+	9371	protein_coding	-	zf-UBR1
FBgn0013269	3263	3648	3995	3922	3216	3181	3190	3148	136.938	166.027	182.28	157.079	125.835	134.985	147.011	119.655	3107.85	3784.45	-0.284279	0.00733975	0.028563	FK506-bp1	3R	15331584	15333133	-	1299	protein_coding	-	FKBP_C
FBgn0036661	3055	3590	3772	3938	3291	3418	3009	3485	106.079	135.185	142.398	130.495	106.543	120.006	114.733	109.6	3210.72	3661.3	-0.189428	0.0587176	0.15066	CG9705	3L	16780100	16782419	+	1570	protein_coding	-	CSD
FBgn0011695	1543	2875	2831	3588	3844	4156	4418	4264	72.5144	146.525	144.648	160.921	168.431	197.491	228	181.495	4079.75	2760.16	0.563688	0.0071201	0.0278018	PebIII	2R	24026172	24027518	+	1160	protein_coding	-	-
FBgn0261268	3911	2984	2975	3272	3937	3277	3313	3837	39.4611	32.651	32.635	31.5063	37.0362	33.4328	36.7074	35.0641	3485.76	3339.04	0.061973	0.483472	0.652897	Cul3	2L	15265245	15272024	-	5403	protein_coding	-	Cullin
FBgn0020304	3312	2472	2087	2487	5021	4203	3289	4624	40.8216	33.0418	27.9665	29.2535	57.6991	52.3809	44.5158	51.6187	4136.91	2629.69	0.653714	7.17e-07	9.07e-06	drongo	2L	833584	851071	-	4423	protein_coding	-	-
FBgn0058045	3144	3050	3196	3300	3537	3621	3917	3648	169.867	178.707	187.736	170.154	178.172	197.819	232.396	178.513	3601.23	3233.11	0.155317	0.118139	0.251377	CG40045	3L	24028515	24035859	+	1009	protein_coding	-	UQ_con
FBgn0038065	3612	3203	3332	3263	3600	3321	3339	3714	105.865	101.807	106.175	91.2689	98.3752	98.4208	107.466	98.5905	3398.59	3417.68	-0.00809902	0.911181	0.954793	Snx3	3R	12628031	12630495	+	1860	protein_coding	-	PX
FBgn0263289	4156	2948	2857	3504	4304	3239	2634	3705	13.1747	10.1346	9.84667	10.6006	12.7208	10.3822	9.16917	10.6375	3346.94	3412.99	-0.0281032	0.82457	0.903212	scrib	3R	26536350	26604051	+	17197	protein_coding	-	PDZ
FBgn0003074	2990	3553	3373	4096	3125	3681	2926	3584	66.2602	85.3872	81.2668	86.6251	64.567	82.4825	71.2043	71.9348	3237.84	3565.32	-0.139048	0.209089	0.374015	Pgi	2R	8910900	8914069	-	2460	protein_coding	-	-
FBgn0035830	3191	3053	3065	3283	3605	3755	3697	3666	134.33	139.377	140.279	131.892	141.492	159.835	170.902	139.775	3594.7	3206.31	0.164674	0.045897	0.124929	CG8209	3L	7976406	7977849	+	1295	protein_coding	-	UBX
FBgn0024814	3886	3385	3604	3493	3466	2858	3236	3387	150.672	142.333	151.926	129.25	125.297	112.049	137.781	118.942	3150.74	3661.63	-0.216871	0.0146496	0.050107	Clc	3L	20241053	20243735	+	1406	protein_coding	-	-
FBgn0028671	4241	3486	3613	3992	3470	2771	2469	3256	70.2944	62.6608	65.1083	63.1459	53.6243	46.4412	44.9391	48.8795	2892.32	3896.66	-0.429722	3.86e-08	6.21e-07	Vha100-1	3R	29131193	29137980	+	3289	protein_coding	-	-
FBgn0035424	4239	2988	2939	3638	3948	3144	2808	3592	23.0789	17.642	17.3967	18.9024	20.0405	17.3081	16.788	17.7124	3263.06	3497.91	-0.100269	0.355995	0.534108	CG11505	3L	3224838	3236604	+	10013	protein_coding	-	-
FBgn0015776	3734	2953	3068	3251	3709	3417	3315	3799	92.7377	79.5356	82.8424	77.0551	85.8852	85.8107	90.4099	85.4556	3460.24	3307.01	0.0652128	0.379591	0.556432	nrv1	2L	6778555	6786861	-	2195	protein_coding	-	-
FBgn0015614	3468	2963	3068	3256	3669	3620	3675	3521	91.7313	84.9936	88.2286	82.1912	90.4827	96.8192	106.745	84.3517	3537.26	3245.1	0.12404	0.154755	0.303647	CanB2	2R	7786010	7789053	+	2061	protein_coding	-	-
FBgn0036741	3281	2758	2917	3195	3885	3587	3935	3647	41.2319	37.587	39.8546	38.3178	45.5195	45.5798	54.3028	41.5099	3677.62	3088.91	0.251325	0.00631043	0.0253338	CG7510	3L	17621824	17630971	+	4338	protein_coding	-	-
FBgn0001253	6824	3377	4944	4577	2708	1188	755	2830	59.3887	31.8722	46.7798	38.0144	21.9732	10.4543	7.21543	22.307	1760.08	5001.96	-1.5067	0.000257655	0.00166776	ImpE1	3L	8372405	8391171	+	6264	protein_coding	-	Ldl_recept_a
FBgn0086355	3423	3903	3899	4252	2880	3046	2630	3151	119.772	148.103	148.326	141.986	93.9552	107.769	101.054	99.8589	2845.26	3944.45	-0.471255	1.18e-07	1.74e-06	Tpi	3R	30132981	30134599	-	1558	protein_coding	-	-
FBgn0032721	3813	3591	3466	3955	3092	2920	3020	3327	86.323	88.1641	85.3108	85.4494	65.2648	66.8432	75.0788	68.2185	3007.94	3770.74	-0.326443	1.93e-07	2.75e-06	CG10602	2L	18855126	18859248	-	2408	protein_coding	-	-
FBgn0047135	3866	3156	3496	3296	3398	3242	3125	3583	243.648	215.702	239.545	198.239	199.666	206.599	216.272	204.52	3244.83	3519.76	-0.117344	0.154014	0.302672	CG32276	3L	3197863	3199047	-	865	protein_coding	-	-
FBgn0033463	3749	2571	2780	2732	4181	3837	3579	3725	48.9174	36.3803	39.4374	34.0197	50.8637	50.6237	51.2814	44.0214	3729.17	3008.4	0.309763	0.00935827	0.034767	CG1513	2R	9882572	9891689	-	4178	protein_coding	-	PH
FBgn0250876	3191	2774	2715	4010	3873	3506	3184	3896	39.671	37.3998	36.6971	47.5766	44.8925	44.0731	43.4681	43.8688	3506.45	3208.96	0.127631	0.165598	0.31878	Sema-5c	3L	12067511	12081830	-	4385	protein_coding	-	Sema
FBgn0037671	3267	3591	3123	3438	3328	3277	3302	3775	121.322	144.618	126.089	121.842	115.227	123.05	134.654	126.969	3328.5	3421.53	-0.0397733	0.637041	0.770478	VhaM8.9	3R	9260638	9262590	+	1468	protein_coding	-	-
FBgn0030208	3379	3398	3339	4231	3288	3280	2901	3265	71.5087	77.9848	76.825	85.4508	64.8757	70.1873	67.4169	62.5811	3096.93	3642.66	-0.234443	0.00195595	0.00939668	PPP4R2r	X	10478838	10481943	+	2576	protein_coding	-	-
FBgn0002643	3495	2834	2662	3932	3939	3374	2835	3967	21.4827	18.8911	17.7896	23.0652	22.5739	20.9701	19.1357	22.0848	3409.8	3267.56	0.0614115	0.543698	0.699932	mam	2R	13991203	14060356	+	8869	protein_coding	-	-
FBgn0025639	4040	2698	2742	3279	4216	3313	2852	3867	35.4598	25.6811	26.166	27.4662	34.5013	29.4029	27.4887	30.741	3440.63	3233.27	0.08971	0.461149	0.633922	Hmt4-20	X	648483	656033	-	6211	protein_coding	-	SET
FBgn0000289	3553	3144	3058	3935	3633	3239	2855	3566	35.6773	34.237	33.3849	37.7089	34.0127	32.8868	31.4813	32.4315	3221.13	3472.19	-0.108397	0.0824892	0.194268	cg	2R	14173693	14182838	+	5429	protein_coding	-	-
FBgn0041092	4182	2561	2442	3064	4500	3396	2915	3914	19.1421	12.7125	12.1525	13.3843	19.2042	15.7176	14.6519	16.2261	3554.48	3100.26	0.197244	0.193449	0.355295	tai	2L	9166778	9250211	+	11910	protein_coding	-	-
FBgn0023477	3070	3391	3667	3641	3165	3354	3205	3469	149.965	179.637	194.751	169.737	144.147	165.665	171.922	153.478	3215.3	3513.33	-0.127939	0.195846	0.358606	Tal	2R	23940410	23942114	+	1116	protein_coding	-	-
FBgn0023458	3763	2971	2778	3472	4061	3360	2613	3937	18.4164	15.7685	14.7815	16.2163	18.5303	16.6274	14.043	17.4512	3367.43	3293.2	0.0323194	0.76163	0.861128	Rbcn-3A	X	6240745	6255487	-	11139	protein_coding	-	-
FBgn0051716	3957	2926	3048	3240	3645	3253	3304	3555	48.2047	38.6557	40.3696	37.6678	41.4	40.0702	44.1991	39.2241	3346.85	3346.94	-0.000216779	0.998157	0.999283	Cnot4	2L	10396716	10403206	+	4475	protein_coding	-	-
FBgn0000259	3568	3188	3506	3478	3427	3114	3347	3293	34.0946	33.0366	36.4241	31.717	30.5319	30.088	35.121	28.4998	3214.84	3500.29	-0.122957	0.148271	0.294888	CkIIbeta	X	11792533	11801587	+	5705	protein_coding	-	-
FBgn0036007	3025	2466	2314	3194	4166	4150	3107	4483	51.6144	45.6305	42.9264	52.0095	66.2742	71.5992	58.2153	69.2793	3845.56	2784.97	0.465443	1.45e-06	1.7e-05	path	3L	9494555	9505328	-	3195	protein_coding	-	Aa_trans
FBgn0026262	3889	2790	2657	3242	3992	3442	3199	3657	46.967	36.5406	34.8869	37.3655	44.9495	42.032	42.4248	40.0009	3468.43	3189.02	0.121024	0.241419	0.411106	bip2	4	459887	466828	-	4514	protein_coding	-	PHD
FBgn0001235	3625	2863	3077	3439	4227	3200	3096	3317	16.692	14.2968	15.4044	15.1125	18.1473	14.8993	15.655	13.8336	3357.99	3302.71	0.0238957	0.80721	0.891805	hth	3R	10507561	10639568	-	11839	protein_coding	-	Coprinus_mating
FBgn0027084	3411	3286	3525	3681	3261	3322	3119	3205	82.0613	85.7315	92.2001	84.5132	73.1454	80.811	82.3991	69.8351	3146.96	3540.76	-0.17036	0.0290704	0.0863886	Aats-lys	X	9606363	9608884	-	2266	protein_coding	-	tRNA-synt_2
FBgn0026370	4348	3196	3222	3427	3458	3108	2829	3203	42.7855	34.1059	34.4705	32.1827	31.7257	30.9245	30.5696	28.5465	3059.68	3606.92	-0.23746	0.0165995	0.0553347	SRPK	2R	15380724	15387851	+	5540	protein_coding	-	Pkinase
FBgn0017572	3701	3248	3136	3309	3527	3098	3376	3341	89.4724	85.1534	82.4255	76.343	79.4977	75.7296	89.6237	73.1536	3252.52	3409.92	-0.0684057	0.433028	0.608071	Mo25	3L	16613218	16615472	-	2255	protein_coding	-	-
FBgn0010772	3238	2946	2901	3671	3586	3397	3328	3649	53.0886	52.381	51.7116	57.4396	54.8169	56.3164	59.9182	54.1861	3396.82	3236.71	0.0691133	0.280794	0.45598	Xe7	3R	5665139	5669334	-	3325	protein_coding	-	-
FBgn0025936	4038	3197	3010	3543	3568	3164	2896	3288	38.2572	32.8477	31.0048	32.0347	31.5174	30.3108	30.1298	28.2142	3136.27	3500.92	-0.158824	0.0587801	0.150787	Eph	4	610684	622470	+	5754	protein_coding	-	Pkinase_Tyr
FBgn0025836	3893	3040	2859	3456	4091	3045	2645	3623	34.9748	29.6183	27.9255	29.631	34.2673	27.6613	26.0944	29.4801	3233.96	3361.84	-0.0558069	0.607312	0.748548	RhoGAP1A	X	127449	140340	+	6068	protein_coding	-	RhoGAP
FBgn0027088	3579	3262	3513	3538	3248	3124	3119	3268	76.6638	75.7755	81.813	72.3251	64.867	67.6634	73.3659	63.4016	3108.57	3538.9	-0.187279	0.00967707	0.0357217	Aats-gly	3L	15095142	15097686	+	2545	protein_coding	-	HGTP_anticodon
FBgn0014388	6873	3788	2875	2705	3352	1886	2582	2581	68.9007	41.1816	31.3351	25.879	31.33	19.1176	28.4239	23.4344	2523.36	4126.34	-0.709521	0.0507851	0.135138	sty	3L	3401153	3424935	-	5438	protein_coding	-	-
FBgn0061200	3740	2998	2913	3463	3823	3226	2912	3524	25.2804	21.9766	21.4076	22.3392	24.0933	22.0491	21.6149	21.5743	3267.75	3328.92	-0.0267857	0.728312	0.837784	Nup153	X	16599241	16610459	+	8065	protein_coding	-	zf-RanBP
FBgn0032884	3135	3166	3202	3486	3178	3478	3563	3371	156.506	171.404	173.792	166.082	147.92	175.565	195.326	152.42	3324.56	3307.49	0.00712622	0.943541	0.971801	Pomp	2L	20787656	20789098	+	1092	protein_coding	-	-
FBgn0016700	3670	3022	3083	3124	3387	3176	3586	3472	110.904	99.0354	101.291	90.0935	95.4277	97.0454	118.998	95.0275	3326.1	3283.75	0.0182481	0.857353	0.922763	Rab1	3R	21266029	21269060	-	1804	protein_coding	-	Ras
FBgn0011481	3326	2838	2985	3531	3683	3385	3037	3689	32.8413	30.3898	32.0449	33.2735	33.9063	33.7965	32.9302	32.9911	3346.12	3219.05	0.0556358	0.29551	0.472354	Ssdp	3R	18192494	18199595	-	5521	protein_coding	-	-
FBgn0014427	3994	3063	3546	3263	3333	2911	3004	3205	185.147	153.983	178.716	144.354	144.054	136.448	152.918	134.563	3029.58	3532.13	-0.221485	0.0235925	0.0732172	CG11899	3R	29200454	29201770	+	1176	protein_coding	-	Aminotran_5
FBgn0003165	3872	2984	2742	3490	3790	3075	2746	3614	17.8914	14.9528	13.775	15.3899	16.3278	14.367	13.9335	15.1247	3197.48	3318.21	-0.0534379	0.581102	0.729419	pum	3R	9066343	9237682	-	11798	protein_coding	-	PUF
FBgn0037541	4319	2783	2788	3255	3848	2891	2710	3706	31.5279	22.0314	22.1269	22.676	26.1895	21.339	21.7236	24.5023	3175.67	3331.75	-0.0691701	0.60389	0.746003	CG2747	3R	8016210	8030790	-	7468	protein_coding	-	-
FBgn0037137	3555	3280	3479	3911	3276	2852	2792	3139	59.9632	59.9978	63.7992	62.9557	51.5191	48.6417	51.7143	47.9541	2929.34	3616.66	-0.304278	8.45e-08	1.28e-06	Nopp140	3L	21832774	21836685	+	3232	protein_coding	-	-
FBgn0262169	3323	2640	2960	3089	3811	3235	3647	3569	56.3113	48.5161	54.5347	49.9558	60.2121	55.4312	67.8659	54.7774	3476.89	3054.2	0.186751	0.0440938	0.121156	magu	2R	10052541	10063712	+	3217	protein_coding	-	-
FBgn0016119	3728	3725	3999	3894	2593	2708	2742	2858	288.682	312.814	336.675	287.768	187.209	212.035	233.164	200.445	2659.38	3914.54	-0.557974	1.01e-09	2.09e-08	ATPsyn-Cf6	3R	23355220	23356064	-	704	protein_coding	-	-
FBgn0001961	3067	2873	2791	3099	3583	3425	3463	3943	96.5344	98.0664	95.5089	93.0877	105.146	109.004	119.694	112.405	3505.62	3010.3	0.219575	0.000330444	0.00206265	Arpc1	2L	13827941	13829741	-	1732	protein_coding	-	-
FBgn0264324	5963	2710	2031	2054	4595	2466	2801	3476	40.1325	19.7796	14.8613	13.1927	28.8334	16.7818	20.7012	21.1885	3214.83	3231.77	-0.00757844	0.985178	0.992479	spg	3R	28845270	28870439	+	8100	protein_coding	-	Ded_cyto
FBgn0025800	3553	3061	2678	3589	3494	3221	2879	3568	42.8427	40.0278	35.1082	41.3007	39.2812	39.2724	38.1219	38.9669	3191.55	3266.13	-0.0335052	0.654144	0.783454	Smox	X	8137041	8142279	-	4521	protein_coding	-	MH2
FBgn0003870	3830	2553	2597	2878	3945	3329	3157	3696	27.629	19.9726	20.3683	19.8135	26.5334	24.2826	25.0088	24.1484	3426.67	3008.86	0.187519	0.108643	0.237155	ttk	3R	31713867	31735392	+	7557	protein_coding	-	BTB
FBgn0024277	3468	2614	2442	3129	4068	3483	2709	4053	16.9074	13.8203	12.9437	14.5581	18.4909	17.1698	14.503	17.8963	3451.84	2953.26	0.225134	0.0406067	0.113108	trio	3L	995982	1034875	-	11182	protein_coding	-	RhoGEF
FBgn0087007	4917	2202	2769	2300	4738	2158	2257	4558	26.7302	12.9818	16.3659	11.9325	24.0147	11.8623	13.4736	22.4422	3265.39	3093.36	0.0781407	0.823718	0.902879	bbg	3L	14412828	14536276	-	10028	protein_coding	-	PDZ
FBgn0036451	3754	2806	2480	3227	4012	3327	2524	3742	23.6179	19.1448	16.9635	19.3753	23.5336	21.1648	17.4376	21.3226	3280.05	3108.81	0.0774417	0.533357	0.69295	CG9425	3L	14789935	14801089	+	8665	protein_coding	-	-
FBgn0033134	4495	3050	3044	2602	3266	2923	3281	3181	230.739	169.788	169.884	127.468	156.31	151.717	184.948	147.892	3086.97	3361.59	-0.123028	0.445914	0.619838	Tsp42El	2R	7045769	7048538	+	1062	protein_coding	-	Tetraspannin
FBgn0000283	3243	2938	3095	3447	3561	2982	3171	3401	41.1815	40.4598	42.7299	41.7733	42.1606	38.2893	44.2183	39.1158	3189.13	3235.09	-0.0208862	0.75413	0.856266	Cp190	3R	15270432	15275241	-	4293	protein_coding	-	BTB
FBgn0033005	3999	3093	3231	3501	3231	2858	2914	2991	52.8115	44.2969	46.3905	44.1236	39.7826	38.164	42.2588	35.7752	2920.45	3512.89	-0.266749	0.00212031	0.0100898	CG3107	2R	5090581	5095090	+	4128	protein_coding	-	-
FBgn0013997	4030	3062	3205	3660	3227	2929	2597	3083	42.7673	35.2394	36.9786	37.0672	31.929	31.4297	30.2642	29.6326	2871.81	3542.77	-0.30304	8.94e-05	0.000658685	Nrx-IV	3L	12146519	12156990	+	5137	protein_coding	-	F5_F8_type_C
FBgn0040285	3536	2842	2794	3144	3436	3074	3141	3824	68.5266	59.7292	58.8693	58.1476	62.0839	60.2372	66.8444	67.1203	3269.9	3129.38	0.0632837	0.421537	0.597829	Scamp	X	15446179	15449883	-	2813	protein_coding	-	-
FBgn0016797	3615	2611	3080	3317	3657	3155	2856	3491	26.5524	20.7979	24.5958	23.2511	25.0438	23.432	23.0358	23.2239	3189.14	3204.68	-0.00704182	0.934967	0.967179	fz2	3L	19140975	19235373	-	7422	protein_coding	-	Fz
FBgn0267727	2692	3396	3317	3547	3337	3179	3106	3152	56.9478	77.9087	76.2892	71.6087	65.8169	67.9997	72.1529	60.3918	3113.33	3304.94	-0.0862026	0.438326	0.612903	Pen	2L	10056900	10060095	+	2577	protein_coding	-	Arm
FBgn0261954	4042	2659	2603	3400	4049	2954	2468	3502	21.4244	15.2843	15.0004	17.1986	20.0096	15.832	14.3651	16.8119	3126.37	3214.49	-0.0400539	0.77477	0.869941	east	X	2010860	2024647	+	10285	protein_coding	-	-
FBgn0001139	3383	2912	2873	3543	3521	3021	2820	3600	41.3972	38.6435	38.2226	41.3754	40.1711	37.3795	37.8938	39.8989	3138.92	3225.71	-0.0393532	0.509653	0.673747	gro	3R	26041736	26049911	+	4455	protein_coding	-	-
FBgn0085442	3104	2417	2503	2962	3888	3424	3259	4110	28.661	24.2027	25.1273	26.101	33.4715	31.9682	33.0449	34.3717	3557.69	2787.43	0.35187	6.64e-07	8.46e-06	NKAIN	2R	24881570	24888615	+	5904	protein_coding	-	-
FBgn0000250	3579	2417	2354	2356	3900	3373	3524	4108	58.6972	42.9881	41.9737	36.8751	59.6348	55.9353	63.4661	61.0204	3619.22	2721.82	0.411069	0.00232679	0.0109336	cact	2L	16313036	16326207	-	3324	protein_coding	-	-
FBgn0266019	3831	2471	2503	3197	3852	3243	2598	3858	17.3173	12.1132	12.3011	13.7916	16.2343	14.8228	12.8961	15.795	3268.23	3037.12	0.105825	0.413804	0.59003	rudhira	X	11816898	11837460	+	12060	protein_coding	-	-
FBgn0035499	2594	3101	3079	3936	3036	3220	2851	3723	96.924	125.655	125.08	140.352	105.765	121.655	116.979	125.992	3112.83	3229.42	-0.053066	0.651365	0.781341	Chd64	3L	4114289	4122388	-	1459	protein_coding	-	CH
FBgn0030482	2988	4307	4427	4573	2244	2508	2004	2458	64.8968	101.446	104.536	94.7865	45.4407	55.0788	47.7959	48.352	2238.96	4162.91	-0.894723	7.59e-10	1.61e-08	CG1673	X	13396899	13401224	+	2510	protein_coding	-	-
FBgn0031759	3141	2421	2449	2949	3915	3492	3214	3925	23.9217	19.9957	20.2782	21.4339	27.7994	26.8914	26.8795	27.0741	3527.27	2780.07	0.343229	2.68e-06	2.94e-05	lid	2L	5989400	5999501	-	7158	protein_coding	-	JmjC
FBgn0028953	3388	2605	2919	3034	3613	3167	3211	3562	42.5079	35.4446	39.8177	36.3283	42.2643	40.1781	44.2402	40.4772	3294.29	3036.88	0.117216	0.138692	0.280836	CG14478	2R	17457663	17465795	+	4345	protein_coding	-	-
FBgn0263916	3427	3554	3433	3825	2672	2871	2759	2917	78.3325	88.0971	85.3134	83.4376	56.9435	66.3553	69.2517	60.3885	2736.17	3625.83	-0.406473	7.7e-07	9.63e-06	Ent2	2L	6562325	6564709	+	2385	protein_coding	-	-
FBgn0011571	3336	3181	3528	4205	3186	2528	2441	3026	109.161	112.881	125.512	131.314	97.2001	83.6436	87.7121	89.6809	2706.98	3618.52	-0.418624	1.01e-06	1.23e-05	caz	X	16288810	16293520	+	1666	protein_coding	-	RRM_1
FBgn0028969	3496	3013	3120	3171	3431	3007	2803	3378	87.827	82.0866	85.2171	76.0248	80.3631	76.3844	77.3268	76.861	3060.34	3259.35	-0.0906859	0.161008	0.312548	deltaCOP	X	1859141	1861790	-	2170	protein_coding	-	Adap_comp_sub
FBgn0039909	3441	3254	3580	3500	2860	2915	2692	3159	117.757	120.763	133.198	114.307	91.2528	100.868	101.164	97.9129	2826.52	3511.67	-0.31312	1.62e-05	0.000143944	CG1970	4	568296	571554	-	1593	protein_coding	-	-
FBgn0030930	3586	2865	2974	3427	3420	2885	2893	3326	53.2963	46.1772	48.0556	48.6075	47.3906	43.3558	47.2157	44.7712	3040.09	3263.08	-0.102323	0.137251	0.278847	GalNAc-T2	X	18495067	18499986	-	3668	protein_coding	-	Glycos_transf_2
FBgn0262955	3145	3053	2964	3503	3386	3155	2891	3257	42.229	44.4563	43.2697	44.8883	42.3894	42.8355	42.6274	39.6093	3083.76	3219.7	-0.0625087	0.255676	0.427137	RpII140	3R	14125791	14130111	+	4060	protein_coding	-	RNA_pol_Rpb2_6
FBgn0015399	3249	2830	2191	2969	4197	3061	3059	3787	30.6011	28.9062	22.436	26.687	36.8558	29.1518	31.6386	32.3052	3411.53	2851.8	0.25856	0.0237478	0.0735016	kek1	2L	12817000	12822787	-	5788	protein_coding	-	I-set
FBgn0010280	3136	2708	2640	3580	3637	3286	2770	3580	30.9933	29.024	28.3669	33.7658	33.5131	32.8378	30.0623	32.0453	3213.86	3056.03	0.0725093	0.348591	0.527244	Taf4	3L	16113212	16121651	+	5516	protein_coding	-	-
FBgn0010333	3159	2959	2872	3236	3556	3161	3163	3229	95.4089	96.9171	94.306	93.2717	100.134	96.5335	104.903	88.3277	3192.04	3110.22	0.0371582	0.588884	0.735485	Rac1	3L	1300879	1302683	-	1805	protein_coding	-	Ras
FBgn0014029	3225	2809	2955	3074	3340	3210	3245	3466	104.153	98.3812	103.757	94.7437	100.57	104.825	115.082	101.382	3229.83	3070.4	0.0727651	0.298845	0.476032	2023-09-02	3R	20586129	20588356	-	1688	protein_coding	-	GTP_CDC
FBgn0002413	3402	2703	2654	3070	3667	3143	3128	3521	38.7749	33.4101	32.8876	33.3931	38.9678	36.2222	39.1501	36.3473	3269.02	3003.88	0.121824	0.110161	0.239294	dco	3R	31054085	31061210	-	4783	protein_coding	-	Pkinase
FBgn0024555	3818	2873	2707	3552	3430	3021	2555	3324	36.2674	29.5959	27.9566	32.2	30.3776	29.0165	26.6515	28.5977	2984.18	3280.31	-0.136554	0.14998	0.296994	flfl	3R	13683921	13693905	+	5739	protein_coding	-	-
FBgn0010612	3632	3483	3871	3624	2645	2703	2611	2694	250.949	260.981	290.789	238.963	170.39	188.843	198.106	168.588	2597.82	3727.79	-0.521202	5.7e-09	1.04e-07	l(2)06225	2L	10975522	10976399	-	789	protein_coding	-	-
FBgn0033028	3352	2836	2822	3239	3344	3059	3211	3360	53.8563	49.4146	49.2953	49.6645	50.0931	49.6966	56.6531	48.8947	3160.03	3112.22	0.0215584	0.764329	0.862745	CG11665	2R	5640915	5652815	-	3393	protein_coding	-	MFS_1
FBgn0029823	2583	2686	2856	3142	3485	3200	3388	3876	55.9223	63.0642	67.2256	64.9186	70.3466	70.0527	80.548	76.0036	3391.41	2868.11	0.241736	0.00383331	0.0166379	CG3011	X	5913067	5916797	-	2518	protein_coding	-	SHMT
FBgn0033906	3341	3102	3206	3212	2946	3064	3063	3254	115.568	116.364	120.57	106.032	95.0107	107.168	116.348	101.945	3005.61	3277.69	-0.125232	0.127648	0.264707	CG8331	2R	14170462	14172998	+	1576	protein_coding	-	TB2_DP1_HVA22
FBgn0267350	2971	2450	2426	3264	3907	3490	2803	3851	22.9606	20.5335	20.3839	24.0732	28.1516	27.2722	23.7878	26.9553	3396.76	2813.95	0.271501	0.00179993	0.00874899	PI4KIIIalpha	X	2624804	2633672	+	7054	protein_coding	-	PI3_PI4_kinase
FBgn0032600	3248	2799	2580	3355	3627	3156	2983	3409	20.2638	18.9375	17.5001	19.9756	21.0975	19.9093	20.4366	19.2629	3198.59	3038.9	0.0735684	0.29137	0.467373	CG17912	2L	16743405	16753704	+	8738	protein_coding	-	-
FBgn0039120	3133	2747	2884	3437	3639	3119	2552	3613	24.9482	23.7222	24.9684	26.1193	27.0172	25.1136	22.3157	26.0578	3120.77	3097.6	0.0110181	0.886387	0.940692	Nup98-96	3R	23774225	23781621	-	6846	protein_coding	-	-
FBgn0263987	3548	2787	2835	3448	3403	3056	2770	3264	33.9035	28.8811	29.453	31.4435	30.3181	29.5276	29.0664	28.2488	3031.64	3200.36	-0.0783825	0.269087	0.442882	spoon	X	5412386	5420867	-	5705	protein_coding	-	KH_1
FBgn0031216	3782	2600	2672	2946	3692	3305	2779	3302	31.8369	23.7355	24.4547	23.6671	28.9768	28.1317	25.6891	25.1754	3171.48	3045.8	0.0582836	0.604953	0.746801	Zir	2L	94739	102086	+	6476	protein_coding	-	Ded_cyto
FBgn0014009	3281	2939	3068	3263	3265	2955	2900	3381	104.477	101.491	106.214	99.159	96.9338	95.1447	101.405	97.5096	3036.08	3194.08	-0.0732297	0.164392	0.31714	Rab2	2R	6696739	6699469	+	1712	protein_coding	-	Ras
FBgn0033021	3278	2846	3046	3202	3333	2975	3145	3218	70.4099	66.2943	71.1329	65.637	66.7482	64.6139	74.1816	62.6038	3086.78	3148.09	-0.0286807	0.698208	0.816342	CG10417	2R	5360331	5363104	-	2538	protein_coding	-	PP2C
FBgn0051211	3117	2733	2228	3371	3708	3220	2997	3635	58.0538	55.2013	45.1154	59.9177	64.3892	60.6407	61.2958	61.3179	3287.68	2897.96	0.181809	0.0573688	0.147851	CG31211	3R	11949680	11954038	+	2927	protein_coding	-	-
FBgn0044323	3634	2716	2653	3212	3823	2820	2631	3516	33.419	27.0866	26.5253	28.1894	32.7787	26.2224	26.5693	29.2851	3088.16	3097.97	-0.00448258	0.96642	0.983079	Cka	2L	8030721	8040826	+	5928	protein_coding	-	WD40
FBgn0010747	3178	2736	2977	3493	3274	3070	2987	3262	85.9796	80.2738	87.5661	90.1867	82.5847	83.9835	88.7416	79.9309	3063.88	3143.99	-0.037739	0.558421	0.711828	Srp54k	3L	5152678	5154777	+	2015	protein_coding	-	-
FBgn0035767	3828	2670	2921	2700	3653	2792	2957	3442	96.2563	72.8089	79.8554	64.7923	85.6419	70.9883	81.6505	78.3894	3113.91	3084.83	0.0135837	0.913244	0.95559	CG8596	3L	7341884	7345183	-	2168	protein_coding	-	MFS_1
FBgn0016696	3350	2570	2643	3400	3739	3098	2714	3446	40.1905	33.437	34.4739	38.9278	41.8228	37.5815	35.7551	37.4441	3145.16	3030.27	0.0536055	0.541831	0.698833	Pitslre	3L	20771528	20776931	+	4544	protein_coding	-	Pkinase
FBgn0053144	3391	2418	2797	2966	3699	3415	2701	3572	32.9461	25.477	29.545	27.5011	33.5073	33.5491	28.8172	31.4324	3239.88	2938.64	0.14085	0.147382	0.293752	CG33144	2R	10740054	10798709	-	5611	protein_coding	-	IBR
FBgn0038842	3262	2759	2912	3525	3017	3065	2976	3438	68.686	63.0017	66.664	70.8347	59.2296	65.2573	68.8126	65.5662	3039.81	3161	-0.0568564	0.426688	0.60237	hdly	3R	20914296	20929213	+	2589	protein_coding	-	-
FBgn0050069	2401	3093	3063	4218	3537	3217	2268	3153	10.2194	14.2768	14.1742	17.1334	14.0362	13.8452	10.6006	12.1548	2941.63	3241.79	-0.140114	0.363763	0.541132	CG30069	2R	14185204	14198368	+	12808	protein_coding	-	-
FBgn0051729	3321	2644	2664	3002	3530	3170	2864	3735	32.0093	27.6366	27.9162	27.6134	31.722	30.8945	30.3131	32.6052	3220.43	2954.67	0.124331	0.0815834	0.192724	CG31729	2L	13289997	13301668	+	5656	protein_coding	-	E1-E2_ATPase
FBgn0027095	3364	3026	3130	3106	3098	2992	3139	3031	216.516	211.212	219.025	190.782	185.906	194.719	221.858	176.689	2993.34	3217.55	-0.104469	0.246101	0.416867	Manf	3R	16349404	16350801	+	847	protein_coding	-	-
FBgn0004436	3249	2633	2872	2888	3425	3273	3236	3307	81.7726	71.8663	78.5883	69.3677	80.3707	83.2949	89.4369	75.3844	3227.13	2962.94	0.12299	0.143664	0.288376	Ubc6	3R	4948755	4952682	-	2166	protein_coding	-	UQ_con
FBgn0025571	3130	2851	2680	3277	3382	3139	2807	3617	54.8304	54.1615	51.0419	54.7842	55.237	55.601	53.997	57.3872	3136.65	3032.15	0.0489215	0.359522	0.537584	SF1	3R	17540421	17545148	+	3112	protein_coding	-	KH_1
FBgn0003607	3049	3127	3380	3839	2999	2924	2835	2715	149.88	166.697	180.641	180.097	137.449	145.337	153.034	120.877	2800.21	3406.92	-0.283237	0.00399132	0.0172202	Su(var)205	2L	8209626	8211122	-	1109	protein_coding	-	Chromo
FBgn0039877	3414	3454	3429	3736	2773	2648	2746	2663	63.7378	69.9314	69.6012	66.5645	48.2684	49.988	56.2969	45.0292	2643.29	3573.72	-0.435477	1.68e-07	2.41e-06	CG2118	3R	31790592	31793907	-	2920	protein_coding	-	CPSase_L_D2
FBgn0039635	3369	3492	3515	3611	2789	2617	2683	2742	89.9859	101.15	102.074	92.0457	69.4547	70.6792	78.6945	66.3331	2639.82	3566.41	-0.434245	6.26e-08	9.77e-07	CG11876	3R	29113071	29116197	+	2041	protein_coding	-	-
FBgn0015789	3405	2911	2842	3317	3190	3021	2797	3322	79.4622	73.6719	72.108	73.874	69.4087	71.2867	71.6781	70.2155	2994.11	3169.22	-0.0822845	0.132868	0.272385	Rab10	X	20251338	20254691	+	2336	protein_coding	-	Ras
FBgn0027363	3570	2477	2480	2539	3722	3001	3326	3676	68.1916	51.3103	51.5027	46.2836	66.2855	57.9619	69.7646	63.5957	3334.67	2812.74	0.2455	0.0493606	0.132351	Stam	2L	10858536	10862006	+	2854	protein_coding	-	SH3_1
FBgn0029924	4183	2352	2487	2157	3756	2757	3420	3557	101.802	62.0757	65.8051	50.0981	85.2263	67.8453	91.3997	78.4046	3280.37	2842.54	0.206645	0.282397	0.457747	CG4586	X	6969918	6972265	+	2240	protein_coding	-	-
FBgn0010328	3432	3040	3028	3676	3109	2785	2541	3039	29.5476	28.3835	28.3431	30.2032	24.956	24.2446	24.0232	23.6971	2783.55	3345.2	-0.265388	3.28e-07	4.47e-06	woc	3R	27256595	27264055	-	6332	protein_coding	-	-
FBgn0040070	2914	3131	3266	3123	3062	3164	2926	3062	117.065	136.407	142.649	119.732	114.689	128.525	129.081	111.412	2977.15	3175.01	-0.0928543	0.321163	0.498552	Trx-2	2L	9613166	9616404	+	1357	protein_coding	-	-
FBgn0027493	2975	3033	3179	3686	3217	3193	2426	2924	83.1278	91.9068	96.5751	98.2917	83.8088	90.2137	74.439	73.999	2853.47	3273.28	-0.197996	0.0331496	0.0958005	AdSS	3R	20824667	20830580	-	1951	protein_coding	-	-
FBgn0051998	3695	2574	2413	2842	3785	3109	2734	3467	33.6845	25.4472	23.916	24.7253	32.1707	28.6583	27.3693	28.6259	3168.65	2923.15	0.116342	0.330696	0.509109	CG31998	4	196675	205945	-	5980	protein_coding	-	-
FBgn0266848	3390	2805	2674	3340	3200	2937	2865	3398	51.6218	46.3215	44.2701	48.538	45.4321	45.2222	47.908	46.8647	3010.9	3097.35	-0.0411825	0.540235	0.697767	wap	X	22451445	22455422	-	3580	protein_coding	-	-
FBgn0058191	4478	3124	3546	3697	2515	2199	2406	2624	74.4037	56.2908	64.0567	58.6222	38.9608	36.9445	43.8992	39.4879	2370.5	3770.57	-0.669797	1.43e-10	3.34e-09	CG40191	2R	1264140	1267747	+	3281	protein_coding	-	-
FBgn0034654	2812	2728	2795	2896	3249	3432	3269	3371	179.714	189.072	194.207	176.632	193.596	221.783	229.421	195.126	3249.6	2861.54	0.183253	0.0232515	0.0724704	CG10306	2R	21685283	21686201	+	853	protein_coding	-	-
FBgn0024921	3710	2668	2701	2855	3624	2936	2772	3273	36.1291	28.1764	28.5972	26.5333	32.9042	28.9104	29.6433	28.8682	3055.15	3032.55	0.0107214	0.920888	0.959245	Trn	3L	6193480	6200385	+	5598	protein_coding	-	-
FBgn0029688	3527	2569	2668	3073	3626	3088	2547	3434	20.7977	16.4282	17.1045	17.2932	19.935	18.412	16.4926	18.34	3068.58	3003.33	0.0310883	0.750784	0.854299	lva	X	3955543	3965327	-	9245	protein_coding	-	-
FBgn0010225	3647	2945	2716	3074	3102	2582	2656	3806	60.5041	52.9847	48.9885	48.6693	47.9811	43.3131	48.3869	57.1883	2934.17	3146.96	-0.100854	0.356392	0.534426	Gel	3R	4235217	4241057	+	3286	protein_coding	-	-
FBgn0003205	3375	2847	3043	3149	3296	2849	2837	3116	93.9675	85.9622	92.1131	83.6717	85.5599	80.2067	86.7388	78.5761	2940.27	3159.03	-0.103641	0.129407	0.267234	Ras85D	3R	9510561	9513067	-	1958	protein_coding	-	Ras
FBgn0034176	3077	3146	3259	3707	2758	2777	2933	2850	108.431	120.227	124.861	124.667	90.6149	98.9501	113.498	90.9621	2764.74	3355.26	-0.279667	0.00305649	0.0138002	ste24a	2R	17000244	17001941	-	1547	protein_coding	-	Peptidase_M48
FBgn0086365	2965	2361	2289	2833	3771	3596	3140	3550	59.8656	51.6969	50.2475	54.5886	70.9886	73.4153	69.6198	64.9188	3416	2650.07	0.36594	2.98e-06	3.22e-05	Orct2	3R	24273029	24275728	+	2700	protein_coding	-	Sugar_tr
FBgn0031883	2859	2655	2876	3611	3199	3089	2841	3351	48.3732	48.716	52.9048	58.307	50.4643	52.8474	52.7852	51.3517	3031.63	3044.09	-0.00620808	0.935911	0.967653	Caper	2L	7032721	7037878	+	3222	protein_coding	-	RRM_1
FBgn0267795	3774	3182	3164	4016	2806	2399	2118	3014	33.3722	30.514	30.4183	33.8906	23.134	21.45	20.5665	24.1388	2496.73	3584.63	-0.521531	2.11e-11	5.42e-10	CG32138	3L	14053215	14071583	+	6165	protein_coding	-	FH2
FBgn0027601	3372	2613	2560	2696	3550	2793	3053	3789	52.9144	44.4675	43.6759	40.3747	51.9391	44.3172	52.6095	53.8519	3194.19	2858.81	0.160097	0.125204	0.261402	pdgy	X	14933670	14953532	-	3474	protein_coding	-	AMP-binding
FBgn0010288	3598	3338	3519	3702	2449	2501	2538	2780	164.001	165.001	174.389	161.036	104.077	115.269	127.036	114.768	2501.57	3604.28	-0.52722	3.06e-12	8.83e-11	Uch	2L	2212738	2214211	-	1196	protein_coding	-	-
FBgn0037336	3304	2559	2425	3224	3530	2991	2739	3623	30.3484	25.4907	24.2172	28.2614	30.2308	27.7796	27.6273	30.1407	3116.65	2915.81	0.0960163	0.277307	0.452223	CG2519	3R	5539510	5547775	-	5935	protein_coding	-	-
FBgn0261671	3736	2584	2300	2944	3925	2937	2389	3558	12.369	9.27763	8.27888	9.30183	12.1157	9.83211	8.6855	10.669	3084.62	2929.66	0.0744458	0.602293	0.744984	tweek	2L	16888490	16917052	+	16466	protein_coding	-	-
FBgn0051224	3870	2392	2264	2536	3709	3068	2773	3737	28.6609	19.2113	18.2294	17.9238	25.6104	22.9747	22.5517	25.0664	3211.93	2805.35	0.195264	0.192394	0.354202	CG31224	3R	18650121	18659309	-	7361	protein_coding	-	-
FBgn0025366	3362	2950	3268	3379	2788	2724	2776	3062	160.49	152.717	169.609	153.936	124.086	131.484	145.519	132.387	2763.25	3298.2	-0.255587	0.000428521	0.00257603	Ip259	2L	10408352	10409610	+	1142	protein_coding	-	-
FBgn0026083	3478	2668	2718	3115	3588	2931	2358	3400	16.8342	14.0044	14.303	14.3887	16.1918	14.3447	12.533	14.905	2961.63	3041.11	-0.0379907	0.704762	0.82118	tyf	X	4117020	4130016	+	11263	protein_coding	-	-
FBgn0050460	3141	2129	2234	2754	3911	3350	3000	3736	21.7079	15.9566	16.786	18.1642	25.2009	23.4104	22.7678	23.3855	3390.41	2597.95	0.383935	0.000207907	0.00138055	CG30460	2R	17065971	17087633	-	7888	protein_coding	-	-
FBgn0264491	3775	2624	2689	2890	3462	2731	2700	3379	40.4629	30.5014	31.3362	29.5624	34.5976	29.5989	31.78	32.8033	2970.74	3041.86	-0.0340997	0.761822	0.861177	how	3R	22042191	22079321	+	5086	protein_coding	-	KH_1
FBgn0037323	4103	3352	4124	3640	2526	2230	2325	1913	135.973	120.468	148.588	115.121	78.0483	74.7257	84.6104	57.4189	2199.57	3880.92	-0.819415	5.3e-10	1.17e-08	CG2663	3R	5400594	5404135	-	1645	protein_coding	-	-
FBgn0030734	2672	2455	2519	2863	3292	3333	3416	3646	83.4752	83.1742	85.5588	85.3581	95.8871	105.286	117.19	103.164	3336.26	2671.74	0.320053	1.66e-05	0.000147047	CG9911	X	16293853	16297718	-	1745	protein_coding	-	-
FBgn0038984	3253	2706	2848	3038	2960	2870	3141	3308	61.1719	55.1839	58.2269	54.5203	51.8967	54.5713	64.8614	56.3408	2993.6	3012.44	-0.00937111	0.914245	0.956204	AdipoR	3R	22543693	22547846	-	2899	protein_coding	-	-
FBgn0015805	3188	3090	3109	3462	3010	2586	2609	3055	81.8239	86.0076	86.7557	84.7991	72.0291	67.1127	73.5337	71.0171	2733.02	3269.56	-0.258561	3.18e-06	3.41e-05	Rpd3	3L	4626734	4629467	+	2124	protein_coding	-	Hist_deacetyl
FBgn0010379	3432	2910	2784	3346	3082	2710	2636	3161	38.2687	35.1889	33.7506	35.6061	32.0412	30.5548	32.2769	31.9235	2811.69	3166.88	-0.17181	0.00482048	0.0202751	Akt1	3R	16099228	16105670	+	4889	protein_coding	-	Pkinase
FBgn0265298	2987	3007	3186	3464	2998	2932	2734	2747	81.9509	89.4681	95.0342	90.6982	76.6884	81.3386	82.3697	68.2601	2781.72	3218.77	-0.210797	0.0124687	0.0438817	SC35	2L	12431075	12434665	-	1987	protein_coding	-	RRM_1
FBgn0027568	3474	2618	2669	3120	3316	2976	2632	3190	45.9673	37.5669	38.3958	39.3982	40.9085	39.8168	38.2433	38.2296	2937.54	3014.72	-0.0375287	0.643782	0.776031	Cand1	2L	10358134	10362707	-	4120	protein_coding	-	-
FBgn0037852	3237	2474	2518	2943	3358	3104	2820	3521	81.6591	67.6827	69.061	70.8524	78.9808	79.1768	78.1198	80.4484	3104.4	2835.15	0.130755	0.0819677	0.193434	Tpc1	3R	10879572	10882188	-	2161	protein_coding	-	Mito_carr
FBgn0035371	3387	2683	2848	3286	3010	2853	2600	3219	61.1399	52.5226	55.894	56.6082	50.6589	52.0746	51.5387	52.6284	2834.05	3097.93	-0.128625	0.0451161	0.123402	CG9977	3L	2768466	2772325	-	3020	protein_coding	-	-
FBgn0045073	3358	2984	2943	3221	2791	2666	2887	3034	61.5747	59.3385	58.6715	56.3657	47.7156	49.4306	58.1325	50.3879	2773.31	3181.67	-0.198543	0.0121913	0.0431051	Stim	X	15934495	15940451	-	2973	protein_coding	-	SAM_2
FBgn0024806	3213	2388	2418	2771	3629	3036	2853	3556	29.5275	23.7994	24.1595	24.3027	31.0944	28.2118	28.7917	29.5983	3166.67	2738.68	0.209456	0.0173879	0.0573343	DIP2	3L	250229	257954	-	5932	protein_coding	-	AMP-binding
FBgn0016983	3007	2955	2901	3751	2935	2692	2571	3025	48.4131	51.5945	50.78	57.634	44.0572	43.8247	45.455	44.1107	2725.19	3200.88	-0.232388	0.000928413	0.00498925	smid	3L	7381614	7385637	+	3386	protein_coding	-	AAA
FBgn0000299	3947	4247	3073	3367	2266	1617	1487	3785	34.902	40.7269	29.5435	28.4138	18.682	14.458	14.4393	30.3137	2178.06	3735.38	-0.77791	0.000485504	0.00286054	Cg25C	2L	5029609	5037279	+	6165	protein_coding	-	Collagen
FBgn0004574	2948	2721	2719	2976	3175	2988	2998	3251	60.9213	60.9799	61.0895	58.6917	61.1737	62.4362	68.0336	60.8483	3021.08	2891.74	0.0627879	0.294235	0.470774	Rop	3L	4136359	4138996	-	2638	protein_coding	-	Sec1
FBgn0038108	3639	2494	2370	3096	3442	3034	2193	3473	23.477	17.4491	16.6235	19.0618	20.7038	19.792	15.5363	20.2934	2925.27	2936.23	-0.00531528	0.968121	0.98389	CG7518	3R	12998089	13008404	+	8450	protein_coding	-	-
FBgn0028515	2612	2499	2500	2900	3387	3285	3114	3423	93.927	97.454	97.7401	99.5217	113.556	119.445	122.966	111.484	3214.22	2672.33	0.265956	4.54e-06	4.65e-05	EndoGI	2L	16257688	16259511	+	1516	protein_coding	-	-
FBgn0023172	3378	2340	2215	2746	3756	3013	2661	3595	21.7007	16.3022	15.4704	16.8351	22.4967	19.5716	18.7719	20.9171	3146.8	2706.14	0.217656	0.0660267	0.164023	RhoGEF2	2R	17027190	17044653	+	8486	protein_coding	-	RhoGEF
FBgn0039213	3202	2928	2899	3262	3033	2611	2549	3212	52.1222	51.6879	51.3056	50.6743	46.0313	42.9757	45.564	47.3551	2763.44	3125.93	-0.177547	0.000970257	0.00518998	atl	3R	24625671	24634714	+	3349	protein_coding	-	-
FBgn0013305	2936	2670	2795	3105	3152	3057	2696	3245	61.7978	60.9459	63.9608	62.3707	61.8561	65.0619	62.3142	61.8616	2949.68	2925.97	0.0115637	0.815744	0.897971	Nmda1	2R	12877094	12880230	-	2590	protein_coding	-	-
FBgn0039026	3189	2358	2299	3135	3583	2981	2495	3607	20.3355	16.3065	15.9388	19.0784	21.3023	19.2211	17.4712	20.8323	3056.53	2778.61	0.137537	0.196464	0.359339	CG7029	3R	22750901	22794030	+	8549	protein_coding	-	-
FBgn0039923	3474	2473	2585	2790	3402	2797	2926	3167	37.332	28.8199	30.2014	28.6127	34.0852	30.3919	34.5284	30.824	2987.29	2875.39	0.054937	0.597331	0.741488	MED26	4	778516	788978	-	5073	protein_coding	-	-
FBgn0039303	3418	2939	3256	3449	2720	2612	2356	2844	103.461	96.4758	107.153	99.6319	76.7628	79.9448	78.312	77.969	2556.71	3322.38	-0.37797	2.8e-11	6.98e-10	CG11857	3R	25258898	25260759	+	1801	protein_coding	-	-
FBgn0035253	2754	2589	2533	3166	3343	3120	2559	3472	23.0621	23.5117	23.0614	25.3016	26.1006	26.4183	23.5319	26.3333	3023.1	2803.21	0.109082	0.104641	0.230508	CG7971	3L	1654247	1665064	-	6510	protein_coding	-	-
FBgn0003464	3092	2474	2520	2941	3760	2900	2396	3436	29.448	25.5525	26.0935	26.7309	33.3875	27.9273	25.0584	29.6387	3011.91	2799.36	0.105814	0.289658	0.465612	sol	X	21350280	21357912	+	5724	protein_coding	-	Peptidase_C2
FBgn0030151	3310	3149	3359	3544	2533	2644	2411	2562	97.4324	100.523	107.498	99.5569	69.5168	78.6958	77.9333	68.3037	2473.38	3402.1	-0.460286	6.69e-10	1.45e-08	CG1354	X	9778742	9782094	+	1852	protein_coding	-	-
FBgn0026150	2672	2344	2371	2526	3536	3266	3457	3323	66.5133	63.277	64.1681	60.0078	82.0661	82.2059	94.4979	74.919	3314.56	2522.67	0.393563	3.67e-06	3.86e-05	ApepP	2L	16908229	16910418	-	2190	protein_coding	-	Peptidase_M24
FBgn0011204	2502	2664	2890	3133	2961	3154	3105	3067	48.6957	56.2281	61.1529	58.1924	53.7305	62.0697	66.3614	54.0638	3001.09	2849.2	0.0747013	0.470287	0.640917	cue	3L	1503226	1517271	-	2801	protein_coding	-	-
FBgn0004397	3058	2471	2548	3025	3267	3060	2441	3572	42.3867	37.1434	38.3979	40.0148	42.2203	42.8873	37.1544	44.8429	2980.94	2817.5	0.0815362	0.314403	0.49249	Vinc	X	2214347	2222567	-	3933	protein_coding	-	-
FBgn0033339	3427	2517	2698	3248	3158	2735	2457	3176	45.0393	35.8738	38.551	40.7377	38.6963	36.3454	35.4596	37.8049	2790.21	3014.02	-0.111361	0.184961	0.345072	Sec31	2R	8893613	8898798	+	4148	protein_coding	-	-
FBgn0037001	2755	2787	2901	3199	2765	3046	2914	3021	92.9387	101.96	106.399	102.989	86.966	103.901	107.948	92.3029	2866.74	2963.27	-0.048084	0.59339	0.738796	CG6020	3L	20492082	20497084	+	1616	protein_coding	-	Epimerase
FBgn0038745	3233	2326	2379	2561	3599	2890	2999	3387	42.5821	33.2236	34.0668	32.1909	44.1959	38.4887	43.3758	40.4041	3125.05	2666.96	0.228601	0.0286245	0.0853424	CG4538	3R	19897372	19903689	-	4139	protein_coding	-	-
FBgn0031256	3290	2918	2916	3228	3021	2715	2558	2725	120.534	115.935	116.149	112.862	103.191	100.577	102.912	90.421	2680.05	3141.55	-0.229494	0.000476608	0.00281686	CG4164	2L	453108	454654	+	1488	protein_coding	-	DnaJ_C
FBgn0259212	3828	2416	2225	2718	3591	2935	2428	3153	19.4233	13.2942	12.2743	13.1614	16.9881	15.0582	13.5285	14.4899	2927.01	2833.87	0.0466478	0.753005	0.855563	cno	3R	5172480	5217456	-	10744	protein_coding	-	DIL
FBgn0028336	2789	3034	2974	3162	2729	3020	2567	3012	81.6993	96.3833	94.7167	88.3963	74.5338	89.4523	82.5746	79.9125	2755.71	3048.8	-0.14582	0.0875685	0.202799	l(1)G0255	X	6678424	6681845	+	1861	protein_coding	-	-
FBgn0003885	3135	2793	2832	3424	2930	2749	2532	2890	86.3155	83.3947	84.7735	89.9679	75.2139	76.5315	76.5536	72.0674	2697.47	3093.38	-0.198093	0.000277097	0.0017698	alphaTub84D	3R	7530753	7532732	+	1980	protein_coding	-	Tubulin
FBgn0045866	3012	2637	2934	2773	3081	2685	3029	3123	203.469	193.183	215.486	178.77	194.05	183.401	224.695	191.075	2903.4	2894.94	0.00411034	0.964311	0.982076	bai	3R	25039374	25040443	+	807	protein_coding	-	-
FBgn0004373	3194	2544	2329	2824	3579	3010	2461	3333	23.416	20.226	18.5636	19.7581	24.4635	22.313	19.8125	22.131	2992.27	2764.4	0.114391	0.242522	0.412013	fwd	3L	305393	319884	-	7436	protein_coding	-	PI3_PI4_kinase
FBgn0023169	2436	2228	2241	2751	3256	3284	3228	3849	46.547	46.1685	46.5556	50.1658	58.0067	63.4501	67.7327	66.6119	3310.13	2451.36	0.432949	1.86e-09	3.71e-08	AMPKalpha	X	1375536	1378896	+	2853	protein_coding	-	Pkinase
FBgn0034432	3227	2791	3004	2907	2991	2698	2690	2941	77.3615	72.5608	78.2963	66.5079	66.8531	65.4007	70.8156	63.8573	2753.1	3039.83	-0.142977	0.0575726	0.148282	CG7461	2R	19305172	19307445	+	2274	protein_coding	-	-
FBgn0041630	3037	2530	2841	2922	3185	2710	2914	3093	74.8811	67.6495	76.1578	68.7559	73.2178	67.5634	78.8983	69.0712	2895.69	2882.59	0.00634585	0.934953	0.967179	Hexo1	3L	4288641	4291211	+	2211	protein_coding	-	Glyco_hydro_20
FBgn0037470	5705	2860	3411	2780	2285	1930	1959	2269	155.271	84.4146	100.933	72.2076	57.9831	53.1138	58.5491	55.9319	2049.35	3750.49	-0.871928	1.1e-05	0.000103361	CG1091	3R	7083225	7086083	-	2003	protein_coding	-	-
FBgn0027086	2993	2897	2900	3333	2946	2720	2398	2969	41.8475	43.9266	44.0836	44.4735	38.4039	38.4544	36.8182	37.5978	2675.21	3082.96	-0.204476	5.59e-05	0.000430974	Aats-ile	3L	22288665	22292810	+	3899	protein_coding	-	-
FBgn0266411	2822	2222	2154	2806	3637	3231	2718	3538	21.3847	18.2602	17.7463	20.2925	25.6962	24.757	22.6176	24.2825	3176.59	2534.78	0.325484	9.38e-05	0.000685889	sima	3R	30058311	30121798	+	7194	protein_coding	-	PAS
FBgn0086443	2993	2774	2948	3341	3116	2633	2476	2840	68.7004	69.0519	73.5692	73.1866	66.6852	61.1108	62.41	59.0419	2684.94	3064.77	-0.190917	0.0027382	0.0125694	Aats-asn	2L	19129469	19131954	-	2375	protein_coding	-	tRNA-synt_2
FBgn0266268	3120	3231	3349	3258	2429	2739	2668	2319	111.826	125.586	130.502	111.44	81.1697	99.2644	105.008	75.2796	2488.52	3306.93	-0.41049	0.000677475	0.00381088	FeCH	3R	31810460	31812296	-	1521	protein_coding	-	-
FBgn0030268	2903	2400	2446	2809	3490	2918	2711	3428	30.7296	27.551	28.1502	28.3768	34.444	31.2327	31.513	32.8654	3037.91	2681.74	0.180006	0.00562464	0.0230043	Klp10A	X	11129362	11137118	-	5150	protein_coding	-	Kinesin
FBgn0019960	3036	3115	2917	3553	2601	2445	2567	2862	55.1692	61.386	57.6298	61.6159	44.0672	44.925	51.2238	47.1036	2548.85	3208.53	-0.332393	8.82e-06	8.44e-05	CG6455	3R	22019505	22023335	-	3000	protein_coding	-	-
FBgn0032923	2620	2486	2641	2641	3480	3071	2915	3236	72.1361	74.2281	79.0561	69.394	89.3326	85.4959	88.1333	80.6955	3086.25	2647.61	0.221311	0.001057	0.00556382	CG9248	2L	21158847	21160903	+	1980	protein_coding	-	-
FBgn0015949	3092	2431	2606	2988	3081	2893	2754	3242	36.7474	31.3321	33.6727	33.8899	34.1396	34.7657	35.942	34.8972	2907.39	2822.04	0.0426485	0.519671	0.681994	hrg	2R	19663919	19669832	-	4587	protein_coding	-	NTP_transf_2
FBgn0000097	3804	2080	2464	2422	3766	2678	2768	3093	38.0226	22.5466	26.7767	23.1035	35.0963	27.0661	30.3821	28.0008	2981.98	2732.24	0.126159	0.449216	0.623004	aop	2L	2156484	2178754	-	5454	protein_coding	-	Ets
FBgn0026575	3391	2322	2160	2745	3802	3032	2208	3343	21.0956	15.6654	14.6094	16.297	22.0524	19.0725	15.0839	18.836	2982.72	2689.51	0.149368	0.299414	0.47657	hang	X	16422831	16438454	+	8763	protein_coding	-	zf-AD
FBgn0058196	2882	2644	2655	2987	3088	3004	2786	2931	34.1104	33.9367	34.1643	33.7388	34.076	35.9507	36.2096	31.4194	2875.8	2840.17	0.0175604	0.786521	0.878015	Maf1	2R	1512810	1527095	-	4606	protein_coding	-	-
FBgn0037468	3012	2547	2785	2623	3175	2761	2840	3217	121.719	111.622	122.362	101.159	119.627	112.82	126.03	117.746	2913.81	2795.35	0.0599523	0.464871	0.636465	CG1943	3R	7074859	7077981	+	1349	protein_coding	-	-
FBgn0033428	2820	2886	2994	3463	2531	2660	2845	2752	118.347	131.347	136.608	138.695	99.0328	112.876	131.111	104.603	2637.32	3093.18	-0.230418	0.0254154	0.0775618	Updo	2R	9584643	9586126	+	1299	protein_coding	-	-
FBgn0037705	3955	2117	2172	2400	3645	2650	2487	3509	29.6408	17.206	17.6978	17.1655	25.4695	20.0818	20.4677	23.8186	2963.95	2695.81	0.136826	0.447329	0.621281	mura	3R	9535625	9551806	-	7274	protein_coding	-	-
FBgn0261862	3278	2201	2399	2483	3196	3068	2666	3631	56.2836	40.9835	44.7836	40.6866	51.1633	53.2651	50.267	56.4662	3040.87	2631.54	0.208604	0.0661743	0.164213	whd	2R	10469473	10478567	-	3175	protein_coding	-	-
FBgn0032340	3254	2857	2744	3251	2960	2640	2335	2868	35.9676	34.2468	32.9756	34.2936	30.5045	29.5061	28.342	28.7119	2618.72	3075.48	-0.231919	4.37e-05	0.000350794	Ge-1	2L	11095150	11100888	-	4932	protein_coding	-	-
FBgn0011764	2761	2529	2645	2976	3344	2689	2794	3165	30.9704	30.7642	32.2568	31.8578	34.9724	30.499	34.4157	32.1546	2910.63	2774.13	0.0692403	0.291563	0.467618	Dsp1	X	16333612	16340624	+	4860	protein_coding	-	HMG_box
FBgn0033179	3080	2882	3263	3410	2588	2340	2509	2818	117.253	118.983	135.054	123.888	91.858	90.0749	104.888	97.1637	2494	3216.21	-0.367053	3.22e-06	3.45e-05	p47	2R	7465018	7466759	-	1432	protein_coding	-	UBX
FBgn0030350	2392	2706	3110	3304	2707	2820	2998	2841	157.678	193.444	222.888	207.852	166.371	187.964	217.017	169.618	2779.37	2932.75	-0.077694	0.543072	0.699359	SelG	X	11887284	11888240	+	827	protein_coding	-	-
FBgn0039863	2525	2124	1791	2574	4045	3396	2857	3529	23.4578	21.3992	18.09	22.8211	35.0368	31.9013	29.1465	29.6939	3347.62	2282.74	0.552219	8.93e-08	1.35e-06	CG1815	3R	31669465	31677971	+	5868	protein_coding	-	-
FBgn0002022	3135	2977	2866	3031	2745	2564	2562	2948	100.651	103.651	100.039	92.8682	82.1676	83.236	90.3251	85.7227	2629.7	3059.12	-0.218259	0.000589547	0.00339732	Catsup	2L	19041862	19043614	+	1698	protein_coding	-	-
FBgn0035101	3097	2248	2098	2119	3423	3520	2892	3385	41.1889	32.4228	30.3361	26.895	42.4448	47.3364	42.2364	40.7743	3212.49	2432.58	0.401174	0.00175841	0.00857969	p130CAS	3L	152884	174517	+	4099	protein_coding	-	SH3_1
FBgn0001297	2794	2267	2373	2858	3277	3176	2588	3432	19.5551	17.2069	18.0571	19.0897	21.3841	22.4765	19.8907	21.7556	3020.81	2611.07	0.210226	0.0028358	0.0129403	kay	3R	29765995	29794113	+	7789	protein_coding	-	bZIP_1
FBgn0050423	3024	2669	2634	2779	2827	2881	2947	2995	251.685	240.902	238.345	220.732	219.372	242.456	269.343	225.768	2842.92	2827.25	0.00763713	0.928941	0.963983	CG30423	2R	24874976	24875865	-	655	protein_coding	-	-
FBgn0034494	3422	2500	2445	2311	3063	2825	3393	2788	66.864	52.9747	51.9406	43.0938	55.8006	55.8143	72.8025	49.3395	2958.07	2719.1	0.121333	0.430094	0.605376	CG10444	2R	20271653	20274499	-	2790	protein_coding	-	-
FBgn0035631	2850	2861	2893	3075	2716	2654	2842	2828	138.351	150.616	152.687	142.457	122.927	130.272	151.5	124.338	2694.67	2975.19	-0.143197	0.0960886	0.217095	Txl	3L	5765846	5767084	+	1123	protein_coding	-	-
FBgn0033698	2759	2393	2426	3126	3393	2824	2548	3212	25.51	23.9948	24.3874	27.5836	29.2498	26.4021	25.8707	26.8982	2899.41	2713.69	0.0954276	0.195138	0.357422	CG8858	2R	12192374	12198854	-	5896	protein_coding	-	-
FBgn0260747	2584	2731	2708	2938	3018	3004	2683	3013	109.199	125.16	124.42	118.49	118.912	128.363	124.508	115.323	2850.05	2792.5	0.0294062	0.680375	0.80305	CG5010	X	17149001	17150647	+	1290	protein_coding	-	-
FBgn0011305	2697	2286	2609	2824	3294	2833	2945	3188	83.5381	76.7885	87.8605	83.4778	95.1277	88.7288	100.17	89.4358	2981.26	2647.6	0.170977	0.0172722	0.0570831	Rsf1	2L	10261795	10263554	-	1760	protein_coding	-	RRM_1
FBgn0027616	2900	2412	2238	2950	3408	3028	2408	3312	45.7977	41.3085	38.4257	44.4601	50.1793	48.3522	41.7592	47.3724	2938.26	2661.58	0.142711	0.103803	0.22912	YT521-B	3L	3370451	3374170	-	3452	protein_coding	-	YTH
FBgn0025864	3133	2504	2377	2906	3384	2916	2194	3228	24.3959	21.145	20.1234	21.5951	24.5678	22.9593	18.7605	22.7656	2827.8	2770.84	0.029546	0.773546	0.869073	Crag	X	8592031	8602036	+	7001	protein_coding	-	DENN
FBgn0027279	3574	2624	2420	3073	2982	2588	2357	2993	20.5611	16.3709	15.1364	16.8716	15.9948	15.0546	14.8902	15.5951	2644.75	2963.03	-0.164009	0.102582	0.227492	l(1)G0196	X	22487180	22508129	+	9476	protein_coding	-	Acid_phosphat_A
FBgn0039338	2975	2726	2644	3228	2989	2788	2395	2863	34.5952	34.3772	33.4277	35.8232	32.4067	32.782	30.5833	30.1536	2677.57	2939.06	-0.134605	0.0197872	0.0636405	XNP	3R	25477868	25482834	-	4688	protein_coding	-	SNF2_N
FBgn0003371	2977	2356	2382	2881	3263	2888	2506	3284	13.0407	11.1921	11.3443	12.0439	13.3266	12.7918	12.0546	13.0291	2890.16	2688.03	0.104599	0.15236	0.300405	sgg	X	2633952	2679553	+	12445	protein_coding	-	Pkinase
FBgn0024811	2996	2508	2738	2781	3057	2762	2831	2848	120.359	109.265	119.587	106.62	114.502	112.195	124.89	103.625	2801.78	2805.59	-0.00223429	0.978121	0.989231	Crk	4	210224	213165	+	1357	protein_coding	-	SH3_1
FBgn0262732	2807	2613	3004	2981	2680	2796	2766	2861	85.5838	86.3982	99.5782	86.7388	76.1839	86.1987	92.6086	79.0053	2708.63	2905.71	-0.101577	0.255933	0.427504	mbf1	3L	16574436	16576871	+	1788	protein_coding	-	HTH_3
FBgn0052626	2505	1937	1992	2216	3724	3105	3059	3921	21.4582	17.9942	18.552	18.1158	29.7424	26.8944	28.7751	30.4209	3343.5	2197.2	0.605712	1.39e-13	4.54e-12	AMPdeam	X	13830741	13845866	-	6364	protein_coding	-	-
FBgn0024314	3201	2630	2659	3248	2854	2498	2525	2844	60.866	54.2326	54.9696	58.9396	50.5967	48.0281	52.7231	48.9788	2604.99	2977.95	-0.193498	0.00364365	0.0159224	Plap	2L	1167172	1170365	-	2867	protein_coding	-	-
FBgn0003969	3387	2540	2553	2973	2852	2735	2414	2981	41.4275	33.6918	33.95	34.7033	32.5239	33.8256	32.4236	33.0237	2664.33	2906.42	-0.12562	0.130342	0.268695	vap	X	15999951	16005812	-	4457	protein_coding	-	SH2
FBgn0011745	2814	2618	2654	2855	2964	2772	2806	2949	104.428	105.361	107.081	101.112	102.554	104.017	114.349	99.1195	2798.67	2784.96	0.00673462	0.917783	0.958084	Arp1	3R	12691743	12694232	+	1469	protein_coding	-	Actin
FBgn0261609	2777	2552	2881	2947	2751	2765	2786	2952	99.6631	99.3243	112.413	100.935	92.051	100.339	109.797	95.9543	2743.05	2840.85	-0.0508138	0.527313	0.688115	eIF-2alpha	X	16445176	16446993	-	1519	protein_coding	-	S1
FBgn0030276	3480	2794	2701	3128	2768	2483	2277	2755	49.7802	43.3431	42.0066	42.7018	36.9167	35.9144	35.7677	35.6935	2494.15	3073.89	-0.301596	3.36e-05	0.000275868	Dlic	X	11154421	11164670	+	3811	protein_coding	-	-
FBgn0035515	3052	2522	2727	2588	2776	2974	3104	2628	97.4692	87.3462	94.6855	78.8769	82.6574	96.0369	108.857	76.0147	2814.86	2774.69	0.0204538	0.869798	0.930609	CG14997	3L	4240173	4242603	+	1707	protein_coding	-	Pyr_redox_2
FBgn0260855	2733	2395	2514	2462	3312	3040	2894	2958	85.1856	80.9559	85.1937	73.2347	96.249	95.8108	99.0548	83.5053	2971.81	2574.77	0.206821	0.0139303	0.0481023	Sec22	X	806076	808200	+	1749	protein_coding	-	-
FBgn0032156	2600	2524	2446	3123	2959	2639	2595	3414	42.3988	44.636	43.3663	48.602	44.9888	43.5145	46.4695	50.4235	2811.11	2714.17	0.0506203	0.505933	0.671031	CG13124	2L	9903279	9908633	-	3343	protein_coding	-	-
FBgn0038829	3090	2884	3115	3003	2396	2516	2615	2597	87.9183	88.9882	96.3595	81.5415	63.5605	72.3846	81.704	66.9241	2473.03	3083.39	-0.318528	0.00102058	0.00541371	CG17271	3R	20819129	20821848	-	1916	protein_coding	-	-
FBgn0267488	3425	2527	2730	3137	2989	2405	2352	2638	29.656	23.7287	25.6998	25.922	24.13	21.0563	22.3635	20.6879	2519.75	2998.61	-0.25116	0.00560304	0.0229566	Mcr	2L	8074117	8082982	-	6296	protein_coding	-	A2M_comp
FBgn0010173	2676	2838	2915	3473	2651	2665	2385	2593	68.3289	78.5864	80.9231	84.6303	63.1114	68.8066	66.874	59.9668	2505.72	3025.83	-0.27235	0.00183156	0.00889152	RpA-70	3R	8262120	8264451	-	2135	protein_coding	-	tRNA_anti
FBgn0038651	3597	2491	2518	2787	2928	2608	2348	2908	25.7777	19.3594	19.6189	19.0609	19.5638	18.8984	18.4779	18.875	2615.83	2891.91	-0.144791	0.176793	0.33366	CG14299	3R	18750436	18758873	-	7607	protein_coding	-	-
FBgn0263995	3132	2243	2088	2699	3143	3062	2854	2930	14.7623	11.4651	10.6999	12.1406	13.812	14.5933	14.7719	12.5081	2921.22	2574.07	0.182162	0.103334	0.228523	cpo	3R	17919832	18018892	+	11566	protein_coding	-	RRM_1
FBgn0000667	2495	2375	2339	3068	3133	2903	2510	3324	25.7995	26.633	26.2958	30.276	30.2051	30.3531	28.5013	31.1309	2873.99	2606.51	0.140879	0.0550674	0.143655	Actn	X	2023822	2042311	-	5272	protein_coding	-	CH
FBgn0052479	3559	2497	2505	2930	3039	2536	2255	2818	22.9989	17.4991	17.5996	18.0697	18.3101	16.5708	16.0021	16.4934	2578.01	2914.37	-0.176939	0.0941401	0.214155	CG32479	3L	871899	895313	+	8436	protein_coding	-	UCH
FBgn0031771	2828	2872	2902	3149	2680	2463	2458	2776	96.9614	106.787	108.176	103.037	85.6709	85.3883	92.5447	86.2042	2522.71	2992.58	-0.24651	0.000100148	0.000729118	CG9140	2L	6060842	6062757	-	1590	protein_coding	-	-
FBgn0030089	3118	2463	2545	2920	3072	2650	2347	3010	30.9219	26.4894	27.4406	27.636	28.4048	26.5736	25.5596	27.0363	2682.09	2804.6	-0.0643499	0.374965	0.552103	AP-1gamma	X	9108691	9117744	+	5497	protein_coding	-	-
FBgn0263106	2796	2096	2588	2226	3054	3140	3031	3188	70.5341	57.3415	70.9809	53.5907	71.8307	80.0951	83.965	72.8399	3026.04	2474.37	0.290302	0.0102355	0.0374243	DnaJ-1	3L	5750029	5752189	-	2161	protein_coding	-	DnaJ_C
FBgn0029975	3166	3660	3544	3893	1746	2196	1943	1950	101.229	126.908	123.197	118.79	52.0494	70.9968	68.2206	56.4698	1915.82	3635.6	-0.924562	2.4e-14	8.74e-13	CG1444	X	7908931	7911885	+	1705	protein_coding	-	adh_short
FBgn0086361	2924	2488	2643	2907	2796	2671	2627	3003	50.6199	46.7101	49.7458	48.0276	45.1295	46.7554	49.9407	47.0857	2698.18	2786.62	-0.0469056	0.4353	0.610075	alph	3R	29591831	29617157	+	3149	protein_coding	-	PP2C
FBgn0042693	2953	2720	2505	3217	2803	2643	2362	2824	20.6574	20.6346	19.0518	21.4766	18.2816	18.6949	18.1444	17.8923	2580.75	2892.05	-0.164638	0.00550976	0.0226467	PP2A-B'	3R	18167757	18180049	+	7793	protein_coding	-	-
FBgn0005612	3679	2099	2186	2051	3475	2741	2663	3133	56.0382	34.6724	36.201	29.8142	49.3502	42.2161	44.5427	43.222	2911.1	2544.15	0.194376	0.262303	0.435662	Sox14	2R	23978801	23985177	+	3579	protein_coding	-	HMG_box
FBgn0260744	2878	2620	2555	2647	2938	2840	2772	2776	42.7156	42.1709	41.2289	37.4931	40.6562	42.6215	45.1793	37.3168	2761.7	2725.63	0.0187154	0.819708	0.900448	Tango9	3R	11971007	11974910	-	3673	protein_coding	-	-
FBgn0035390	2909	2757	2727	3220	2587	2522	2538	2765	99.9901	102.77	101.909	105.626	82.9066	87.6542	95.7978	86.0791	2535.28	2951.48	-0.219853	0.000712843	0.00397691	scramb2	3L	3044113	3046812	-	1586	protein_coding	-	Scramblase
FBgn0261439	2422	2518	2671	3096	2741	2862	2674	3001	48.0129	54.1322	57.567	58.5716	50.6608	57.3677	58.2097	53.8814	2745.56	2722.66	0.011857	0.891637	0.944009	SdhA	2R	19391863	19395971	-	2750	protein_coding	-	-
FBgn0261854	2855	2430	2330	2917	3020	2827	2626	2969	24.1941	22.3319	21.4672	23.5907	23.861	24.2238	24.437	22.7878	2780.93	2672.22	0.0569987	0.368327	0.545404	aPKC	2R	14944458	14962969	-	6433	protein_coding	-	Pkinase
FBgn0053970	4750	2737	3372	2801	2380	1803	2619	1511	63.8114	39.8745	49.2501	35.9104	29.8099	24.4915	38.6358	18.3848	2048.96	3475.85	-0.762698	0.000741038	0.004104	CG33970	3R	26318355	26362588	+	4058	protein_coding	-	ABC_tran
FBgn0262139	3871	2492	2827	3012	2869	2266	2382	2245	38.3547	26.7769	30.4535	28.4809	26.5037	22.7023	25.9172	20.1466	2377.47	3096.09	-0.381211	0.00439188	0.0187385	trh	3L	366524	392633	-	5502	protein_coding	-	PAS
FBgn0032859	3011	2758	2836	2950	2583	2425	2576	2823	83.1534	82.5999	85.1513	77.7488	66.5079	67.7166	78.1206	70.6106	2533.41	2942.56	-0.216226	0.00311364	0.0140199	Arpc2	2L	20417057	20423027	+	1974	protein_coding	-	-
FBgn0034476	1588	1328	1503	1819	5573	3524	2449	4175	13.535	12.275	13.9278	14.796	44.287	30.3709	22.9217	32.2295	3765.77	1582.03	1.25127	2.93e-13	9.32e-12	Toll-7	2R	19826578	19832973	+	6396	protein_coding	-	-
FBgn0029118	2994	2680	2671	2982	2455	2654	2758	2730	102.011	99.0256	98.9432	96.9631	77.9879	91.4349	103.191	84.2459	2589.75	2880.63	-0.15405	0.0987437	0.221531	Sucb	3L	5561701	5563691	-	1600	protein_coding	-	-
FBgn0034708	3002	2482	2430	2643	3035	2787	2615	2929	48.5765	43.5545	42.7501	40.8145	45.7882	45.6002	46.4662	42.9264	2762.45	2684.74	0.0410023	0.576121	0.725425	Vps35	2R	22185972	22189886	+	3369	protein_coding	-	-
FBgn0263706	3978	2325	2494	2395	3394	2484	1986	2852	17.6928	11.2143	12.0599	10.1658	14.0742	11.1712	9.69978	11.4887	2581.42	2842.65	-0.138958	0.430418	0.605583	CG43658	X	17456169	17561180	-	12257	protein_coding	-	RhoGEF
FBgn0039920	2798	2096	2007	2495	3489	3127	2611	3251	20.9639	17.0307	16.3488	17.8401	24.3727	23.6901	21.4823	22.0613	3023.14	2382.15	0.343656	0.000293625	0.00185791	CG11360	4	671142	690650	+	7276	protein_coding	-	KH_1
FBgn0038881	2527	2198	2289	2898	3273	2767	2538	3370	19.1652	18.0781	18.8743	20.9753	23.1438	21.2193	21.1373	23.1488	2890.17	2513.4	0.2015	0.00570779	0.0232949	CG16791	3R	21318300	21349601	-	7188	protein_coding	-	-
FBgn0027101	3123	2088	2171	2288	3466	2855	2703	3164	41.6974	30.2332	31.5146	29.1538	43.1464	38.5441	39.6309	38.2616	2955.33	2455.61	0.267195	0.0261817	0.0794806	Dyrk3	4	1225089	1230713	-	4083	protein_coding	-	Pkinase
FBgn0032394	2716	3216	3341	3558	2204	2266	2095	2428	143.333	184.055	191.694	179.194	108.444	120.918	121.409	116.052	2187.22	3271.66	-0.580947	1.14e-08	2e-07	CG6746	2L	12001234	12002266	-	1033	protein_coding	-	-
FBgn0011300	3322	2421	2282	2937	2975	2611	2337	2930	35.4193	27.9931	26.4528	29.8846	29.5738	28.1489	27.3621	28.2942	2629.35	2777.09	-0.0789931	0.422385	0.598346	babo	2R	8952339	8962796	+	5113	protein_coding	-	Pkinase_Tyr
FBgn0260938	3060	2229	2225	2788	3471	2590	2274	3173	19.2273	15.1888	15.2	16.7183	20.3344	16.4555	15.6905	18.0575	2775.76	2610.34	0.0887314	0.43184	0.607066	tay	X	15876368	15887311	-	8676	protein_coding	-	-
FBgn0032640	2913	2768	2748	3032	2472	2600	2564	2698	103.522	106.678	106.175	102.831	81.9066	93.4284	100.06	86.8405	2520.32	2916.7	-0.211177	0.00582717	0.02369	Sgt	2L	17471603	17474773	+	1534	protein_coding	-	TPR_1
FBgn0015797	2839	2429	2676	2678	2914	2467	2808	2978	81.6288	75.7394	83.6527	73.4837	78.1173	71.7235	88.6596	77.5519	2717.92	2704.61	0.00693558	0.93569	0.967511	Rab6	2L	12107221	12109116	-	1896	protein_coding	-	Ras
FBgn0038809	2865	2268	2273	2824	3043	2772	2558	3183	55.5228	47.6657	47.8919	52.2292	54.983	54.3193	54.4374	55.8692	2801.94	2593.98	0.110994	0.110602	0.239711	CG16953	3R	20581770	20585833	-	2813	protein_coding	-	-
FBgn0030093	2379	2320	2315	3035	3061	2877	2571	3226	48.6099	51.4085	51.4277	59.1823	58.3141	59.4408	57.6877	59.7014	2845.51	2548.84	0.158657	0.0355147	0.101611	dalao	X	9149309	9151976	+	2668	protein_coding	-	HMG_box
FBgn0027594	3104	2086	2049	2662	3047	2743	2546	3514	35.5717	25.9247	25.5294	29.1135	32.5563	31.7851	32.04	36.4733	2866.48	2505.83	0.193891	0.0960901	0.217095	drpr	3L	1715595	1731107	-	4757	protein_coding	-	-
FBgn0025865	2673	2195	2192	2450	3505	2691	2759	3273	59.477	52.9665	53.0282	52.0258	72.714	60.545	67.4144	65.9608	2962.93	2416.91	0.293906	0.000298964	0.00188832	Cortactin	3R	21061680	21064471	-	2450	protein_coding	-	-
FBgn0250823	3256	2460	2641	2904	2850	2463	2505	2657	25.2491	20.6877	22.2661	21.4912	20.6056	19.3126	21.3314	18.6613	2548.01	2859.95	-0.16692	0.0511396	0.135832	gish	3R	16272452	16304768	+	7030	protein_coding	-	Pkinase
FBgn0031459	2888	2676	2885	2993	2537	2555	2487	2712	222.058	223.137	241.175	219.624	181.874	198.644	209.989	188.864	2506.28	2913.48	-0.217497	0.00193142	0.00929431	CG2862	2L	2770135	2770904	+	709	protein_coding	-	HIT
FBgn0036621	2884	1875	2015	1922	4101	3419	2381	3125	25.4445	17.9397	19.3281	16.1828	33.734	30.5008	23.0679	24.9711	3146.56	2211.1	0.509095	0.00172852	0.00846244	roq	3L	16370938	16378566	-	6179	protein_coding	-	zf-CCCH
FBgn0033624	2870	2742	2804	2845	2748	2472	2500	2734	255.651	264.88	271.556	241.852	228.224	222.653	244.543	220.573	2542.63	2870.02	-0.174792	0.00868973	0.0327253	CG12384	2R	11357902	11359176	-	612	protein_coding	-	-
FBgn0011638	2602	2668	2816	3037	2760	2715	2384	2718	91.574	101.828	107.749	102.003	90.5636	96.616	92.1344	86.6371	2571.07	2832.45	-0.139713	0.0555338	0.144489	La	2L	20348393	20350012	-	1549	protein_coding	-	-
FBgn0035526	2753	2499	2586	2602	2987	2630	2616	3023	67.5427	66.4898	68.9789	60.9231	68.3262	65.2443	70.4791	67.1738	2733.45	2659.99	0.0394527	0.537221	0.69539	CG1316	3L	4283851	4286865	+	2222	protein_coding	-	RRM_1
FBgn0029709	2778	2686	2600	2635	2866	2624	2725	2771	129.217	135.491	131.485	116.969	124.292	123.415	139.189	116.739	2677.22	2727.87	-0.0271889	0.737385	0.844626	CHOp24	X	4540908	4542506	+	1172	protein_coding	-	-
FBgn0031830	2916	2958	3071	3211	2371	2314	2309	2526	218.06	239.885	249.68	229.156	165.31	174.971	189.611	171.085	2317.78	3097.46	-0.418561	1.29e-08	2.25e-07	CoVb	2L	6557800	6559308	+	729	protein_coding	-	-
FBgn0037261	2852	2205	2326	2686	3127	2664	2628	3182	62.0914	52.0603	55.0563	55.8072	63.4731	58.645	62.8287	62.7439	2813.09	2555.56	0.13836	0.0594908	0.152003	CG9775	3R	4638010	4641838	-	2504	protein_coding	-	-
FBgn0263979	2441	2646	2863	3019	2738	2605	2624	2729	72.7961	85.5749	92.8276	85.9223	76.1295	78.5529	85.9319	73.7112	2606.13	2795.13	-0.101146	0.276425	0.451104	Caf1	3R	15225576	15227564	+	1828	protein_coding	-	WD40
FBgn0036980	2799	2173	2030	2593	3350	2756	2583	3367	45.4807	38.2913	35.8621	40.2095	50.7514	45.2812	46.0892	49.5515	2916.71	2432.36	0.261932	0.00357597	0.01568	RhoBTB	3L	20376242	20382398	+	3355	protein_coding	-	Ras
FBgn0000581	3189	2383	2282	3162	3110	2365	2214	2937	15.8824	12.8707	12.3564	15.0288	14.4411	11.9099	12.1085	13.2481	2567.14	2787.11	-0.118631	0.270275	0.444015	E(Pc)	2R	11452043	11465270	+	10946	protein_coding	-	-
FBgn0028342	2658	2831	3183	3154	2443	2344	2425	2565	37.962	43.8481	49.425	42.9891	32.531	33.8506	38.0326	33.1796	2382.1	3016.27	-0.340643	0.00044974	0.00268542	l(1)G0230	X	10212970	10217393	+	3817	protein_coding	-	-
FBgn0035207	2754	2371	2446	2524	3170	2761	2519	3057	39.1485	36.551	37.8027	34.2407	42.0136	39.6855	39.3215	39.3583	2789.67	2569.87	0.118659	0.0682179	0.168128	CG9153	3L	1313696	1318330	+	3835	protein_coding	-	HECT
FBgn0261509	4409	1991	2254	2123	3583	2196	2380	2624	39.604	19.3949	22.0125	18.1992	30.0072	19.9456	23.4761	21.3478	2608.91	2730.96	-0.0659724	0.7749	0.870002	haf	2L	1555129	1608404	+	6069	protein_coding	-	-
FBgn0037956	3283	2333	2644	2746	2819	2418	2662	2639	58.6796	45.2218	51.3799	46.8403	46.9776	43.7006	52.2487	42.7214	2568.21	2796.1	-0.122931	0.249899	0.421323	CG6959	3R	11822702	11869460	-	3050	protein_coding	-	-
FBgn0028375	2621	2229	2002	2493	3072	2923	3034	3160	45.6498	42.1016	37.9098	41.4378	49.8853	51.4772	58.0281	49.8481	2970.48	2372.24	0.323981	0.000138771	0.00097885	heix	2L	16296051	16299858	-	3130	protein_coding	-	UbiA
FBgn0263351	2805	2567	2529	2835	2770	2604	2546	2864	75.5134	74.9434	74.0212	72.8361	69.5265	70.8838	75.2662	69.8319	2622.31	2730.74	-0.0588387	0.27222	0.446387	AP-2mu	3R	22462455	22464603	+	2025	protein_coding	-	Adap_comp_sub
FBgn0001124	2610	2687	2550	2837	2746	2709	2503	2863	80.3866	89.7485	85.3884	83.3883	78.8539	84.3658	84.6554	79.8645	2631.13	2720.82	-0.0484444	0.435113	0.609887	Got1	2R	16138352	16141928	+	1770	protein_coding	-	Aminotran_1_2
FBgn0026753	2697	2992	3025	3132	2518	2376	2131	2627	155.914	187.578	190.128	172.794	135.719	138.888	135.282	137.548	2341.45	3021.42	-0.367541	2.74e-06	3e-05	Vha13	3R	19643018	19644386	-	943	protein_coding	-	-
FBgn0261552	2466	2735	2372	3478	2779	2647	2126	2847	9.84144	11.8369	10.2919	13.2464	10.3403	10.6815	9.31707	10.2906	2517.29	2801.49	-0.154332	0.148204	0.294876	ps	3R	9417940	9455500	+	13660	protein_coding	-	KH_1
FBgn0023000	2903	2538	2613	2694	2739	2546	2607	2740	65.3955	62.0025	63.9965	57.9163	57.5271	57.9928	64.49	55.9038	2589.45	2736.51	-0.0799689	0.276341	0.45103	mth	3L	343378	346957	-	2420	protein_coding	-	7tm_2
FBgn0030183	3077	1762	1944	1716	3791	2660	3247	3148	44.6362	27.7193	30.66	23.7563	51.2735	39.0172	51.724	41.3603	3125.62	2160.82	0.532511	0.00379676	0.0164978	CG15309	X	10205292	10212374	-	3758	protein_coding	-	-
FBgn0035402	3125	2756	2740	3317	2363	2220	2295	2512	61.3025	58.6305	58.4378	62.0977	43.2186	44.0347	49.438	44.631	2285.49	3031	-0.407941	7.25e-10	1.55e-08	CG12082	3L	3145405	3148358	-	2779	protein_coding	-	UCH
FBgn0010235	3088	2582	2518	2657	2758	2635	2422	2655	81.5218	73.9212	72.2716	66.9407	67.8844	70.3382	70.2136	63.482	2546.82	2759.78	-0.116023	0.145703	0.291457	Klc	3L	12746616	12750056	-	2065	protein_coding	-	-
FBgn0032246	2269	2101	2151	2316	3029	3028	2899	3518	74.2465	74.5562	76.524	72.324	92.4102	100.187	104.169	104.262	3030.33	2249.17	0.43008	1.28e-11	3.4e-10	CG5168	2L	10423291	10425482	+	1666	protein_coding	-	FYVE
FBgn0026196	2548	2782	2869	3063	2818	2448	2183	2597	76.6157	90.7177	93.7918	87.8958	79.0022	74.4294	72.0813	70.7262	2436.01	2870.05	-0.236309	0.00429699	0.018354	nop5	2L	6916753	6918743	-	1813	protein_coding	-	-
FBgn0082582	3029	2492	2357	2928	2780	2531	2318	2864	19.8469	17.7075	16.7907	18.3091	16.9831	16.7687	16.6785	16.9963	2544.46	2741.72	-0.107917	0.112265	0.242582	tmod	3R	30532607	30578905	+	8320	protein_coding	-	-
FBgn0031376	2600	2424	2694	2623	2764	2517	2793	2877	114.03	115.291	128.457	109.786	113.022	111.62	134.514	114.281	2669.15	2636.04	0.0178565	0.839982	0.912216	Der-1	2L	1973957	1975413	+	1243	protein_coding	-	-
FBgn0026375	2969	2236	2114	2660	3281	2700	2048	3283	19.9206	16.2698	15.421	17.0324	20.5248	18.3177	15.0895	19.9505	2722.73	2529.68	0.106281	0.377746	0.554924	RhoGAPp190	X	17639147	17652562	-	8125	protein_coding	-	RhoGAP
FBgn0024285	2513	2373	2565	2743	2796	2837	2648	2798	64.197	65.741	71.2402	66.8729	66.5945	73.2817	74.2832	64.738	2699.47	2594.49	0.0569033	0.437825	0.612721	Srp54	2L	9912911	9915044	+	2134	protein_coding	-	-
FBgn0000071	3712	2514	3014	2583	2603	2139	2289	2413	103.988	76.3757	91.7978	69.0558	67.9872	60.5897	70.4158	61.2238	2296.77	3011.71	-0.391022	0.00292922	0.0132909	Ama	3R	6762593	6765261	+	1946	protein_coding	-	I-set
FBgn0263773	3335	1698	1915	1700	3507	2791	2912	3402	79.1501	43.7028	49.4128	38.5041	77.6016	66.9776	75.8922	73.1272	3058.83	2195.88	0.478147	0.0134424	0.0466687	fok	2L	20079270	20085070	-	2297	protein_coding	-	-
FBgn0032292	2677	2742	2725	2868	2490	2545	2628	2582	151.387	168.16	167.541	154.782	131.286	145.526	163.198	132.247	2502.12	2806.49	-0.165947	0.0664064	0.164604	CG6750	2L	10731400	10732423	-	964	protein_coding	-	-
FBgn0021760	2793	2148	2068	2623	3589	2472	2365	3172	24.5384	20.4656	19.7534	21.9925	29.3987	21.9603	22.8169	25.2405	2797.94	2441.46	0.196703	0.0849464	0.198397	chb	3L	21172853	21183278	+	6205	protein_coding	-	-
FBgn0058263	2559	2224	2240	2521	2919	2770	3031	2965	40.9583	38.6032	38.9794	38.5076	43.5597	44.8297	53.2731	42.9819	2852.47	2426.15	0.233065	0.00628779	0.0252517	MFS17	2R	2494742	2565385	-	3406	protein_coding	-	MFS_1
FBgn0039214	3056	2331	2074	2669	3429	2641	2005	3001	12.3975	10.2551	9.14758	10.3332	12.9697	10.8334	8.93196	11.0265	2667.27	2568.03	0.0548457	0.675541	0.799959	puf	3R	24635270	24650043	-	13438	protein_coding	-	UCH
FBgn0010238	2912	2450	2849	2824	2867	2392	2358	2552	73.6307	67.1815	78.3205	68.1451	67.5888	61.1566	65.473	58.4437	2470.75	2809.25	-0.185268	0.0223389	0.070175	Lac	2R	12453190	12465630	+	2156	protein_coding	-	I-set
FBgn0029996	2955	2074	2310	2106	3190	2609	2802	3149	52.2517	39.7711	44.4089	35.5389	52.5912	46.6478	54.4078	50.4319	2853.72	2404.74	0.24697	0.0415608	0.115376	UbcE2H	X	8087544	8094064	-	3083	protein_coding	-	UQ_con
FBgn0029833	1667	1462	1521	1481	3752	3777	3749	3778	72.9932	69.4242	72.4089	61.8877	153.176	167.228	180.266	149.83	3673.29	1562.57	1.23313	8.61e-43	1.69e-40	CG5941	X	6037892	6039576	+	1245	protein_coding	-	-
FBgn0036816	3284	3399	3639	2915	2015	1739	1903	2285	58.2582	65.3915	70.1862	49.3509	33.3279	31.1938	37.0718	36.7138	1927.74	3389.55	-0.814001	8.73e-12	2.37e-10	Indy	3L	18828632	18846267	-	3073	protein_coding	-	Na_sulph_symp
FBgn0015754	2697	2316	2270	2671	3150	2738	2397	2920	42.5057	39.5841	38.8962	40.1737	46.2867	43.6329	41.4844	41.681	2715.5	2528.41	0.103006	0.111618	0.241595	Lis-1	2R	16178826	16185103	+	3459	protein_coding	-	WD40
FBgn0022213	2567	2910	2754	3277	2418	2359	2223	2650	43.2314	53.1475	50.4259	52.6687	37.9673	40.1713	41.1115	40.4212	2344.28	2928.65	-0.321136	0.000108123	0.000778835	Cas	2L	16821156	16825207	-	3237	protein_coding	-	-
FBgn0266377	3181	2366	2414	3315	2810	2338	2044	2687	20.5003	16.5359	16.9142	20.3884	16.8843	15.2355	14.4653	15.6839	2389.08	2852.16	-0.255673	0.00995963	0.036601	Pde8	2R	23657567	23680844	+	8459	protein_coding	-	-
FBgn0260962	2664	2705	2570	2848	2768	2584	2430	2585	37.4203	41.2056	39.2484	38.1782	36.2509	36.7012	37.4826	32.8869	2522.87	2746.97	-0.122966	0.0708173	0.172876	pic	3R	13052245	13056725	+	3881	protein_coding	-	-
FBgn0022153	2596	2169	2032	2687	3205	2771	2514	3180	26.9769	24.4435	22.9577	26.6476	31.0524	29.1165	28.6882	29.9299	2826.42	2403.81	0.233464	0.00160021	0.00790796	l(2)k05819	2L	4394196	4400487	+	5246	protein_coding	-	-
FBgn0021906	2576	2607	2665	2908	2492	2625	2523	2751	125.609	137.858	141.282	135.323	113.293	129.425	135.096	121.494	2531.92	2738.63	-0.113508	0.146696	0.292794	RFeSP	2L	1612429	1614160	-	1118	protein_coding	-	-
FBgn0039160	2792	2734	2868	2913	2341	2348	2489	2613	111.752	118.674	124.806	111.271	87.3615	95.0281	109.399	94.7258	2387.72	2881.84	-0.271627	0.00174895	0.00854436	CG5510	3R	24167675	24169562	-	1362	protein_coding	-	-
FBgn0035236	2674	2215	2323	2424	2966	2787	2688	2988	39.3344	35.3347	37.1515	34.0288	40.6782	41.4536	43.4201	39.809	2779.57	2451.6	0.180938	0.00874041	0.0328733	CG12004	3L	1569181	1576330	+	3706	protein_coding	-	-
FBgn0004595	922	2810	1445	3576	4069	3025	1812	3402	2.01924	6.67389	3.44065	7.47406	8.30852	6.69879	4.35778	6.74808	2948.22	2213.75	0.413364	0.360348	0.538223	pros	3R	11328480	11407627	+	24892	protein_coding	-	Prox1
FBgn0085451	2869	2276	2170	2612	3229	2658	2163	3034	19.0203	16.3634	15.6409	16.5258	19.9588	17.8179	15.7468	18.2176	2675.7	2519.4	0.0870198	0.371406	0.54812	CG34422	X	18843663	18855858	+	8223	protein_coding	-	ARID
FBgn0028541	2908	2484	2432	2649	2672	2533	2643	2675	59.3967	55.0219	54.0066	51.636	50.8843	52.3139	59.281	49.4859	2565.98	2663.99	-0.0544882	0.507887	0.672488	TM9SF4	2L	13746952	13773905	+	2669	protein_coding	-	-
FBgn0015808	2746	2269	2360	2454	2842	2769	2624	2918	79.4999	71.2388	74.2837	67.8021	76.7131	81.0594	83.422	76.514	2713.43	2500.91	0.117449	0.104859	0.230946	ScpX	2L	18831229	18833630	+	1883	protein_coding	-	Thiolase_N
FBgn0010391	2871	2484	2457	2586	2726	2546	2529	2781	76.1249	71.4268	70.8295	65.4371	67.3905	68.26	73.6364	66.7857	2574.46	2646.69	-0.0401263	0.570698	0.721129	Gtp-bp	X	11126877	11129087	-	2056	protein_coding	-	-
FBgn0014870	3302	2556	2726	3173	2705	2034	1860	2623	31.636	26.5571	28.3952	29.0119	24.163	19.7047	19.569	22.761	2224.58	2983.4	-0.423121	1.17e-05	0.000108623	Psi	2R	16861321	16867714	-	5690	protein_coding	-	KH_1
FBgn0029821	3750	5547	5741	4089	434	915	313	175	108.394	173.88	180.417	112.796	11.6962	26.743	9.93504	4.58144	452.996	4922.86	-3.44207	4.51e-10	9.98e-09	CG4020	X	5905746	5908001	+	1886	protein_coding	-	NAD_binding_4
FBgn0052451	2448	1759	1910	2294	3740	2744	2820	3241	16.9723	13.2254	14.3972	15.1783	24.1757	19.2365	21.4698	20.3515	3039.75	2131.74	0.511766	9.57e-07	1.17e-05	SPoCk	3L	22749444	22787631	+	7863	protein_coding	-	E1-E2_ATPase
FBgn0041188	3135	2086	2156	2480	3112	2651	2279	3035	28.8934	20.8493	21.6036	21.813	26.7412	24.7051	23.0652	25.3344	2678.7	2499.32	0.100007	0.387141	0.563637	Atx2	3R	15408423	15417277	+	5915	protein_coding	-	-
FBgn0001123	2733	2226	2573	2495	2824	2651	2561	2870	70.5443	62.3109	72.2068	61.4604	67.9621	69.1905	72.591	67.0956	2651.92	2553.1	0.0547138	0.479611	0.649107	Galphas	2R	23942538	23946936	+	2112	protein_coding	-	G-alpha
FBgn0262160	2332	2115	1977	3089	3081	2767	2206	3363	14.1286	13.8962	13.0225	17.8604	17.4037	16.9509	14.6766	18.4538	2754.19	2404.13	0.196072	0.0958878	0.216893	CG9932	2L	13021868	13060140	-	8998	protein_coding	-	-
FBgn0031681	2994	2208	2353	2756	2906	2545	2420	2738	35.9116	28.7209	30.6846	31.5474	32.4981	30.8663	31.8749	29.7444	2576.48	2615.25	-0.0218381	0.793922	0.882909	pgant5	2L	5072170	5093592	-	4545	protein_coding	-	Glycos_transf_2
FBgn0039600	2603	2477	2449	2813	2763	2717	2237	2858	29.3551	30.2937	30.0272	30.2748	29.0516	30.9823	27.703	29.1918	2563.7	2629.96	-0.0366207	0.522307	0.684133	CG1646	3R	28812102	28817354	+	4834	protein_coding	-	-
FBgn0085408	3973	1766	1999	2034	3516	2184	2257	3179	34.8942	16.8206	19.0881	17.0486	28.7914	19.3955	21.7679	25.288	2681.35	2473.27	0.116565	0.605337	0.746924	Shroom	2R	14308142	14351802	+	6207	protein_coding	-	-
FBgn0028662	2505	2555	2643	2831	2468	2578	2445	2845	101.006	111.724	115.865	108.939	92.7821	105.108	108.26	103.899	2514.51	2683.05	-0.0937007	0.222031	0.389295	VhaPPA1-1	3R	14902330	14904061	-	1352	protein_coding	-	-
FBgn0039348	2701	2498	2554	3072	2545	2367	2371	2711	59.469	59.6451	61.1367	64.549	52.2436	52.6961	57.3255	54.0611	2429.4	2749.17	-0.178884	0.00349173	0.0153924	Npl4	3R	25611013	25624662	-	2476	protein_coding	-	-
FBgn0016076	2591	2169	1772	2026	3282	3130	2666	3153	29.8055	27.0586	22.162	22.2419	35.2004	36.4073	33.6775	32.8506	2969.15	2176.7	0.4479	4.53e-05	0.000361275	vri	2L	5288944	5311223	+	4739	protein_coding	-	bZIP_2
FBgn0039709	2695	1771	2094	2495	3395	2736	2701	2893	25.3307	18.0519	21.3984	22.3801	29.7514	26.0027	27.8781	24.6278	2847.98	2292.93	0.312486	0.00583595	0.0237091	Cad99C	3R	29841657	29854699	+	5800	protein_coding	-	Cadherin
FBgn0250815	652	948	163	664	227	6192	9391	2505	39.3184	61.9973	10.6869	38.2136	12.763	377.566	621.885	136.819	4711.3	615.921	2.93528	0.00353025	0.0155385	Jon65Aiv	3L	6039155	6040135	+	904	protein_coding	-	Trypsin
FBgn0027291	2452	2604	2547	3036	2437	2549	2304	2771	63.5318	73.1691	71.7489	75.0715	58.8716	66.7813	65.5547	65.0274	2445.25	2705.65	-0.146132	0.0635869	0.159714	l(1)G0156	X	19518428	19521810	-	2104	protein_coding	-	-
FBgn0037756	2777	2461	2458	2471	2690	2626	2470	2735	109.385	105.126	105.264	92.8871	98.7898	104.59	106.838	97.5724	2559.84	2590.41	-0.0172145	0.816324	0.898352	CG8507	3R	9791483	9793098	+	1384	protein_coding	-	-
FBgn0250871	2449	1956	2250	2398	3289	2892	2413	3036	30.6632	26.5591	30.6285	28.6536	38.3947	36.6135	33.1769	34.4286	2816.37	2300.76	0.29185	0.000238203	0.00155755	pot	X	11907409	11917260	-	4354	protein_coding	-	-
FBgn0261238	3382	2241	2112	2687	3027	2314	2102	2811	19.0563	13.6938	12.9382	14.4489	15.9022	13.1839	13.0061	14.3455	2476.63	2638.97	-0.0915841	0.486887	0.655804	Alh	3R	7094596	7124185	-	9675	protein_coding	-	-
FBgn0031390	2633	2049	2191	2562	3034	2785	2303	3111	26.5615	22.4161	24.0303	24.6651	28.5362	28.408	25.5121	28.4244	2717.76	2394.03	0.183025	0.01705	0.0565061	tho2	2L	2137350	2145187	-	5404	protein_coding	-	-
FBgn0035713	2557	2229	2179	2728	2928	2723	2335	2966	20.8426	19.7036	19.3105	21.2211	22.2521	22.4431	20.9005	21.8968	2654.04	2459.45	0.109703	0.0691184	0.169805	velo	3L	6744426	6752752	-	6688	protein_coding	-	Peptidase_C48
FBgn0039261	3013	2361	2327	2677	2886	2436	2272	2666	48.8705	41.5298	41.0355	41.438	43.6439	39.9521	40.4675	39.1649	2488.31	2635.35	-0.0829062	0.309069	0.486577	CG6422	3R	25033876	25039249	-	3361	protein_coding	-	YTH
FBgn0023550	3584	5933	6320	4597	15	25	104	55	116.23	208.66	222.834	142.274	0.453544	0.819791	3.70367	1.61548	50.2639	5260.84	-6.71232	1.05e-23	7.89e-22	CG18031	X	2201820	2203866	-	1681	protein_coding	-	NAD_binding_4
FBgn0262735	2738	2128	2093	2754	3140	2802	2206	2764	10.935	9.21662	9.08801	10.4966	11.6921	11.3153	9.67475	9.99796	2642.4	2460.14	0.102989	0.293972	0.470501	Imp	X	10787869	10824277	-	13650	protein_coding	-	KH_1
FBgn0041171	2873	2092	2207	2655	3028	2420	2258	3090	28.3889	22.4177	23.71	25.0369	27.8964	24.1793	24.5012	27.6542	2608.2	2491.15	0.0663019	0.491333	0.659334	ago	3L	4246343	4254306	-	5517	protein_coding	-	WD40
FBgn0015477	2945	2256	2195	2550	2947	2481	2202	3046	20.6597	17.1631	16.7413	17.0719	19.2752	17.5987	16.9632	19.3535	2579.72	2524.92	0.0311309	0.736727	0.844292	Rme-8	2R	9167763	9177261	-	7771	protein_coding	-	DnaJ
FBgn0013576	2564	2284	2227	2625	2774	2729	2374	3042	10.1068	9.76352	9.54399	9.87475	10.1948	10.8771	10.276	10.8603	2647.64	2464.53	0.103365	0.0601493	0.153245	mtd	3R	5270116	5350443	-	13830	protein_coding	-	-
FBgn0003048	3231	2054	2053	2589	3231	2465	1997	2966	14.534	10.02	10.0405	11.1144	13.5508	11.2119	9.86457	12.084	2567.61	2512.5	0.0313675	0.826761	0.904751	pcx	X	2225296	2238045	+	12119	protein_coding	-	-
FBgn0039755	3532	6156	5712	5010	23	35	50	44	166.276	314.284	292.356	225.086	1.00952	1.66606	2.58481	1.87607	37.4827	5241.79	-7.13633	3.01e-179	1.16e-175	CG15531	3R	30194790	30196228	-	1158	protein_coding	-	-
FBgn0032785	1350	462	449	321	4919	3933	4841	4273	35.1962	13.0623	12.727	7.98674	119.569	103.681	138.595	100.899	4388.69	654.136	2.74607	5.21e-09	9.58e-08	CG10026	2L	19454256	19457723	+	2091	protein_coding	-	-
FBgn0026059	2663	1905	1736	2539	3317	2766	2149	3465	12.9898	10.0772	9.20652	11.8194	15.0853	13.6426	11.5111	15.3082	2815.71	2235.09	0.333176	0.0122455	0.0432674	Mhcl	3R	16068523	16098761	-	11176	protein_coding	-	Myosin_head
FBgn0264691	2527	2476	2432	2657	2703	2523	2589	2628	78.2725	83.1708	81.8998	78.5412	78.0601	79.0197	88.0615	73.7257	2545.44	2569.52	-0.0139506	0.848133	0.917343	Lst8	X	9604154	9605969	-	1760	protein_coding	-	-
FBgn0266758	1704	2435	2303	3296	2608	2749	2415	3000	26.4654	41.0133	38.8883	48.8539	37.7656	43.1716	41.1886	42.2007	2616.1	2471.14	0.0821822	0.60727	0.748548	Esyt2	3R	24544719	24556549	+	3510	protein_coding	-	C2
FBgn0086899	3050	2366	2413	2881	2946	2255	1945	2627	14.3733	12.0917	12.3632	12.957	12.9441	10.7453	10.0653	11.2126	2359.37	2717.09	-0.203466	0.0398175	0.111384	tlk	X	3720007	3789770	+	11568	protein_coding	-	Pkinase
FBgn0015801	2571	2920	3036	2959	2189	2149	2303	2355	78.6963	96.9285	101.035	86.437	62.4709	66.5125	77.41	65.2879	2194.64	2933.09	-0.418574	8.07e-05	0.00060404	Reg-5	2R	24788008	24793410	-	1781	protein_coding	-	-
FBgn0001108	2945	2292	2248	2582	2888	2432	2411	2672	35.285	29.7808	29.2831	29.5232	32.2613	29.4634	31.7214	28.9955	2526.86	2556.38	-0.0169633	0.842302	0.913542	Gl	3L	13929387	13934656	+	4550	protein_coding	-	-
FBgn0037442	2912	2153	2290	2444	2712	2511	2470	2975	42.1529	33.7984	36.0402	33.7629	36.602	36.7534	39.263	39.0043	2589.91	2489.67	0.056827	0.522673	0.684456	godzilla	3R	6382914	6388304	+	3766	protein_coding	-	-
FBgn0030038	3108	2526	2560	2719	2463	2318	2192	2581	65.0164	57.3049	58.2234	54.2817	48.0381	49.0309	50.3539	48.9012	2320.53	2775.63	-0.258469	0.000348941	0.0021664	CG1440	X	8437057	8441264	+	2606	protein_coding	-	-
FBgn0025463	2378	2398	2523	2771	2599	2490	2476	2826	66.9612	73.2279	77.2403	74.4646	68.2334	70.8965	76.5618	72.073	2526.87	2563.13	-0.0207012	0.770977	0.867537	Bap60	X	13157445	13159508	-	1936	protein_coding	-	-
FBgn0020445	3421	1382	1739	1589	3463	2873	2671	3301	36.2198	15.8678	20.0174	16.0554	34.1842	30.757	31.054	31.654	2981.13	2058.91	0.53393	0.0190991	0.0617606	E23	2L	3334875	3354829	-	5149	protein_coding	-	ABC2_membrane
FBgn0087008	2902	2289	2062	2892	3033	2441	1915	2904	17.2805	14.7816	13.3494	16.4346	16.8388	14.6974	12.5221	15.6619	2479.81	2568.09	-0.0503395	0.667558	0.794496	e(y)3	X	19626548	19638369	-	9155	protein_coding	-	-
FBgn0016675	2828	5242	4741	6092	250	332	610	325	203.121	408.308	370.22	417.577	16.7415	24.1117	48.1122	21.1421	379.051	4816.92	-3.6683	3.16e-18	1.74e-16	Lectin-galC1	2L	19417447	19418274	+	759	protein_coding	-	Lectin_C
FBgn0027603	3001	2565	2349	2817	2563	2524	2093	2504	29.7562	27.5813	25.3227	26.6564	23.6941	25.3055	22.7893	22.4872	2350.97	2726.03	-0.213699	0.00481918	0.0202751	Ulp1	X	19202103	19208187	-	5498	protein_coding	-	Peptidase_C48
FBgn0035813	1921	1620	1810	2808	2702	4565	1902	3087	23.8659	21.8263	24.448	33.2927	31.2979	57.3462	25.9484	34.7357	2972	2058.57	0.529694	0.017835	0.0584417	CG8492	3L	7727804	7732191	-	4388	protein_coding	-	-
FBgn0015600	3319	2634	2399	2671	2585	2071	2111	2618	16.0617	13.8235	12.6221	12.3356	11.6634	10.134	11.2182	11.4748	2273.2	2802.15	-0.301731	0.00284238	0.0129601	toc	2L	3068345	3144786	-	11265	protein_coding	-	-
FBgn0035763	2872	2342	2324	2262	2735	2472	2428	2964	60.9211	53.8749	53.5963	45.7908	54.0904	53.0208	56.5565	56.9444	2571.59	2496.65	0.0427851	0.647334	0.778121	CG8602	3L	7326273	7328842	-	2570	protein_coding	-	MFS_1
FBgn0037108	2660	2567	2721	2705	2357	2437	2450	2494	72.7232	76.1085	80.8789	70.5766	60.0801	67.3692	73.5543	61.7557	2376.42	2715.83	-0.192889	0.027296	0.0822797	CG11306	3L	21625806	21628571	+	1994	protein_coding	-	Glycos_transf_1
FBgn0000575	2687	2427	2775	2456	2620	2465	2399	2551	71.4895	70.0262	80.27	62.3599	64.9913	66.3141	70.0899	61.4716	2442.97	2640.72	-0.112277	0.217939	0.385026	emc	3L	749400	753492	+	2049	protein_coding	-	HLH
FBgn0033127	2467	2695	2642	3111	2218	2511	2508	2201	99.8431	118.283	116.251	120.158	83.6931	102.757	111.462	80.6786	2313.01	2776.99	-0.264164	0.0297829	0.0879398	Tsp42Ef	2R	7025010	7028082	+	1347	protein_coding	-	Tetraspannin
FBgn0014879	2324	2490	2888	2836	2593	2321	2479	2390	108.377	125.927	146.425	126.215	112.742	109.444	126.949	100.946	2386.41	2687.9	-0.171771	0.119876	0.253485	Set	3R	15263552	15265253	+	1169	protein_coding	-	-
FBgn0034577	2577	2336	2436	2526	2710	2400	2501	2833	73.2457	72.004	75.2767	68.5178	71.8152	68.9753	78.0606	72.9296	2538.31	2514.51	0.0135415	0.835595	0.909683	cpa	2R	21057787	21059883	+	1918	protein_coding	-	-
FBgn0041789	2622	2507	2329	2703	2634	2263	2242	3016	34.0411	35.2973	32.8742	33.4903	31.8835	29.7077	31.9637	35.4643	2457.2	2584.49	-0.0725303	0.316469	0.494387	Pax	2L	19400753	19426596	-	4199	protein_coding	-	LIM
FBgn0262871	3511	3797	3643	3766	1489	1296	1346	1452	47.0276	55.1542	53.0514	48.1398	18.595	17.5526	19.7978	17.6148	1357.93	3754.29	-1.46733	3.26e-73	1.79e-70	lute	3R	17379944	17390265	+	4070	protein_coding	-	BTB
FBgn0029133	2626	2594	2775	2900	2305	2440	2310	2294	78.2276	83.8015	89.876	82.4453	64.02	73.497	75.5662	61.894	2282.38	2775.19	-0.282418	0.00167098	0.00821205	REG	X	13212325	13214408	+	1830	protein_coding	-	-
FBgn0003415	3159	2128	2038	2414	3312	2379	1971	2834	13.9931	10.2224	9.81486	10.2048	13.6784	10.6555	9.58741	11.3698	2528.16	2469.22	0.0341541	0.813977	0.896507	skd	3L	20992814	21027434	-	12307	protein_coding	-	-
FBgn0019957	2530	2418	2632	2647	2484	2534	2396	2593	85.2429	88.3508	96.4138	85.1127	78.0313	86.3294	88.6493	79.128	2437.46	2606.12	-0.0967143	0.202203	0.366248	ND42	3R	22027709	22029393	+	1618	protein_coding	-	-
FBgn0030321	2708	2301	2528	2671	2781	2552	2207	2441	48.2598	44.4703	48.9812	45.4269	46.208	45.9867	43.1907	39.3998	2425.07	2596.46	-0.0986186	0.1966	0.359417	CG1703	X	11611927	11615128	+	3059	protein_coding	-	ABC_tran
FBgn0002914	2302	2146	2003	2273	2972	2792	2615	3066	42.8599	43.3303	40.5454	40.3875	51.591	52.5624	53.4647	51.702	2779.85	2219.46	0.32472	2.06e-09	4.08e-08	Myb	X	15854832	15857823	-	2928	protein_coding	-	Myb_DNA-binding
FBgn0032961	2445	2283	2547	2539	2561	2586	2536	2665	81.0762	82.0988	91.8246	80.3489	79.1778	86.7077	92.3452	80.0389	2522.35	2500.56	0.0122834	0.879034	0.936587	CG1416	2L	21758010	21761000	+	1644	protein_coding	-	-
FBgn0000287	2986	2290	1903	3358	3127	2060	1152	3273	29.4043	24.4552	20.3739	31.5576	28.7096	20.5117	12.4573	29.1915	2281.69	2656.35	-0.219167	0.355459	0.533581	salr	2L	11358873	11373636	+	5536	protein_coding	-	zf-C2H2
FBgn0027548	2894	2209	2383	2299	2817	2368	2337	2835	35.2551	29.1834	31.5619	26.7279	31.9956	29.1689	31.2631	31.2799	2510.9	2491.02	0.0115852	0.903052	0.950458	nito	2R	7962463	7969805	+	4475	protein_coding	-	RRM_1
FBgn0038964	2620	2620	2736	2870	2519	2310	2183	2274	81.8038	88.7135	92.8761	85.5178	73.3297	72.9287	74.8473	64.3061	2260.25	2763.11	-0.28998	0.000141981	0.000997235	Nop56	3R	22419095	22421068	-	1746	protein_coding	-	-
FBgn0027515	2510	2283	2068	2142	2775	2560	2631	3152	48.7991	48.135	43.7124	39.743	50.3015	50.326	56.1707	55.5027	2700.04	2294.19	0.235092	0.00822374	0.0313381	CG7115	2L	7821151	7825350	+	2804	protein_coding	-	PP2C
FBgn0037891	2521	2505	2477	2827	2364	2449	2299	2677	75.637	81.5052	80.7985	80.9449	66.1285	74.2959	75.7445	72.7444	2381.01	2628.03	-0.142676	0.0341241	0.0982971	CG5214	3R	11244302	11246862	+	1817	protein_coding	-	Biotin_lipoyl
FBgn0260799	3046	2358	2296	2521	2575	2482	2344	2481	61.8446	51.9197	50.6827	48.8481	48.7449	50.9552	52.2613	45.6235	2406.23	2597.56	-0.11067	0.237893	0.407565	p120ctn	2R	4595288	4609492	+	2685	protein_coding	-	Arm
FBgn0031049	2686	2371	2598	2883	2451	2321	2141	2632	183.493	175.655	192.96	187.958	156.112	160.326	160.613	162.85	2316.09	2678.63	-0.209881	0.000165242	0.00113284	Sec61gamma	X	19643327	19644518	+	798	protein_coding	-	-
FBgn0035060	2703	2310	2110	2821	2652	2474	2204	2798	27.0474	25.0673	22.955	26.9392	24.7419	25.0319	24.2182	25.3581	2454.96	2520.66	-0.0383449	0.595091	0.739953	Eps-15	2R	24768314	24775265	-	5448	protein_coding	-	-
FBgn0027866	2494	2221	2135	2717	2830	2543	2210	2920	31.9156	30.8228	29.7044	33.1817	33.7655	32.9054	31.0563	33.8438	2542.2	2427.3	0.0667501	0.295957	0.472761	CG9776	3R	4327814	4334071	-	4260	protein_coding	-	-
FBgn0044452	3153	2079	2103	2398	2954	2373	2212	2748	27.4315	19.6154	19.8921	19.9103	23.9616	20.8756	21.133	21.6537	2490.31	2468.29	0.0127849	0.916646	0.957466	Atg2	3L	2774338	2780677	+	6266	protein_coding	-	-
FBgn0034071	2776	2087	2207	2680	2890	2360	2278	2741	33.8858	27.6272	29.2897	31.2201	32.8908	29.1289	30.5353	30.3037	2488.65	2471.72	0.00968122	0.907714	0.953517	CG8405	2R	16047648	16060835	+	4466	protein_coding	-	-
FBgn0004647	3219	2278	2651	2709	2757	1999	1900	2501	17.2891	13.2685	15.4802	13.8855	13.806	10.8562	11.2061	12.1662	2211.35	2758.68	-0.318834	0.00486807	0.0204307	N	X	3134870	3172221	+	10150	protein_coding	-	EGF
FBgn0014037	3076	2185	2043	2342	2982	2538	1998	2847	25.3076	19.4954	18.2746	18.3888	22.8745	21.114	18.0514	21.2149	2502.08	2448.33	0.0314511	0.801871	0.888541	Su(Tpl)	3L	19889120	19909410	-	6626	protein_coding	-	-
FBgn0029676	3134	2286	2410	2508	2438	2296	2381	2554	79.9112	63.2122	66.81	61.0293	57.9591	59.1964	66.6682	58.9819	2354.54	2627.59	-0.158553	0.119493	0.253	HIP-R	X	3789969	3792477	+	2138	protein_coding	-	-
FBgn0040011	2625	2181	2081	2384	2926	2591	2648	2565	44.3315	39.9443	38.2094	38.423	46.072	44.2451	49.1079	39.2337	2615.76	2355.87	0.150589	0.0992573	0.222268	Slmap	2L	22579072	22585843	+	3228	protein_coding	-	FHA
FBgn0259483	2593	2368	2373	2499	2650	2380	2463	2658	99.1287	98.1736	98.6303	91.1729	94.4544	92.0001	103.398	92.0325	2469.97	2503.74	-0.0198012	0.76737	0.864489	Mob4	2R	6695114	6696661	-	1426	protein_coding	-	-
FBgn0037182	2668	2220	2407	2515	2836	2297	2350	2685	54.029	48.754	52.9948	48.6051	53.546	47.0345	52.2588	49.2465	2467.46	2495.51	-0.0162871	0.823412	0.902838	ArfGAP3	3L	22714313	22717577	-	2692	protein_coding	-	-
FBgn0015838	2882	2170	2290	2489	2677	2461	2309	2697	44.9921	36.7382	38.8681	37.0825	38.9646	38.848	39.5837	38.134	2463.37	2497.43	-0.0199879	0.804858	0.890229	Vang	2R	9103238	9106796	+	3492	protein_coding	-	-
FBgn0037913	2575	3408	2987	3303	1885	1850	1532	2427	60.9801	87.524	76.9063	74.6487	41.62	44.2993	39.8401	52.056	1856.58	3132.94	-0.754476	3.26e-09	6.21e-08	fabp	3R	11559896	11567054	-	2302	protein_coding	-	Mito_carr
FBgn0011573	2648	2505	2734	2613	2395	2172	2262	2635	89.6064	91.9274	100.585	84.3845	75.5624	74.3182	84.0551	80.759	2299.45	2678.02	-0.219759	0.00561328	0.0229822	Cdc37	3L	1795392	1797307	+	1611	protein_coding	-	-
FBgn0262870	1956	1862	1881	2482	3333	3026	2467	2939	11.71	12.0888	12.2432	14.1805	18.6039	18.3178	16.2184	15.9359	2852.95	2074.27	0.459662	5.72e-07	7.41e-06	axo	3L	4629604	4687317	-	9106	protein_coding	-	Laminin_G_2
FBgn0027951	2351	2175	2010	2460	2894	2653	2375	3025	24.064	24.143	22.368	24.0299	27.6181	27.4579	26.695	28.0434	2652.77	2285.36	0.215122	9.07e-05	0.000666496	MTA1-like	3R	5638655	5648738	-	5326	protein_coding	-	BAH
FBgn0250838	2752	2837	3028	2998	1984	1982	2054	2287	161.491	180.541	193.184	167.894	108.548	117.603	132.358	121.55	2022.79	2962.64	-0.550673	9.25e-10	1.92e-08	CG30415	2R	23385464	23386463	-	929	protein_coding	-	-
FBgn0262579	3115	2175	2185	2709	2750	2265	1774	2931	17.1029	12.9505	13.043	14.1946	14.0774	12.5746	10.6958	14.5753	2338.33	2580.07	-0.141728	0.266868	0.440547	Ect4	3L	8063874	8108897	+	9929	protein_coding	-	SAM_2
FBgn0024509	2367	2321	2587	2501	2516	2440	2492	2674	71.3306	75.8524	84.7598	71.9273	70.6916	74.3502	82.4663	72.9842	2465.54	2493.25	-0.0162078	0.848827	0.917604	Sec13	3R	23356278	23358531	+	1809	protein_coding	-	-
FBgn0034724	1946	1827	2004	1871	3359	2784	2880	3227	81.417	82.8947	91.156	74.7047	131.027	117.776	132.317	122.281	2975.08	1951.3	0.608794	1.21e-13	3.99e-12	babos	2R	22393876	22402059	-	1303	protein_coding	-	ig
FBgn0037360	2483	2154	2293	2504	2782	2523	2368	2741	56.0501	52.7304	56.2754	53.9431	58.5512	57.5879	58.6991	56.04	2528.95	2398.83	0.0760311	0.154934	0.303923	CG2182	3R	5656236	5659912	-	2415	protein_coding	-	-
FBgn0010355	2841	2138	2223	2673	2795	2404	2076	2655	22.5243	18.3825	19.1618	20.2247	20.6605	19.2721	18.0742	19.0649	2403.65	2504.12	-0.0590991	0.486845	0.655804	Taf1	3R	6646889	6656048	+	6876	protein_coding	-	Bromodomain
FBgn0261385	2715	2212	2237	2928	2672	2163	2130	2744	33.2827	29.407	29.8147	34.2549	30.5397	26.8114	28.6734	30.4665	2349.63	2556.74	-0.12196	0.137142	0.278675	scra	2R	7590119	7595242	+	4447	protein_coding	-	PH
FBgn0001250	2559	2214	2229	3100	2757	2249	1822	2863	23.2081	21.7753	21.9784	26.8308	23.3123	20.624	18.1455	23.5169	2333.75	2557.14	-0.1317	0.233428	0.402781	if	X	16752189	16783434	-	6011	protein_coding	-	FG-GAP
FBgn0036702	2401	2302	2381	2965	2550	2436	2039	2713	40.4108	42.0172	43.5693	47.6247	40.0152	41.4569	37.6854	41.3566	2358.11	2550.68	-0.113196	0.128924	0.266521	CG6512	3L	17238613	17242128	-	3239	protein_coding	-	AAA
FBgn0039532	3524	1450	1826	1648	3538	2159	2393	3233	79.1558	35.3208	44.5926	35.327	74.0941	49.0359	59.0255	65.7721	2729.19	2139.92	0.350927	0.143441	0.288078	Mtl	3R	27636412	27639871	+	2427	protein_coding	-	Ras
FBgn0036846	3386	1943	2177	1880	2936	2222	2598	2598	103.064	64.1372	72.0435	54.6111	83.3214	68.3879	86.8381	71.6225	2519.62	2387.1	0.0778878	0.663177	0.791565	MESR6	3L	19092670	19094760	+	1791	protein_coding	-	-
FBgn0022343	2513	2413	2454	2475	2560	2224	2423	2676	108.9	113.399	115.618	102.356	103.432	97.4507	115.303	105.03	2403.39	2512.13	-0.0638458	0.405498	0.581858	CG3760	2R	24938181	24939769	+	1258	protein_coding	-	-
FBgn0027341	1877	2067	2143	2535	2888	2599	2858	2768	24.6269	29.4105	30.5691	31.7414	35.3282	34.4799	41.1773	32.8928	2711.48	2192.65	0.306144	0.00416651	0.0178709	Gfat1	3R	4126442	4137882	+	4155	protein_coding	-	SIS
FBgn0040918	2590	2631	2239	2586	2340	2165	2299	2880	56.7728	62.5429	53.3593	54.0968	47.8229	47.9858	55.3388	57.1772	2349.94	2558.02	-0.122338	0.184207	0.344	schlank	X	6257668	6267228	-	2487	protein_coding	-	LAG1
FBgn0260960	3420	4138	3802	4322	1036	945	926	1121	65.5561	86.0188	79.2345	79.0631	18.5151	18.3161	19.4916	19.4618	977.575	3997.17	-2.03164	3.36e-102	3.89e-99	Baldspot	3L	16648442	16661615	-	2844	protein_coding	-	ELO
FBgn0040324	2848	2083	1984	2406	2939	2440	2375	2635	29.2279	23.1827	22.1368	23.5644	28.1214	25.3199	26.7653	24.4922	2522.55	2363.85	0.0935392	0.363282	0.540771	Ephrin	4	571755	580122	+	5312	protein_coding	-	-
FBgn0031107	2684	2325	2154	2229	3365	2538	1774	2621	9.19259	8.63564	8.02078	7.28564	10.7453	8.78944	6.67205	8.1304	2478.94	2392.12	0.0517291	0.716496	0.828917	HERC2	X	20394395	20412247	+	15917	protein_coding	-	HECT
FBgn0023423	2625	2189	2162	2380	2670	2477	2500	2678	40.98	37.0599	36.6956	35.4586	38.8627	39.1005	42.8581	37.8654	2513.36	2378.85	0.0789816	0.288356	0.464376	slmb	3R	21119252	21127485	-	3492	protein_coding	-	WD40
FBgn0022942	2516	2281	2398	2749	2572	2375	2240	2536	41.9321	41.2266	43.4511	43.7233	39.9656	40.0234	40.9953	38.2802	2362.87	2527.08	-0.097375	0.0737524	0.178832	Cbp80	X	4650015	4658259	+	3271	protein_coding	-	-
FBgn0262081	3081	2157	2169	2389	2831	2194	2079	2755	28.0636	21.3068	21.4797	20.7669	24.0421	20.2071	20.7949	22.7281	2382.65	2487.02	-0.0617455	0.593337	0.738796	Csk	3R	11633278	11650706	-	5985	protein_coding	-	Pkinase_Tyr
FBgn0039136	3401	2446	2886	2642	2207	1800	1842	2415	94.7882	73.9299	87.4499	70.2721	57.3495	50.7265	56.3751	60.9613	1999.8	2896.09	-0.53406	2.31e-06	2.57e-05	CG5902	3R	23986642	23988738	+	1956	protein_coding	-	-
FBgn0052441	2378	2301	2317	2485	2445	2415	2636	2661	125.617	131.816	133.069	125.275	120.419	128.994	152.909	127.313	2479.11	2414.25	0.0378818	0.664784	0.792879	CG32441	3L	21574131	21575874	+	1032	protein_coding	-	-
FBgn0029818	2470	2604	2512	2894	2447	2355	1968	2374	56.387	64.4673	62.3473	63.0497	52.0829	54.361	49.3353	49.0854	2218.92	2667.18	-0.265347	0.000188849	0.00127154	GAA1	X	5870841	5873357	-	2388	protein_coding	-	-
FBgn0052016	2510	1859	1854	2232	2966	2726	2621	2849	37.072	29.7761	29.7713	31.4607	40.8435	40.7111	42.5099	38.1113	2715	2144.2	0.340104	0.000157	0.00108556	4E-T	4	951542	958392	-	3691	protein_coding	-	-
FBgn0020392	2499	2534	2589	2878	2244	2182	2297	2365	75.1838	82.6763	84.6849	82.6326	62.9449	66.3785	75.8874	64.4435	2216.18	2672.51	-0.270538	0.00102204	0.00541681	Nmt	3L	8176135	8178429	-	1812	protein_coding	-	-
FBgn0032864	2876	2509	2667	2766	2089	2087	2047	2546	84.2932	79.7481	84.985	77.3674	57.0849	61.8501	65.8828	67.5852	2129.35	2753.56	-0.370902	1.23e-06	1.46e-05	CG2493	2L	20461585	20463444	-	1860	protein_coding	-	Peptidase_S28
FBgn0011327	2387	2416	2747	2807	2180	2285	2363	2361	93.3482	102.463	116.796	104.761	79.4858	90.3554	101.477	83.6256	2244.2	2638.89	-0.234026	0.023697	0.0734233	Uch-L5	3L	9475493	9476965	-	1394	protein_coding	-	-
FBgn0034083	2991	2612	2038	3150	2240	2212	1760	2526	29.614	28.0459	21.9382	29.7641	20.678	22.1452	19.1357	22.6518	2113.01	2731.13	-0.370215	0.00104675	0.0055174	lbk	2R	16150123	16169519	+	5506	protein_coding	-	I-set
FBgn0037313	2625	2365	2480	2562	2372	2356	2379	2376	115.312	112.666	118.444	107.405	97.1491	104.649	114.76	94.5324	2313.92	2554.47	-0.143118	0.0775827	0.185742	CG1161	3R	5355092	5356748	+	1241	protein_coding	-	TMEM9
FBgn0024987	2603	2170	2332	2682	2593	2428	2195	2506	38.6025	34.8993	37.5998	37.9579	35.8528	36.4086	35.7459	33.6598	2362.02	2485.28	-0.0738104	0.22935	0.398215	ssx	X	1370580	1375257	+	3676	protein_coding	-	RRM_1
FBgn0035600	2332	2705	2712	2739	2262	2345	2176	2219	83.5826	105.141	105.68	93.6875	75.5891	84.9854	85.6439	72.0334	2195.53	2677.33	-0.286336	0.00540267	0.0222699	CG4769	3L	5360211	5362798	+	1521	protein_coding	-	-
FBgn0033639	4373	1769	1827	1684	2724	2205	2292	2615	50.9172	22.3372	23.1281	18.7124	29.5714	25.9602	29.3056	27.5769	2387.22	2444.15	-0.0340279	0.923	0.960631	CG9003	2R	11641477	11651616	-	4682	protein_coding	-	-
FBgn0026479	2309	2241	2152	2479	2593	2568	2376	2761	43.8896	46.195	44.4729	44.9693	45.9536	49.3568	49.5946	47.5328	2503.28	2335.33	0.0999092	0.0707156	0.172876	Drp1	2L	2581281	2585430	-	2868	protein_coding	-	-
FBgn0261270	2441	2672	2889	2545	2362	2099	2300	2156	70.52	83.7138	90.7419	70.1673	63.6215	61.3157	72.9664	56.4135	2176.64	2697.24	-0.309448	0.00800938	0.0307137	SelD	2R	14268772	14270658	-	1887	protein_coding	-	-
FBgn0028325	2732	2636	2832	2949	2011	1946	2197	2146	69.2399	72.4499	78.0342	71.3269	47.519	49.8693	61.1444	49.2601	2027.27	2839.55	-0.486572	3.87e-07	5.15e-06	l(1)G0334	X	4702284	4705265	+	2151	protein_coding	-	-
FBgn0036888	2893	2409	2346	2482	2336	2294	2370	2317	66.1544	59.7397	58.3249	54.1645	49.8038	53.0418	59.5126	47.9872	2274.46	2577.64	-0.180923	0.0595244	0.152055	CG9330	3L	19586253	19589111	+	2384	protein_coding	-	ABC_tran
FBgn0033352	2653	2136	2009	2339	2750	2541	2322	2673	35.7019	31.1725	29.3934	30.0391	34.5038	34.5759	34.3136	32.5794	2498.35	2320.75	0.106164	0.180136	0.338366	PAN2	2R	8928169	8933103	+	4051	protein_coding	-	Exonuc_X-T
FBgn0000239	2795	2388	2342	2597	2385	2298	2103	2505	48.8991	45.3074	44.5473	43.3604	38.9033	40.6521	40.4025	39.6932	2256.37	2573.84	-0.190081	0.00196013	0.00940504	bur	2L	21174182	21179683	-	3116	protein_coding	-	GATase
FBgn0261456	2435	1938	2026	2052	2968	2581	2761	2646	47.341	40.8609	42.8246	38.0731	53.7999	50.7389	58.9461	46.5927	2671.76	2150.6	0.312813	0.00186662	0.00902384	hpo	2R	19493996	19496856	-	2804	protein_coding	-	Pkinase
FBgn0029766	1583	2426	2038	3028	2870	2837	1924	2699	29.194	48.5198	40.8631	53.293	49.3484	52.9037	38.9644	45.0821	2497.78	2304.33	0.116352	0.505377	0.670779	CG15784	X	5429571	5432526	+	2956	protein_coding	-	-
FBgn0053978	3012	1940	1872	2285	3176	2461	2278	2373	11.6149	8.11292	7.84839	8.40907	11.4188	9.59589	9.64636	8.28794	2497.43	2307.39	0.114046	0.434466	0.609572	CG33978	4	157575	175639	-	14137	protein_coding	-	EGF_CA
FBgn0032398	2359	2228	2141	2432	2445	2550	2488	2753	68.3321	69.9887	67.4263	67.2299	66.0321	74.6881	79.1403	72.2258	2493.28	2330.16	0.097209	0.17628	0.333127	CG6766	2L	12038631	12040689	-	1882	protein_coding	-	-
FBgn0015541	2243	2099	2192	2520	2846	2529	2498	2463	23.5965	23.9468	25.0712	25.3001	27.9147	26.9019	28.8577	23.4678	2518.24	2301.36	0.129528	0.110477	0.239651	sda	3R	26915761	26945309	+	5182	protein_coding	-	-
FBgn0003159	2768	1794	1574	1757	3029	2751	2928	2783	26.7076	18.7718	16.5116	16.1786	27.2488	26.8394	31.0234	24.3204	2804.35	2003.21	0.485168	0.00248747	0.0115814	ptr	X	2344949	2366356	-	5650	protein_coding	-	-
FBgn0039537	3376	3043	3084	3172	1738	1551	1520	1879	123.353	120.577	122.512	110.607	59.2075	57.3025	60.9876	62.1819	1621.96	3228.29	-0.992761	4.65e-53	1.49e-50	CG5590	3R	27677522	27679013	+	1492	protein_coding	-	adh_short
FBgn0264979	3156	2389	2581	2621	2230	1997	2475	1907	78.8495	64.7283	70.1076	62.493	51.9453	50.4492	67.9027	43.1521	2112.46	2733.28	-0.372112	0.00810997	0.0310332	CG4267	2L	2242378	2245274	+	2182	protein_coding	-	Lipase
FBgn0033246	3659	3018	2829	3053	1876	1715	1365	1816	21.9996	19.6783	18.4927	17.5179	10.5164	10.4263	9.01231	9.88913	1638.58	3194.93	-0.963017	1.08e-24	8.92e-23	ACC	2R	7974115	7991862	-	9067	protein_coding	-	Carboxyl_trans
FBgn0040773	2538	2442	2682	2513	2173	2372	2325	2279	162.203	169.25	186.355	153.272	129.481	153.284	163.17	131.917	2235.66	2596.35	-0.216036	0.0362306	0.103156	CoVIIc	2R	10048353	10050066	+	853	protein_coding	-	-
FBgn0261278	2952	2492	2608	2637	2389	2092	1940	2196	52.7807	48.3196	50.697	44.9958	39.8249	37.8212	38.09	35.5616	2092.33	2721.49	-0.379252	3.71e-07	4.96e-06	grp	2L	16680054	16699926	+	3049	protein_coding	-	Pkinase
FBgn0262527	2627	2091	2039	2692	2641	2296	2140	2768	21.8843	18.8905	18.4674	21.4018	20.5126	19.3401	19.5766	20.8847	2383.83	2393.62	-0.0060931	0.939047	0.969561	nsl1	3R	15793782	15802102	+	6544	protein_coding	-	-
FBgn0035987	2366	2462	2425	2789	2439	2226	2103	2483	57.9697	65.417	64.5972	65.2135	55.7157	55.1475	56.5817	55.1001	2245.89	2555.22	-0.186145	0.00307119	0.0138557	CG3689	3L	9411038	9413637	+	2225	protein_coding	-	-
FBgn0037655	2646	2040	2215	2426	2744	2269	2156	2786	48.2592	40.3494	43.9218	42.2264	46.661	41.8446	43.1807	46.0215	2409.2	2369.19	0.0242993	0.758875	0.859107	CG11984	3R	9010282	9014909	-	2989	protein_coding	-	ZZ
FBgn0035558	3162	2223	1886	2030	2987	1936	2428	2628	54.4118	41.4846	35.2849	33.3372	47.9232	33.6861	45.8807	40.9587	2420.43	2363.96	0.034044	0.83828	0.91166	CG11357	3L	4542051	4553457	+	3168	protein_coding	-	Galactosyl_T
FBgn0039358	2339	2278	2157	2506	2434	2600	2374	2579	53.6661	56.6813	53.8066	54.8723	52.0679	60.3195	59.8138	53.5933	2433.32	2360.38	0.0434645	0.54991	0.704944	CG5028	3R	25680845	25683780	+	2376	protein_coding	-	-
FBgn0040022	2536	1821	1860	2263	2995	2646	2522	2615	24.8875	19.3802	19.8454	21.1943	27.4037	26.2565	27.1787	23.2431	2622.4	2149.37	0.286598	0.00470149	0.0198687	Set1	3L	25107594	25115180	+	5555	protein_coding	-	SET
FBgn0001247	2406	2031	2047	2531	2756	2398	2413	2667	38.1399	34.9149	35.2791	38.2894	40.7327	38.4369	42.0041	38.291	2487.35	2287.05	0.120543	0.0703177	0.172031	Ide	3L	20371672	20375896	-	3439	protein_coding	-	-
FBgn0030683	2497	1876	1999	1877	2619	2760	2939	2672	66.2404	53.9702	57.6545	47.5194	64.7768	74.0335	85.6159	64.1993	2690.21	2100.76	0.356575	0.00604681	0.0244282	CG8239	X	15749166	15751737	+	2055	protein_coding	-	GHMP_kinases
FBgn0011570	2598	2313	2367	2405	2424	2289	2353	2480	73.5359	70.999	72.8407	64.9647	63.9694	65.5119	73.1362	63.5772	2325.39	2466.43	-0.0852211	0.263441	0.437201	cpb	2L	1704902	1706962	+	1926	protein_coding	-	-
FBgn0039907	2769	2104	2018	2335	2760	2439	2145	2657	28.1785	23.2197	22.3271	22.6769	26.1869	25.097	23.9702	24.4893	2423.51	2342.33	0.0491255	0.590961	0.737122	lgs	4	436957	443911	-	5357	protein_coding	-	-
FBgn0001624	2538	1960	1920	2359	2911	2514	2047	2975	12.026	10.0717	9.89115	10.6674	12.8603	12.0451	10.6512	12.7675	2521.68	2225.92	0.180131	0.0579205	0.149079	dlg1	X	11369665	11409776	+	11505	protein_coding	-	PDZ
FBgn0034068	2780	2096	2118	2393	2615	2313	2317	2589	57.977	47.4044	48.0233	47.6273	50.8466	48.7754	53.0625	48.9027	2390.06	2383.47	0.00370347	0.965893	0.982906	casp	2R	16024628	16028161	-	2614	protein_coding	-	UBX
FBgn0035432	2533	2000	2200	2533	2701	2374	2109	2763	42.449	36.3478	40.084	40.5107	42.2023	40.2279	38.8114	41.9375	2407.62	2351.74	0.0339462	0.631188	0.766528	ZnT63C	3L	3303708	3314009	+	3253	protein_coding	-	-
FBgn0028341	3244	2122	2188	2086	2780	2221	1999	2546	24.845	17.6246	18.2189	15.2467	19.851	17.1997	16.8121	17.6606	2309.12	2451.55	-0.0862578	0.547236	0.703155	l(1)G0232	X	9626294	9659145	-	7118	protein_coding	-	Y_phosphatase
FBgn0052521	2145	2318	2019	2953	2566	2313	1959	2910	25.6717	30.0855	26.2712	33.7283	28.6328	27.991	25.7462	31.5435	2353.44	2391.52	-0.0230513	0.833315	0.908519	CG32521	X	21205310	21281171	-	4555	protein_coding	-	-
FBgn0033160	2464	2484	2488	2673	2354	2270	2154	2295	48.8988	53.4596	53.6814	50.6243	43.5556	45.551	46.9412	41.2506	2209.04	2574.92	-0.221373	0.00132891	0.00674318	CG11107	2R	7387187	7391023	+	2747	protein_coding	-	HA2
FBgn0005536	2620	2096	2079	2477	2713	2321	2051	2820	18.3185	15.8927	15.8037	16.5279	17.6855	16.4089	15.7473	17.8578	2394.16	2353.25	0.0250484	0.750669	0.854299	Mbs	3L	16051959	16082026	+	7797	protein_coding	-	-
FBgn0058042	2374	2232	2425	2550	2418	2319	2405	2436	144.926	147.766	160.95	148.562	137.626	143.146	161.224	134.689	2335.77	2439.13	-0.0628674	0.429746	0.605154	CG40042	2L	23312465	23313578	-	893	protein_coding	-	-
FBgn0085443	3156	1835	1961	2091	3035	2211	1875	2942	15.6394	9.86135	10.5652	9.88873	14.0224	11.0787	10.2032	13.2043	2420.42	2292.99	0.0781491	0.639629	0.772482	spri	X	10490069	10585422	-	11001	protein_coding	-	VPS9
FBgn0027580	1902	1737	1698	2525	2811	2719	2090	3623	21.8796	21.6693	21.2365	27.72	30.1488	31.6267	26.4014	37.7474	2706.67	1988.36	0.444966	0.000671836	0.00378469	CG1516	2R	9850703	9861543	-	4739	protein_coding	-	CPSase_L_D2
FBgn0003378	1218	2872	2064	1830	675	2663	5467	2304	184.956	472.958	340.759	265.201	95.5664	408.891	911.636	316.879	2821.8	2057.97	0.455358	0.475885	0.645576	Sgs8	3L	11508967	11509394	-	359	protein_coding	-	-
FBgn0038224	2836	2711	3071	3200	1718	1828	1800	1921	214.729	222.602	252.801	231.226	121.279	139.951	149.66	131.735	1772.03	3008.85	-0.764243	1.65e-17	8.46e-16	CG3321	3R	14326947	14327735	+	720	protein_coding	-	-
FBgn0086656	2188	1834	2039	2064	2840	2633	2604	2880	94.1428	85.5767	95.3834	84.7524	113.93	114.553	123.036	112.233	2665.03	2067.97	0.365785	1.84e-07	2.64e-06	shrb	2R	9142146	9143914	-	1267	protein_coding	-	ESCRT-III
FBgn0085430	3156	1926	2107	2147	3005	2324	1774	2623	12.5072	8.27745	9.0783	8.12005	11.1032	9.31268	7.7202	9.41482	2342.89	2369.85	-0.0163672	0.917552	0.958016	CG34401	X	18863950	18884075	+	13756	protein_coding	-	-
FBgn0035622	2535	2158	2216	2376	2459	2379	2387	2548	52.0903	48.0891	49.5068	46.5938	47.1104	49.4297	53.8619	47.4207	2380.42	2361.85	0.0108644	0.880283	0.937276	CG10590	3L	5601096	5603979	-	2653	protein_coding	-	-
FBgn0039186	2328	2168	2034	2604	2739	2191	2199	2792	27.7341	28.0095	26.3449	29.6056	30.423	26.3929	28.7678	30.1256	2401.56	2318.23	0.0509882	0.486248	0.65525	CG5746	3R	24343895	24348791	-	4576	protein_coding	-	-
FBgn0020386	2553	1777	1787	1768	3134	2508	2332	3195	21.1098	15.9344	16.0647	13.9514	24.1608	20.9689	21.1745	23.9273	2698.24	2005.34	0.428313	0.000882159	0.00478071	Pdk1	3L	129450	145895	+	6593	protein_coding	-	Pkinase
FBgn0044324	2416	2078	2318	2504	2678	2283	2176	2595	30.8957	28.8179	32.2278	30.5589	31.9294	29.5203	30.557	30.0558	2360.14	2368.6	-0.00509799	0.934411	0.967179	Chro	3L	22873702	22878984	-	4263	protein_coding	-	Chromo
FBgn0035947	2570	2377	2440	2709	2389	2017	2171	2355	65.7147	65.9135	67.832	66.106	56.9541	52.1494	60.9592	54.5393	2171.9	2568.03	-0.242004	0.000299084	0.00188832	Srp68	3L	8975046	8977401	+	2132	protein_coding	-	-
FBgn0036398	2731	2025	1939	2549	2941	2357	1867	2619	11.6888	9.39919	9.02283	10.4117	11.7361	10.2005	8.77494	10.1525	2360.74	2341.01	0.0121828	0.916394	0.957325	upSET	3L	14002127	14020148	+	12737	protein_coding	-	PHD
FBgn0020621	2954	2059	1972	2397	2922	2099	1932	2692	18.8568	14.2538	13.6861	14.6026	17.3907	13.5483	13.543	15.5641	2325.86	2378.27	-0.0320368	0.803484	0.889412	Pkn	2R	9252310	9285097	-	8540	protein_coding	-	Pkinase
FBgn0033998	2359	2179	2148	2678	2634	2289	2165	2563	27.0967	27.1433	26.8249	29.3563	28.2088	26.5857	27.3085	26.6641	2341.34	2376.95	-0.0220549	0.709347	0.824112	row	2R	15206527	15213634	-	4746	protein_coding	-	-
FBgn0024985	2499	2085	2045	2627	2534	2308	2334	2578	35.8603	32.4466	31.9048	35.9757	33.9026	33.4886	36.7789	33.5058	2372.29	2346.64	0.0150198	0.835161	0.909451	CG11448	X	1393054	1397337	+	3799	protein_coding	-	-
FBgn0029715	2490	2356	2507	2362	2422	2248	2285	2336	105.883	108.648	115.904	95.8541	96.0245	96.6583	106.7	89.9686	2263.96	2478.75	-0.130862	0.127485	0.264683	CG11444	X	4553117	4554398	-	1282	protein_coding	-	-
FBgn0039620	1204	1388	1373	1544	3445	3414	3790	2841	28.8637	36.0854	35.7859	35.3245	77.0007	82.7568	99.7736	61.686	3313.06	1403.33	1.23915	1.13e-17	5.92e-16	wat	3R	28992977	29020406	-	2274	protein_coding	-	NAD_binding_4
FBgn0022097	2442	2334	2422	2664	2240	2133	2284	2480	125.118	129.686	134.916	130.26	107.005	110.505	128.505	115.084	2225.23	2509.39	-0.173758	0.0220528	0.0693893	Vha36-1	2R	15541435	15542498	+	1064	protein_coding	-	ATP-synt_D
FBgn0025455	2517	1833	1848	2135	3013	2602	2388	2649	21.6358	17.0871	17.2706	17.5142	24.1473	22.6158	22.5411	20.6235	2586.78	2114.46	0.290661	0.00328628	0.0146828	CycT	3L	17551004	17557788	-	6342	protein_coding	-	-
FBgn0053123	2671	2527	2466	2949	2344	2210	1732	2082	37.0131	37.9755	37.1527	38.9995	30.2844	30.9663	26.3561	26.1308	2029.45	2696.85	-0.410159	2.19e-07	3.09e-06	CG33123	2L	3510328	3514656	-	3934	protein_coding	-	-
FBgn0032363	2903	2047	2001	2401	2833	2229	1891	2674	21.4295	16.387	16.0594	16.9146	19.4981	16.6376	15.3288	17.8779	2322.68	2371.18	-0.0296915	0.802065	0.88867	CG6509	2L	11508399	11517081	-	7385	protein_coding	-	PDZ
FBgn0037098	2663	1937	1924	2186	2887	2565	2045	2763	17.5712	13.8604	13.8023	13.7652	17.7606	17.1133	14.8175	16.5121	2480.88	2210.91	0.166291	0.115799	0.248504	Wnk	3L	21543850	21554928	-	8262	protein_coding	-	Pkinase
FBgn0261793	3200	2173	1948	2418	2660	2338	1749	2467	16.8843	12.4339	11.1747	12.1756	13.0856	12.4736	10.1338	11.7894	2225.13	2468.17	-0.14949	0.284649	0.460363	Trf2	X	8409272	8433011	+	10332	protein_coding	-	-
FBgn0025682	2332	2120	2017	1833	2688	2611	2304	3036	79.4557	78.3337	74.7167	59.6021	85.3896	89.9534	86.2044	93.6888	2577.97	2119.84	0.282629	0.00550226	0.0226319	scf	3L	1298672	1300389	+	1600	protein_coding	-	-
FBgn0083167	3041	2883	3044	3104	1702	1647	1769	1741	167.964	172.687	182.793	163.615	87.6472	91.9829	107.295	87.0939	1674.36	3075.75	-0.877906	7.68e-24	5.87e-22	Neb-cGP	X	10460736	10461878	+	987	protein_coding	-	-
FBgn0259168	3097	2081	1950	2116	2798	2296	2116	2458	24.31	17.7146	16.6416	15.8512	20.4772	18.2234	18.2394	17.4749	2344.08	2347.31	-0.00201318	0.988291	0.994142	mnb	X	17862697	17887222	-	6945	protein_coding	-	Pkinase
FBgn0250786	2501	2098	1969	2473	2770	2228	2064	2791	20.768	18.8931	17.7764	19.5978	21.4457	18.7073	18.821	20.9909	2381.08	2293.85	0.0540033	0.507536	0.672331	Chd1	2L	2979562	2987723	-	6565	protein_coding	-	SNF2_N
FBgn0003328	2026	1088	1238	1193	4297	2940	2486	3603	22.0718	12.8542	14.6634	12.4034	43.6459	32.3863	29.7407	35.5511	3207.55	1407.02	1.18887	3.07e-10	6.94e-09	scb	2R	15248784	15258498	+	5004	protein_coding	-	-
FBgn0262872	2630	1945	2083	2343	2721	2341	2142	2651	18.7002	14.9978	16.1026	15.8988	18.0384	16.8309	16.7248	17.0722	2387.86	2284.69	0.0636728	0.446343	0.620285	milt	2L	7037823	7056010	+	7667	protein_coding	-	-
FBgn0027525	2006	1944	1871	2237	2579	2787	2540	2885	52.0997	54.7541	52.8316	55.4463	62.4503	73.1906	72.4416	67.864	2627.1	2048.12	0.358755	8.13e-07	1.01e-05	CG7686	2R	10836570	10838727	-	2099	protein_coding	-	-
FBgn0027598	2945	2025	1939	2501	2718	2072	1816	2824	34.4373	25.6794	24.6512	27.91	29.6328	24.499	23.319	29.9088	2270.14	2382.6	-0.0696171	0.597402	0.741488	cindr	3R	30808617	30827005	+	4662	protein_coding	-	-
FBgn0015777	2128	2171	2107	2422	2549	2577	2161	2688	32.5135	35.9723	35.0003	35.3157	36.3112	39.8126	36.2574	37.1972	2420.66	2246.26	0.107986	0.0946895	0.215046	nrv2	2L	6789770	6798862	-	3568	protein_coding	-	-
FBgn0038476	2009	2071	2190	2335	2781	2433	2321	2662	45.0147	50.3235	53.35	49.9302	58.0971	55.1227	57.1084	54.0222	2475.76	2191.8	0.175918	0.0142812	0.049094	kuk	3R	17080244	17084781	+	2433	protein_coding	-	-
FBgn0264495	2903	1871	1776	2149	3047	2311	1902	2825	13.4698	9.41468	8.9593	9.516	13.1816	10.8425	9.69118	11.872	2429.32	2204.04	0.140488	0.344085	0.522549	gpp	3R	6406855	6449274	+	11749	protein_coding	-	DOT1
FBgn0036824	1799	1776	1751	1783	3021	2902	2642	3095	61.8754	66.244	65.477	58.5249	96.8763	100.925	99.7862	96.4134	2832.48	1812.5	0.644464	4.78e-24	3.71e-22	CG3902	3L	18893120	18898293	-	1585	protein_coding	-	-
FBgn0260659	2634	2500	2616	2569	2094	1974	2176	2204	51.9322	53.4537	56.0757	48.3379	38.4926	39.3535	47.1119	39.357	2060.69	2631.11	-0.352839	8.67e-05	0.000640636	CG42542	3R	15196598	15203074	+	2765	protein_coding	-	-
FBgn0263911	2620	2573	2900	2690	1903	1970	2062	2045	278.42	296.521	335.052	272.806	188.546	211.68	240.624	196.826	1949.09	2752.12	-0.498022	1.8e-06	2.05e-05	CoVIII	3L	21538859	21539447	-	513	protein_coding	-	-
FBgn0038318	2782	2665	2534	2798	1930	1995	1935	2120	62.7735	65.2128	62.1644	60.2517	40.6028	45.5173	47.9458	43.3256	1943.88	2743.94	-0.497776	4.09e-12	1.17e-10	CG6236	3R	15325325	15328269	-	2416	protein_coding	-	DUF229
FBgn0024365	2467	1943	1943	2337	2783	2314	2250	2722	34.5996	29.5523	29.6272	31.2797	36.391	32.8155	34.6525	34.5764	2440.63	2204.8	0.146442	0.0534919	0.140753	CG12773	X	1349623	1353981	-	3887	protein_coding	-	AA_permease
FBgn0250754	2420	2114	2213	2713	2656	2315	1861	2462	12.1022	11.4649	12.0323	12.948	12.3839	11.7062	10.2199	11.1514	2247.75	2400.34	-0.0946066	0.241037	0.410819	CG42232	3R	16458280	16469663	-	10901	protein_coding	-	-
FBgn0015320	2321	1971	2046	2164	2768	2482	2487	2514	56.1854	51.7429	53.848	49.9928	62.4732	60.7525	66.1111	55.1192	2496.94	2163.07	0.206763	0.00865682	0.0326226	Ubc2	2L	10765010	10768006	-	2252	protein_coding	-	UQ_con
FBgn0026238	2531	2031	2191	2293	2571	2308	2396	2430	61.2689	53.318	57.6642	52.973	58.0269	56.4935	63.6921	53.2775	2364.51	2300.5	0.0392211	0.641081	0.773625	gus	2R	5116990	5128321	-	2252	protein_coding	-	SPRY
FBgn0266572	2634	1928	2025	2164	2664	2473	2192	2667	34.3441	27.2621	28.7063	26.9275	32.3854	32.6043	31.3854	31.4955	2424.88	2223.29	0.12516	0.16907	0.323111	ebo	X	471019	476579	-	4181	protein_coding	-	-
FBgn0003744	2695	2000	1960	1999	2689	2353	2357	2686	52.1726	41.9885	41.253	36.9317	48.5349	46.0596	50.1065	47.0955	2449.7	2201.27	0.154218	0.155335	0.304451	trc	3L	19830864	19834304	-	2816	protein_coding	-	Pkinase
FBgn0005631	3053	1848	1806	2438	2786	2134	1929	2733	24.5081	16.088	15.7622	18.6775	20.8518	17.3217	17.0046	19.8706	2311.62	2311.22	0.00023077	0.998752	0.999531	robo	2R	22692524	22700970	-	6791	protein_coding	-	I-set
FBgn0024329	2688	2045	2179	2772	2631	2191	1827	2382	24.2369	19.9967	21.361	23.853	22.1181	19.9758	18.0899	19.4527	2183.84	2452.88	-0.167611	0.0778398	0.18628	Mekk1	3R	18733106	18743594	-	6046	protein_coding	-	Pkinase
FBgn0015380	2548	1942	2222	2136	2782	2394	2498	2187	44.7501	36.9879	42.4282	35.8013	45.5545	42.5141	48.1768	34.7883	2407.93	2252.13	0.0962753	0.426789	0.602385	drl	2L	19190342	19208621	+	3104	protein_coding	-	Pkinase_Tyr
FBgn0010786	2218	2487	1856	2189	2408	2477	2621	2448	47.3061	57.5238	43.0377	44.5557	47.8841	53.419	61.3865	47.2886	2434.31	2230.79	0.125749	0.30547	0.482818	l(3)02640	3L	1334889	1339415	+	2556	protein_coding	-	-
FBgn0030701	2848	1947	1939	2269	2556	2482	2108	2548	37.7117	27.9588	27.9144	28.673	31.5556	33.2316	30.6518	30.558	2352.78	2282.95	0.0432956	0.695197	0.814097	CG16952	X	15870183	15875607	+	4117	protein_coding	-	BTB
FBgn0031662	2476	2496	2522	2761	2063	1965	2135	2265	113.048	123.587	125.191	120.304	87.8195	90.7171	107.044	93.6634	2053.82	2611.01	-0.346664	2.47e-05	0.000209265	CG3792	2L	4977312	4978567	+	1194	protein_coding	-	-
FBgn0052062	2266	1980	1942	2481	2841	2473	1970	2711	14.8743	14.0948	13.8593	15.542	17.3871	16.414	14.2002	16.1174	2415.26	2198.73	0.135644	0.101839	0.226322	A2bp1	3L	10481412	10594012	+	8305	protein_coding	-	RRM_1
FBgn0033913	2844	2091	2220	2544	2369	2186	1752	2658	39.1418	31.2091	33.2185	33.4142	30.3988	30.4212	26.4787	33.1326	2163.63	2461.01	-0.185558	0.0642857	0.161057	CG8468	2R	14219898	14230620	+	3961	protein_coding	-	MFS_1
FBgn0035195	2220	1937	1864	1991	2861	2425	2487	2855	48.4869	45.8794	44.2622	41.4998	58.2598	53.5548	59.6483	56.4765	2580.5	2039.23	0.339663	3.45e-06	3.67e-05	Sac1	3L	1247817	1250451	+	2496	protein_coding	-	-
FBgn0001994	2601	2146	2200	2679	2516	2083	1914	2477	32.2112	28.8212	29.6213	31.6622	29.0507	26.0838	26.0291	27.7832	2175.22	2442.15	-0.166891	0.0184604	0.0599975	crp	2L	16263556	16287730	-	4402	protein_coding	-	HLH
FBgn0031011	2055	1951	1778	2875	2653	2281	2095	2923	25.4321	26.1845	23.9231	33.9555	30.6117	28.5437	28.4711	32.7634	2405.34	2187.67	0.136707	0.249878	0.421323	CG8034	X	19281232	19298162	-	4405	protein_coding	-	MFS_1
FBgn0031037	2204	2386	2234	2472	2361	2190	2188	2575	78.8394	92.5589	86.8821	84.3883	78.7421	79.2118	85.9467	83.4254	2262.59	2368.64	-0.0659901	0.362909	0.540412	CG14207	X	19605199	19611413	+	1524	protein_coding	-	-
FBgn0261564	2170	2010	1868	2175	2711	2406	2203	3055	26.453	26.5722	24.7575	25.3032	30.8123	29.6568	29.4903	33.7299	2508.85	2090.94	0.26329	0.000146142	0.001023	CG42678	2R	22925107	22932044	+	4472	protein_coding	-	TB2_DP1_HVA22
FBgn0027619	2300	2083	2309	2298	2565	2278	2352	2389	91.9916	90.3496	100.406	87.7148	95.6505	92.1274	103.302	86.5419	2334.49	2290.23	0.0274157	0.732928	0.841523	Adam	2R	9968929	9970897	+	1363	protein_coding	-	-
FBgn0052103	2406	1883	1932	2162	2699	2522	2153	2780	29.4022	24.9546	25.6689	25.214	30.7515	31.1633	28.8921	30.7694	2459.92	2129.37	0.208218	0.00571378	0.023311	CG32103	3L	12402295	12414842	-	4461	protein_coding	-	Mito_carr
FBgn0051151	2490	1920	1885	2195	2871	2275	2082	2801	20.9706	17.5359	17.2599	17.642	22.5436	19.3734	19.2549	21.3655	2423.24	2155.22	0.16926	0.0708	0.172876	wge	3R	22710883	22721150	-	6473	protein_coding	-	BAH
FBgn0029870	2509	2104	2012	2596	2326	2324	2025	2621	37.8154	34.3898	32.9694	37.3401	32.6856	35.4175	33.5153	35.7787	2254.06	2338.02	-0.0530248	0.46542	0.636839	Marf	X	6365949	6370924	+	3617	protein_coding	-	Fzo_mitofusin
FBgn0262716	2587	2151	2258	2499	2436	2122	2028	2387	71.1197	64.1284	67.489	65.5635	62.4382	58.9866	61.2226	59.4341	2177.33	2413.15	-0.148467	0.0135748	0.0470435	Arp3	3L	8113407	8115902	-	1983	protein_coding	-	Actin
FBgn0000719	2149	1747	1621	1791	3101	2507	2503	3043	17.8478	15.7346	14.6368	14.1953	24.012	21.0531	22.8275	22.8897	2702.77	1858.21	0.540599	3.05e-09	5.84e-08	fog	X	22824317	22855194	-	6564	protein_coding	-	-
FBgn0031769	2301	2364	2638	2937	2133	1995	1979	2115	52.0063	57.9432	64.8231	63.3498	44.9479	45.5928	49.1174	43.2951	2001.51	2605.06	-0.38049	2.23e-05	0.000191116	CG9135	2L	6050800	6053877	+	2412	protein_coding	-	-
FBgn0039902	2502	1899	2125	2308	2423	2276	2442	2473	44.8084	36.8819	41.3758	39.4466	40.458	41.2153	48.0251	40.113	2344.51	2243.74	0.0629013	0.496874	0.664099	Zip102B	4	310930	314087	-	3044	protein_coding	-	-
FBgn0002183	2094	2186	2242	2692	2523	2267	2056	2387	30.9362	35.0233	36.0115	37.9549	34.7526	33.8654	33.3552	31.9398	2241.24	2341.88	-0.063438	0.426607	0.602348	dre4	3L	1871574	1876312	-	3690	protein_coding	-	Peptidase_M24
FBgn0044826	2942	1923	2059	2132	2707	2123	1989	2567	32.1861	22.815	24.4905	22.2595	27.6117	23.485	23.8952	25.4355	2269.78	2299.69	-0.0188175	0.882331	0.938543	Pak3	3R	16445007	16453821	-	4983	protein_coding	-	Pkinase
FBgn0004364	1931	1504	1555	1865	3213	2720	2644	2986	19.4151	16.3991	16.9982	17.8953	30.1195	27.6529	29.1923	27.1917	2807.37	1738.87	0.690659	2.58e-19	1.5e-17	18w	2R	20111511	20116932	+	5422	protein_coding	-	TIR
FBgn0030109	2612	2192	2197	2395	2442	2008	2112	2401	48.2036	43.8695	44.081	42.1807	42.0176	37.47	42.8006	40.1317	2176.15	2389.39	-0.134952	0.0688757	0.169317	CG12121	X	9228796	9232378	-	2954	protein_coding	-	-
FBgn0015239	2602	2196	2309	2368	2307	2029	2288	2250	58.6149	53.6475	56.551	50.9079	48.4538	46.2166	56.5988	45.9064	2164.25	2411.72	-0.15656	0.0866569	0.201456	Hr78	3L	21494019	21497494	-	2420	protein_coding	-	Hormone_recep
FBgn0038110	2948	1965	1987	1877	2491	2058	2591	2431	121.935	88.1414	89.3541	74.0914	96.0626	86.0718	117.684	91.07	2336.73	2232.91	0.0654035	0.67808	0.801488	CG8031	3R	13008384	13011310	-	1318	protein_coding	-	-
FBgn0004456	2322	2089	1893	2185	2703	2270	2095	2785	24.3244	23.732	21.5598	21.844	26.4	24.0447	24.0998	26.4237	2383.21	2158.78	0.143057	0.0515022	0.136606	mew	X	13214409	13258490	-	5204	protein_coding	-	FG-GAP
FBgn0003345	2582	1948	1886	2099	2823	2284	2073	2627	16.0573	13.1377	12.7518	12.4575	16.3684	14.3623	14.1568	14.7967	2373.02	2163.09	0.133726	0.185724	0.346105	sd	X	15804370	15827682	+	8766	protein_coding	-	TEA
FBgn0004638	2315	2328	2254	2250	2278	2354	2080	2449	42.8385	46.7179	45.3475	39.7346	39.3022	44.0458	42.2666	41.0452	2226.91	2333.52	-0.067307	0.376733	0.553788	drk	2R	13495222	13502841	-	2946	protein_coding	-	SH2
FBgn0036004	2544	1993	2022	2257	2740	2213	1881	2624	16.3874	13.9224	14.1608	13.8748	16.4559	14.4141	13.3055	15.309	2283.33	2239.6	0.028197	0.763832	0.862521	Jarid2	3L	9477038	9486530	+	8463	protein_coding	-	JmjC
FBgn0019968	2367	1783	1792	2278	3048	2337	1948	2689	14.0609	11.4864	11.5736	12.9143	16.8815	14.0375	12.7074	14.4676	2418.08	2082.65	0.215518	0.0498619	0.133327	Khc-73	2R	15515778	15532259	-	9177	protein_coding	-	Kinesin
FBgn0038286	3076	2041	2201	2359	2441	1995	1779	2346	36.6292	26.3572	28.4955	26.8084	27.1012	24.0214	23.2631	25.3022	2069.94	2456.21	-0.246748	0.0367274	0.104288	CG6966	3R	15079320	15095631	-	4578	protein_coding	-	-
FBgn0031534	2242	1919	1988	1994	2695	2326	2326	2746	60.2676	55.9422	58.1006	51.1536	67.544	63.2226	68.6608	66.8557	2449.35	2073.89	0.240245	0.00092299	0.00496473	Snx1	2L	3449683	3452106	+	2028	protein_coding	-	PX
FBgn0001234	2584	2012	1842	2160	2520	2256	2403	2446	6.48857	5.47899	5.02877	5.17622	5.89979	5.72809	6.62614	5.56292	2345.23	2183.31	0.102855	0.317166	0.495274	Hsromega	3R	21296127	21317836	+	21710	lincRNA	-	-
FBgn0053087	2716	2023	1986	2598	2623	2153	1576	2540	9.37938	7.57629	7.45657	8.56221	8.44544	7.51801	5.97656	7.94452	2139.73	2360.96	-0.14174	0.256043	0.427626	LRP1	2R	8174165	8226438	+	15786	protein_coding	-	Ldl_recept_a
FBgn0036340	2613	2256	2409	2852	2227	1975	1694	2174	36.8845	34.535	36.9706	38.4199	29.3092	28.1894	26.2584	27.7941	1954.01	2571.62	-0.396086	1.27e-09	2.59e-08	SRm160	3L	13036821	13040976	+	3862	protein_coding	-	-
FBgn0034598	2567	1967	2096	2504	2601	2150	1832	2470	30.0172	24.9439	26.6472	27.9435	28.3572	25.4213	23.5245	26.1596	2187.74	2316.5	-0.082365	0.350228	0.528733	CG4266	2R	21161713	21168659	-	4662	protein_coding	-	RRM_1
FBgn0030479	2489	1868	1979	2202	2699	2132	2318	2484	40.7471	33.1639	35.2236	34.4026	41.1959	35.2918	41.6712	36.831	2340.93	2167.95	0.110514	0.243565	0.413419	Rbp1-like	X	13380166	13384877	-	3330	protein_coding	-	RRM_1
FBgn0020278	2493	1917	1891	2114	2565	2320	2177	2688	17.7169	14.7742	14.6107	14.3374	16.9954	16.6712	16.9892	17.3015	2364.44	2137.65	0.145405	0.0828427	0.194863	loco	3R	22619968	22639387	-	7671	protein_coding	-	RGS
FBgn0038320	2535	2304	2010	2367	2438	2154	1853	2470	29.8608	29.4321	25.7416	26.6087	26.7754	25.6557	23.9689	26.3518	2156.86	2343.5	-0.119392	0.122329	0.257297	Sra-1	3R	15333266	15338365	+	4628	protein_coding	-	-
FBgn0004370	3059	1822	1858	2293	2678	2122	1811	2487	19.1504	12.3698	12.6462	13.6995	15.631	13.4325	12.4499	14.1014	2196.59	2285.5	-0.0572368	0.696916	0.815244	Ptp10D	X	11622015	11677338	+	8708	protein_coding	-	Y_phosphatase
FBgn0003062	2266	2368	2556	2790	1981	1995	2052	2116	93.7262	106.218	114.942	110.13	76.395	83.4369	93.2028	79.2695	1986.51	2540.74	-0.355375	0.000179507	0.00121787	Fib	2R	23072909	23074725	-	1318	protein_coding	-	-
FBgn0267001	2260	1602	1555	1869	3214	2801	1899	2914	7.22647	5.55516	5.40584	5.70334	9.58171	9.05618	6.66796	8.43911	2609.44	1847.44	0.498308	0.000259247	0.00167712	Ten-a	X	12043698	12335214	+	17049	protein_coding	-	EGF_2
FBgn0032378	2594	2200	2211	2450	2294	2126	2059	2173	55.3905	50.9453	51.3298	49.9268	45.6708	45.9032	48.2806	42.0257	2106.09	2403.82	-0.191253	0.00637107	0.0255064	CycY	2L	11810092	11813780	-	2553	protein_coding	-	-
FBgn0031126	2898	1765	1735	1863	2711	2032	2398	2690	52.2091	34.4833	33.9831	32.0304	45.5362	37.0157	47.4403	43.8924	2386.54	2095.87	0.187283	0.240007	0.40991	Cyp6v1	X	20657122	20661425	+	3026	protein_coding	-	p450
FBgn0039178	1800	1287	1500	1456	3064	2808	3590	2566	33.9893	26.3551	30.7947	26.2382	53.9433	53.6144	74.4414	43.885	2957.82	1536.99	0.944163	3.36e-09	6.37e-08	CG6356	3R	24283955	24288617	+	2887	protein_coding	-	Sugar_tr
FBgn0000382	3022	1800	1762	1826	2842	2081	2290	2446	18.8668	12.1868	11.9598	10.8794	16.5427	13.1368	15.6996	13.8308	2345.03	2134.44	0.135674	0.421741	0.597843	csw	X	2094234	2115701	+	8732	protein_coding	-	Y_phosphatase
FBgn0023177	2211	2160	2109	2417	2493	2186	2042	2433	54.4658	57.7039	56.4842	56.8217	57.2581	54.4502	55.2384	54.2833	2220.57	2263.19	-0.0272656	0.609133	0.749672	Pp4-19C	X	20421087	20424002	-	2213	protein_coding	-	Metallophos
FBgn0261239	3539	1660	1840	1874	2791	2052	2013	2236	38.7096	19.6908	21.8812	19.5619	28.4628	22.695	24.1787	22.1513	2203.78	2257.03	-0.0345016	0.867857	0.929651	Hr39	2L	21237250	21259675	+	4984	protein_coding	-	Hormone_recep
FBgn0261955	2454	2149	2180	2180	2494	1962	1991	2590	47.1721	44.7984	45.5599	39.9916	44.6978	38.135	42.0273	45.092	2186.11	2283.48	-0.0624322	0.465755	0.636984	kdn	X	6350629	6361323	+	2836	protein_coding	-	Citrate_synt
FBgn0030812	2470	1943	2030	2499	2662	2134	1890	2358	23.4831	20.0331	20.9831	22.674	23.5964	20.5148	19.732	20.3045	2188.47	2267.15	-0.0509668	0.560794	0.713971	CG8949	X	17068717	17077897	-	5734	protein_coding	-	WW
FBgn0016081	2830	2423	2220	3121	2120	1667	1298	2301	13.0877	12.1519	11.1621	13.7744	9.14096	7.79518	6.59176	9.6379	1773.25	2682.73	-0.596905	3.62e-06	3.82e-05	fry	3L	9631834	9679103	-	11788	protein_coding	-	-
FBgn0039776	2990	1810	1884	1758	2463	2076	2164	2805	72.5089	47.6009	49.6726	40.6857	55.6883	50.9052	57.6272	61.6088	2302.59	2145.96	0.101657	0.532749	0.692719	PH4alphaEFB	3R	30466050	30485799	+	2248	protein_coding	-	-
FBgn0020257	2375	1754	1949	2220	2704	2375	1865	2706	32.1035	25.7119	28.6428	28.6381	34.078	32.4613	27.6833	33.1288	2329.55	2105.37	0.146159	0.135354	0.275906	Ppa	2R	22684955	22688987	-	4033	protein_coding	-	-
FBgn0010246	1864	1534	1521	1402	3162	2795	2582	3072	25.6931	22.9304	22.7937	18.4425	40.636	38.9553	39.082	38.3513	2816.79	1611.95	0.805499	3.12e-15	1.25e-13	Myo61F	3L	1318480	1329617	+	3955	protein_coding	-	Myosin_head
FBgn0260945	3363	1321	1477	1595	3243	2262	2098	2571	44.1982	18.8277	21.1044	20.0051	39.7378	30.0597	30.2784	30.6034	2458.59	1959.19	0.32754	0.307661	0.485285	Atg1	3L	12784429	12805116	-	4148	protein_coding	-	Pkinase
FBgn0038195	2191	2104	2340	2413	2225	2182	2140	2302	60.294	62.7905	70.0105	63.3712	57.0876	60.7157	64.669	57.3755	2155.06	2304.38	-0.0969058	0.20624	0.370879	CG3061	3R	14032371	14035041	+	1981	protein_coding	-	DnaJ
FBgn0035793	2403	1907	1999	2419	2409	2139	2127	2477	24.7871	21.3323	22.4182	23.8128	23.168	22.3098	24.0929	23.1413	2222.39	2213.72	0.00516165	0.941211	0.970453	CG7546	3L	7510986	7517316	+	5285	protein_coding	-	ubiquitin
FBgn0039234	2420	2079	2035	2176	2249	2221	2258	2440	45.3979	42.2952	41.505	38.9567	39.336	42.1293	46.5152	41.4572	2233.29	2216.38	0.0106167	0.895292	0.946058	nct	3R	24851601	24854869	+	2906	protein_coding	-	-
FBgn0002719	2411	3211	2867	3292	1421	1583	1080	2010	42.7573	61.7546	55.2785	55.7153	23.4956	28.3862	21.0323	32.2848	1466.75	3004.71	-1.03419	2.1e-11	5.41e-10	Men	3R	12713103	12722442	-	3074	protein_coding	-	Malic_M
FBgn0030245	2666	2352	2180	2754	1956	1878	1866	2222	29.0268	27.7711	25.8054	28.6158	19.8558	20.6752	22.3101	21.9115	1924.73	2525.79	-0.392527	2.97e-08	4.87e-07	CG1637	X	10870594	10877893	-	5007	protein_coding	-	Metallophos
FBgn0034418	2452	2044	2096	2315	2424	2148	1998	2390	46.7544	42.2668	43.4519	42.1265	43.0938	41.4144	41.8358	41.2752	2173.59	2264.11	-0.0588917	0.331566	0.51004	CG15118	2R	19133727	19137169	-	2859	protein_coding	-	-
FBgn0020626	2604	2009	2099	2250	2462	2037	1947	2457	43.706	36.5676	38.3026	36.04	38.5272	34.5705	35.8853	37.3504	2155.76	2277.78	-0.0792872	0.344067	0.522549	Osbp	3R	24934869	24938222	-	3248	protein_coding	-	PH
FBgn0024556	2214	2401	2483	2735	1963	1991	2016	2059	67.9596	79.9249	82.864	80.1186	56.1789	61.7958	67.9539	57.2426	1958.82	2504.13	-0.354679	0.000195114	0.00130687	EfTuM	2R	13507557	13509332	+	1776	protein_coding	-	GTP_EFTU
FBgn0035844	3150	1748	2076	1920	2666	2100	2043	2149	48.0342	28.9067	34.4178	27.9411	37.9036	32.3798	34.2105	29.6802	2175.63	2258.74	-0.0541475	0.747473	0.852631	CG13676	3L	8141868	8151813	-	3575	protein_coding	-	CBM_14
FBgn0033010	2207	1823	1804	2193	2670	2336	2151	2655	29.4528	26.3832	26.1744	27.9296	33.2212	31.5218	31.5221	32.0906	2378.19	2036.98	0.223234	0.000489142	0.00287903	Atf6	2R	5144733	5154756	+	4085	protein_coding	-	bZIP_1
FBgn0036402	2355	2280	2171	2525	2232	1998	2008	2265	40.9907	43.0374	41.0838	41.9429	36.2217	35.1645	38.3803	35.7069	2066.55	2373.12	-0.199902	0.000450835	0.00268918	CG6650	3L	14031450	14034909	+	3132	protein_coding	-	-
FBgn0033465	2349	2062	2173	2418	2278	2136	2018	2398	55.6765	53.0022	55.9969	54.695	50.341	51.1923	52.5243	51.4787	2144.15	2288.47	-0.0942409	0.0693079	0.170162	Etf-QO	2R	9910893	9913488	+	2300	protein_coding	-	-
FBgn0030354	2428	1734	1933	2210	2793	2129	1941	2641	25.5181	19.7636	22.0876	22.1664	27.3685	22.6251	22.4015	25.1396	2294.64	2106.45	0.123578	0.236401	0.405885	Upf1	X	11899996	11905371	-	5187	protein_coding	-	-
FBgn0035162	2395	2113	2022	2377	2610	2183	1658	2445	30.1602	28.8566	27.6838	28.5667	30.6442	27.7969	22.9279	27.8867	2145.22	2263.25	-0.0768426	0.423077	0.598828	CG13900	3L	826720	833385	-	4329	protein_coding	-	-
FBgn0061515	2091	2077	2229	2445	2340	2171	2119	2314	68.463	73.7488	79.3465	76.3983	71.4328	71.8748	76.1875	68.6207	2175.81	2250.13	-0.0486911	0.495829	0.663363	endos	3L	14029579	14031706	-	1665	protein_coding	-	-
FBgn0261811	2795	1827	1833	2146	2709	2159	1873	2442	18.4802	13.1003	13.1766	13.5412	16.6999	14.4342	13.5992	14.6238	2219.75	2180.15	0.0259841	0.84033	0.91243	pico	X	19830215	19852059	-	8245	protein_coding	-	RA
FBgn0259789	2017	1750	1905	2237	2672	2445	1982	2775	10.3684	9.75574	10.6467	10.9742	12.8062	12.7086	11.1882	12.9199	2386.89	2007.96	0.249628	0.000916851	0.004934	vfl	X	19766465	19783548	-	10605	protein_coding	-	-
FBgn0032330	2724	1868	1933	2140	2498	2182	2016	2413	26.2088	19.4909	20.2203	19.6497	22.4084	21.228	21.3001	21.0275	2209.19	2199.06	0.00653331	0.951429	0.974799	Samuel	2L	11013206	11066998	-	5666	protein_coding	-	SAM_1
FBgn0015031	2463	2460	3107	2706	1867	1526	1522	2094	257.223	278.61	352.779	269.697	181.79	161.144	174.546	198.067	1694.14	2742.43	-0.69448	3.1e-09	5.94e-08	cype	2L	5327227	5327969	+	522	protein_coding	-	-
FBgn0039852	2396	2671	3540	3052	1608	1424	1821	1227	34.265	41.4242	55.0405	41.6534	21.4402	20.5915	28.5972	15.8927	1495.95	2980.49	-0.994811	7.85e-08	1.2e-06	nyo	3R	31543032	31566165	+	3812	protein_coding	-	PAN_1
FBgn0004509	2951	1843	2156	2215	2420	1821	1872	2448	17.6242	11.9366	13.9993	12.6246	13.4752	10.9968	12.2771	13.2416	2069.69	2326.13	-0.168449	0.201307	0.365275	Fur1	3R	25347431	25473058	-	9128	protein_coding	-	Peptidase_S8
FBgn0052311	1740	2065	1809	2614	2706	2414	1619	2729	7.78403	10.0182	8.79852	11.16	11.2866	10.9196	7.9534	11.0573	2278.12	2087.09	0.126542	0.382349	0.558985	zormin	3L	2117466	2151700	-	12186	protein_coding	-	I-set
FBgn0261276	2190	2073	2220	2430	2270	2109	1933	2465	30.0877	30.8859	33.1599	31.8606	29.077	29.2979	29.1627	30.6726	2127.48	2267.57	-0.0916946	0.120756	0.254879	Opa1	2R	14230611	14235449	-	3968	protein_coding	-	-
FBgn0265935	2407	2126	1932	2213	2302	2134	2158	2413	39.228	37.5751	34.2328	34.4195	34.9788	35.1665	38.6209	35.6178	2190.56	2206.81	-0.0109641	0.882699	0.938675	coro	2R	6862001	6872718	-	3345	protein_coding	-	-
FBgn0000046	2088	1912	1449	1806	2628	2533	2142	3102	57.2285	56.8311	43.1783	47.2391	67.1563	70.1991	64.4691	77.0039	2515.43	1844.67	0.447601	6.87e-05	0.000521601	Act87E	3R	13425983	13428375	+	1989	protein_coding	-	Actin
FBgn0029893	2342	1970	1973	2380	2428	2147	1940	2432	25.3221	23.0992	23.193	24.558	24.4761	23.4725	23.0338	23.8159	2167.92	2199.34	-0.020841	0.729584	0.838684	CG14442	X	6689296	6695007	-	5042	protein_coding	-	-
FBgn0004865	3409	1337	1276	1124	3448	1850	2340	2816	31.6165	13.4473	12.8663	9.94845	29.8149	17.3489	23.8316	23.6542	2523.41	1809.68	0.479635	0.238898	0.408863	Eip78C	3L	21226609	21266503	+	5878	protein_coding	-	zf-C4
FBgn0261722	2589	2097	2168	2339	2276	1940	2080	2095	46.7349	41.051	42.5485	40.2942	38.3055	35.41	41.2309	34.2518	2043.67	2337.21	-0.194024	0.0252961	0.0773206	fwe	3L	15810081	15816410	-	3020	protein_coding	-	-
FBgn0046763	1244	1590	1489	2023	2728	3151	2562	2793	35.0655	48.6041	45.6321	54.42	71.6942	89.8096	79.303	71.3051	2737.83	1611.6	0.764372	3.87e-08	6.21e-07	CG17278	3R	21021044	21024163	-	1934	protein_coding	-	-
FBgn0032006	2106	2028	1961	2117	2297	1954	2057	3059	17.2567	18.0212	17.47	16.5547	17.5485	16.1897	18.509	22.7022	2261.65	2091.25	0.113355	0.298201	0.475558	Pvr	2L	8220980	8239878	-	6653	protein_coding	-	Pkinase_Tyr
FBgn0027786	2181	2147	2212	2364	2272	2090	1938	2368	79.2121	84.5637	87.3447	81.938	76.9349	76.7532	77.293	77.8945	2102.83	2267.47	-0.108394	0.054896	0.143435	Mtch	3L	184626	186310	+	1501	protein_coding	-	Mito_carr
FBgn0033159	2628	2005	1824	2372	2490	2192	1604	2450	5.40706	4.4737	4.08015	4.6575	4.77656	4.56028	3.62402	4.56554	2106.26	2237.5	-0.0870346	0.46152	0.634131	Dscam1	2R	7317924	7381899	-	26496	protein_coding	-	fn3
FBgn0031266	2389	2107	2110	2537	2188	2060	2044	2126	29.967	28.6621	28.7756	30.3703	25.589	26.1281	28.1552	24.1535	2050.55	2321.57	-0.179899	0.00860302	0.0324516	CG2807	2L	568340	572907	+	4346	protein_coding	-	-
FBgn0032005	2363	2073	1966	2061	2369	2105	2159	2460	70.7408	67.3011	63.989	58.8826	66.1228	63.7196	70.9757	66.7008	2209.55	2155	0.0360459	0.646094	0.777358	Snx6	2L	8218071	8220741	-	1821	protein_coding	-	PX
FBgn0019886	2643	2067	2006	2680	2161	1882	1735	2380	35.1508	29.8123	29.0058	34.0154	26.7962	25.3089	25.3389	28.6685	1972.8	2379.44	-0.270393	0.00257468	0.0119421	Letm1	2R	24509508	24515320	-	4099	protein_coding	-	-
FBgn0267378	2378	1994	2071	2131	2257	2055	2314	2354	50.1496	45.6034	47.4845	42.8886	44.3779	43.821	53.5883	44.9626	2189.58	2182.27	0.00448639	0.961022	0.980282	sau	2L	2226342	2231099	+	2585	protein_coding	-	-
FBgn0016075	2977	3046	2228	2533	1672	1203	1258	2627	24.9564	27.6916	20.3064	20.2647	13.0683	10.1972	11.5807	19.9458	1616.11	2749.53	-0.766283	0.000103761	0.00075163	vkg	2L	5012144	5028191	-	6503	protein_coding	-	Collagen
FBgn0039172	2584	2349	2397	2308	1868	1927	2065	2027	83.1564	81.9789	83.8661	70.8829	56.0479	62.7046	72.9749	59.0808	1927.06	2457.8	-0.351318	0.00064991	0.00368091	Spase22-23	3R	24228342	24230035	-	1694	protein_coding	-	-
FBgn0013334	2134	2033	1829	2472	2387	2384	1876	2406	18.1745	18.7768	16.9355	20.0918	18.954	20.53	17.5449	18.559	2194.52	2147.8	0.0309013	0.705164	0.821565	Sap47	3R	15935100	15962124	+	6401	protein_coding	-	-
FBgn0051523	2438	2239	2182	2438	2170	2045	1837	2166	32.9632	32.8296	32.075	31.4581	27.3549	27.9578	27.2744	26.5243	1995.4	2365.08	-0.245283	2.79e-06	3.04e-05	CG31523	3R	4465421	4479207	-	4032	protein_coding	-	ELO
FBgn0262116	2367	2209	2318	2340	1978	1905	2253	2139	111.239	112.582	118.437	104.949	86.6691	90.5249	116.271	91.0455	2023.05	2352.92	-0.218316	0.0387485	0.108972	CG40127	2R	4186835	4188127	-	1160	protein_coding	-	-
FBgn0004797	3207	1499	1503	1251	2886	2281	2471	2397	65.0166	32.9567	33.1284	24.2039	54.5508	46.759	55.0109	44.0132	2443.35	1894.16	0.367234	0.135641	0.276207	mdy	2L	16816660	16826964	+	2689	protein_coding	-	MBOAT
FBgn0032026	2565	2103	2076	2542	2113	2013	1714	2344	29.2656	26.0211	25.7521	27.6789	22.4776	23.2235	21.4749	24.2224	1980.73	2356.06	-0.250255	0.000593967	0.00341938	CG7627	2L	8355678	8362469	-	4778	protein_coding	-	ABC_membrane
FBgn0033529	2067	2063	2146	2382	2209	2182	2179	2233	113.936	123.321	128.607	125.304	113.526	121.616	131.895	111.48	2146.51	2203.26	-0.0380978	0.633045	0.768036	CG17765	2R	10480163	10481886	+	989	protein_coding	-	-
FBgn0034051	2266	1904	1985	2223	2439	2148	2150	2325	44.1814	40.259	42.078	41.3639	44.3374	42.3475	46.0329	41.0574	2203.76	2129.03	0.0493083	0.454113	0.62761	Mlf	2R	15935893	15940073	-	2796	protein_coding	-	-
FBgn0032956	2273	1911	1933	2199	2485	2371	1960	2305	36.1683	32.9766	33.4408	33.3931	36.8668	38.1483	34.248	33.2192	2214.05	2112.99	0.0672612	0.351639	0.529913	Cul2	2L	21658735	21663698	+	3426	protein_coding	-	Cullin
FBgn0038038	1541	1564	1636	1811	2750	2641	2451	3014	53.3044	58.6696	61.5261	59.7835	88.6895	92.3726	93.1009	94.4263	2634.75	1667.55	0.660088	8.42e-23	6.01e-21	CG5167	3R	12406532	12408107	+	1576	protein_coding	-	Saccharop_dh
FBgn0033755	2350	2104	2013	2340	2279	1970	2010	2337	48.3983	46.9921	45.0736	45.9918	43.7609	41.0245	45.4579	43.5924	2087.05	2238.56	-0.101329	0.0937992	0.213663	ClC-b	2R	12572068	12575299	+	2647	protein_coding	-	Voltage_CLC
FBgn0031449	1879	1855	1852	2479	2280	2292	2184	2579	31.0311	33.2224	33.2527	39.0706	35.1063	38.2737	39.6072	38.5755	2269.22	2044.85	0.149789	0.0941067	0.214155	CG31689	2L	2725674	2739830	+	3301	protein_coding	-	ABC2_membrane
FBgn0037899	1991	2111	2280	2538	2118	2202	2011	2148	140.413	161.451	174.818	170.817	139.265	157.025	155.74	137.202	2065.88	2270.17	-0.136303	0.146635	0.292794	RpL24-like	3R	11430740	11431582	-	773	protein_coding	-	-
FBgn0016978	2234	2036	2115	2468	2286	1978	1998	2278	41.3116	40.8303	42.5221	43.5548	39.4135	36.9853	40.5728	38.1533	2074.19	2249.27	-0.117278	0.0482287	0.129891	snRNP-U1-70K	2L	6968711	6971737	-	2948	protein_coding	-	RRM_1
FBgn0031374	2043	1795	1764	2218	2767	2306	1803	2693	9.92463	9.45642	9.31666	10.2828	12.5324	11.3271	9.61817	11.8487	2307.08	1984.07	0.217893	0.0208484	0.0663588	CG7337	2L	1884622	1944289	+	11222	protein_coding	-	-
FBgn0023528	2243	1685	1812	1859	2574	2473	2312	2429	39.9077	32.512	35.0511	31.5653	42.6988	44.4904	45.1716	39.1422	2383.42	1932.22	0.302519	0.00148756	0.00743392	CG2924	X	2264657	2270761	-	3064	protein_coding	-	UQ_con
FBgn0034971	1967	1833	1871	2122	2443	2190	2381	2563	47.0725	47.5709	48.6802	48.463	54.5087	52.9933	62.5709	55.5521	2331.21	1981.58	0.234004	0.00108685	0.00569243	CG3209	2R	24068757	24073552	+	2278	protein_coding	-	Acyltransferase
FBgn0002774	2152	1803	1638	2196	2674	2272	2007	2626	25.2783	22.9677	20.9187	24.6173	29.285	26.9853	25.8882	27.9376	2317.52	1974.1	0.231296	0.0052456	0.0216766	mle	2R	5974857	5980778	-	4641	protein_coding	-	Helicase_C
FBgn0261573	2635	2132	2226	2547	2032	2020	1624	2149	25.0169	21.9511	22.977	23.0773	17.9869	19.3918	16.9313	18.479	1895.7	2422.65	-0.353769	1.19e-06	1.42e-05	CoRest	X	19521929	19530896	+	5742	protein_coding	-	ELM2
FBgn0011361	2150	2285	2442	2373	1952	2116	2007	2032	139.201	160.438	171.896	146.624	117.832	138.527	142.693	119.156	1979.05	2360.76	-0.254651	0.012487	0.0439057	mtacp1	3L	1329949	1331631	+	842	protein_coding	-	PP-binding
FBgn0263108	2337	1879	1831	2343	2534	2032	1882	2512	17.5002	15.2591	14.907	16.744	17.6918	15.3859	15.4759	17.037	2165.77	2126.8	0.0262524	0.757995	0.858699	BtbVII	3L	3148646	3158408	+	7280	protein_coding	-	BTB
FBgn0011763	2099	2195	2200	2421	2101	2103	1924	2298	35.7808	40.5778	40.7733	39.3854	33.3921	36.2486	36.0158	35.4795	2047.18	2270.29	-0.14922	0.0311159	0.0909928	Dp	2R	13222433	13228202	+	3198	protein_coding	-	E2F_TDP
FBgn0261794	1332	1457	1152	1591	2998	2989	2448	3349	14.6814	17.4156	13.8048	16.7354	30.8087	33.3121	29.6295	33.4324	2853.13	1405.16	1.02183	5.42e-27	5.36e-25	kcc	2R	23907654	23925066	+	4946	protein_coding	-	AA_permease
FBgn0051195	2792	2127	2333	2507	2044	1783	1742	1983	38.042	31.4291	34.5604	32.599	25.9662	24.5648	26.0643	24.4715	1834.07	2479.45	-0.43518	3.99e-08	6.39e-07	CG31195	3R	20757269	20762369	-	4001	protein_coding	-	-
FBgn0000084	2385	2196	2289	2350	2125	1961	1868	2135	104.265	104.111	108.796	98.0438	86.6141	86.6846	89.6762	84.5352	1965.5	2348.44	-0.256801	1.56e-05	0.000139361	AnxB10	X	20171445	20173514	-	1247	protein_coding	-	-
FBgn0036627	1213	889	869	1161	3599	2851	3359	3355	28.8134	22.9009	22.4424	26.3189	79.7067	68.4771	87.6182	72.1798	3205.88	1045.88	1.61536	3.15e-45	7.15e-43	Grp	3L	16394586	16396880	+	2295	protein_coding	-	-
FBgn0263993	2328	1605	1806	2119	2723	2235	1904	2575	13.9693	10.4444	11.7822	12.1346	15.2342	13.5607	12.5461	13.9945	2280.18	1991.52	0.195298	0.0643029	0.161057	CG43736	X	6863888	6881580	+	9085	protein_coding	-	-
FBgn0262115	2404	2085	2227	2234	2107	2128	2104	1996	53.4043	50.2301	53.787	47.3617	43.6401	47.8	51.3261	40.1598	2036.06	2279.34	-0.163274	0.0842393	0.197184	CG17683	2R	4130974	4133484	+	2454	protein_coding	-	Fe_hyd_lg_C
FBgn0026316	2132	1974	1971	2116	2264	2214	2419	2192	116.342	116.819	116.937	110.197	115.188	122.164	144.956	108.338	2223.18	2085.65	0.091641	0.353028	0.531175	Ubc10	2R	17788412	17789410	-	999	protein_coding	-	UQ_con
FBgn0030529	2306	1885	2027	2056	2276	2189	2263	2272	68.3587	60.5986	65.3287	58.1648	62.9052	65.6138	73.6664	61.0004	2195.25	2105.71	0.0596914	0.502068	0.66793	Clic	X	13812971	13822307	-	1839	protein_coding	-	-
FBgn0035692	1789	1671	1640	1870	2845	2414	2440	2584	106.008	107.379	105.655	105.748	157.177	144.637	158.77	138.679	2500.61	1772.56	0.496169	2.24e-13	7.24e-12	CG13298	3L	6192124	6193179	-	920	protein_coding	-	RRM_1
FBgn0030034	2366	2118	2198	2619	2207	1908	1761	2064	24.8617	24.1356	25.1108	26.2636	21.6221	20.2726	20.3201	19.6434	1926.2	2361.84	-0.294337	1.64e-06	1.89e-05	CG10555	X	8398940	8404516	+	5188	protein_coding	-	SSXT
FBgn0034573	2351	1760	1776	1942	2488	2228	2354	2340	69.1662	56.1526	56.8067	54.5246	68.245	66.2782	76.0498	62.3514	2293.81	1988.94	0.20538	0.0457906	0.124779	CG3295	2R	21015594	21017446	-	1853	protein_coding	-	-
FBgn0001128	2126	2207	2614	2750	1708	1984	1740	2101	36.77	41.3951	49.1532	45.3905	27.5421	34.6966	33.0468	32.9114	1832.75	2469.11	-0.430079	0.000147642	0.00103198	Gpdh	2L	5943643	5948968	+	3152	protein_coding	-	NAD_Gly3P_dh_N
FBgn0040793	2367	2361	2576	2578	1900	1694	1697	2017	309.442	334.728	366.135	321.637	231.587	223.928	243.62	238.823	1774.02	2519.19	-0.505739	1.25e-11	3.32e-10	CG7630	3L	17425477	17426282	+	417	protein_coding	-	-
FBgn0011771	2312	2028	1827	2222	2260	2026	2043	2453	33.3701	31.7434	28.6697	30.6067	30.4129	29.5681	32.3809	32.0669	2131.61	2130.94	0.000238555	0.997363	0.998746	Hem	3L	22284354	22288195	-	3777	protein_coding	-	-
FBgn0014411	2328	2071	1979	2073	2278	2112	2075	2248	49.906	48.1467	46.1245	42.4103	45.5306	45.7803	48.8471	43.6471	2120.04	2152.13	-0.0218486	0.772765	0.868618	Vps26	X	1873853	1876474	+	2543	protein_coding	-	-
FBgn0029006	2518	1899	1972	2379	2477	1851	1730	2334	25.586	20.9261	21.7856	23.0698	23.4667	19.0181	19.3038	21.4801	2026.24	2223.32	-0.133737	0.180548	0.339031	Smurf	2R	17592791	17604461	+	5365	protein_coding	-	HECT
FBgn0011289	2161	2092	2193	2190	2085	1991	2238	2191	71.6152	75.1845	79.0141	69.2623	64.4223	66.717	81.4444	65.7631	2076.79	2201.61	-0.0845222	0.378348	0.555314	TfIIA-L	3R	27251112	27256463	+	1645	protein_coding	-	-
FBgn0011604	1989	2135	2191	2277	2363	2036	1864	2275	29.7314	34.6095	35.6073	32.4822	32.9324	30.7732	30.5969	30.8001	2069.39	2190.6	-0.0816673	0.289564	0.465612	Iswi	2R	12636671	12640628	+	3647	protein_coding	-	SNF2_N
FBgn0086690	2484	1706	1710	1796	2883	3005	1698	1847	12.5454	9.34392	9.38957	8.65651	13.5756	15.3459	9.41721	8.44871	2290.61	1955.15	0.228429	0.240158	0.409926	cp309	3L	15066081	15094724	-	10794	protein_coding	-	-
FBgn0035850	2116	1692	1753	1911	2566	2227	2193	2639	39.4507	34.2102	35.5334	34.0018	44.6041	41.983	44.8981	44.5623	2334.79	1899.1	0.297916	3.29e-05	0.000270123	Atg18a	3L	8186857	8191118	+	2924	protein_coding	-	-
FBgn0000017	2568	1819	1734	2162	2619	2165	1569	2461	10.9209	8.38902	8.01728	8.77446	10.3843	9.30968	7.32716	9.47902	2122.21	2099.04	0.0160091	0.904915	0.951701	Abl	3L	16615866	16647882	-	12819	protein_coding	-	Pkinase_Tyr
FBgn0011725	2478	1795	1915	2192	2285	2065	2015	2337	28.6022	22.4688	24.0316	24.1458	24.5903	24.1009	25.5402	24.4313	2113.54	2126.09	-0.00885599	0.919078	0.958482	twin	3R	24196893	24221965	-	4723	protein_coding	-	Exo_endo_phos
FBgn0028554	2161	1988	2350	2523	2261	1822	1882	2092	65.9245	65.7695	77.9427	73.4533	64.309	56.2024	63.0466	57.802	1956.27	2294.5	-0.230128	0.00811149	0.0310332	x16	2L	6914301	6920210	-	1787	protein_coding	-	RRM_1
FBgn0086254	1487	2154	2157	2257	2338	2303	1991	2387	53.2964	83.7238	84.053	77.2007	78.1288	83.4633	78.3626	77.4871	2189.94	2057.71	0.0900169	0.516081	0.679212	CG6084	3L	11620535	11624381	-	1521	protein_coding	-	Aldo_ket_red
FBgn0036919	2358	1965	2118	2174	2199	2023	2017	2218	71.5339	64.6468	69.857	62.9405	62.1975	62.0553	67.1931	60.9424	2057.11	2192.33	-0.0921079	0.196792	0.359712	Grasp65	3L	19924943	19927175	+	1797	protein_coding	-	-
FBgn0001978	1800	1565	1624	1878	2843	2546	2080	2722	23.6736	22.3215	23.2217	23.5716	34.8617	33.8583	30.0404	32.4242	2466.31	1744.45	0.499767	5.46e-13	1.71e-11	stc	2L	15113480	15118069	+	4145	protein_coding	-	R3H
FBgn0001186	1777	1448	1547	1939	2546	2630	2259	2908	23.405	20.6826	22.1527	24.3726	31.265	35.0261	32.6729	34.69	2509.1	1701.08	0.560287	6.76e-13	2.1e-11	Hex-A	X	9585675	9589813	+	4139	protein_coding	-	-
FBgn0022238	2169	1990	2013	2147	2179	2179	2043	2318	49.227	48.9793	49.671	46.5027	46.1084	50.0052	50.9169	47.6482	2120.95	2117.7	0.00194879	0.974771	0.987456	lolal	2R	18154095	18158192	-	2402	protein_coding	-	BTB
FBgn0037758	1966	1586	1600	1705	2701	2626	2197	2656	33.7033	29.4855	29.8212	27.8943	43.1711	45.5196	41.359	41.2389	2470.56	1743.85	0.502566	3.36e-10	7.52e-09	CG9467	3R	9797769	9801026	-	3180	protein_coding	-	K_tetra
FBgn0031637	2050	1837	1751	2148	2378	2227	2059	2587	27.2841	26.5144	25.3372	27.2831	29.5085	29.9703	30.0928	31.1848	2243.42	1977.05	0.182127	0.00128606	0.00654875	mxt	2L	4841482	4847295	-	4096	protein_coding	-	-
FBgn0027605	2073	1942	1915	2202	2327	2140	1994	2433	46.8725	47.6195	47.0764	47.5159	49.0563	48.9269	49.5102	49.8254	2157.77	2067.72	0.0615241	0.202557	0.366579	Vps4	X	17907692	17911097	+	2411	protein_coding	-	AAA
FBgn0027655	2772	2111	1980	2479	2295	1948	1293	2144	12.6807	10.4726	9.8476	10.8225	9.7884	9.01058	6.49529	8.88308	1847.33	2368.71	-0.358367	0.00839862	0.0318469	htt	3R	28696242	28734689	+	11917	protein_coding	-	-
FBgn0261260	3127	1760	1923	2052	2808	1747	1560	2043	9.64516	5.88722	6.44876	6.04034	8.07529	5.44865	5.28392	5.70741	1965.22	2246.29	-0.192758	0.30128	0.478706	mgl	X	9358496	9500129	-	17674	protein_coding	-	Ldl_recept_a
FBgn0030502	2190	1943	1949	2158	2186	2193	2026	2355	38.0459	36.606	36.8121	35.7781	35.4073	38.5227	38.6503	37.0548	2129.74	2095.68	0.0228963	0.698682	0.816708	tth	X	13613193	13616586	-	3138	protein_coding	-	-
FBgn0263782	1862	1123	1447	1442	2869	3568	1364	3317	26.5864	17.3891	22.4628	19.6493	38.1936	51.5133	21.3868	42.8959	2666.66	1490.79	0.839047	0.000241397	0.00157665	Hmgcr	3R	23733324	23750992	+	3818	protein_coding	-	-
FBgn0003071	2141	1999	2079	2546	2067	2172	1621	2354	26.6659	27.0003	28.152	30.2622	24.0027	27.3536	22.1704	26.5544	1986.86	2225.08	-0.163194	0.0679487	0.167537	Pfk	2R	10109740	10117457	+	4377	protein_coding	-	PFK
FBgn0039958	2296	1889	1869	2183	2380	1955	2205	2198	53.7196	47.9301	47.5429	48.7435	51.9179	46.2511	56.6526	46.5777	2128.4	2091.8	0.0245549	0.785057	0.87689	CG12567	2L	23161122	23174484	-	2330	protein_coding	-	NUDIX
FBgn0011592	2798	1784	2006	2186	2649	1716	1705	2113	24.135	16.6882	18.8125	17.995	21.304	14.9669	16.1501	16.5078	1975.86	2225.31	-0.171437	0.239148	0.408938	fra	2R	12529053	12564184	+	6320	protein_coding	-	I-set
FBgn0037537	2167	1998	2135	2200	2146	2005	2159	2132	90.2476	90.2378	96.6697	87.4383	83.327	84.4317	98.737	80.418	2059.69	2164.65	-0.0721359	0.392138	0.568692	CG2767	3R	8005924	8008110	-	1309	protein_coding	-	Aldo_ket_red
FBgn0000307	2358	1855	1811	2241	2493	2003	1823	2354	16.5931	14.1561	13.8553	15.0497	16.3563	14.2521	14.087	15.003	2097.67	2096.11	0.00111992	0.989719	0.994972	chif	2L	16342430	16352628	-	7747	protein_coding	-	-
FBgn0030309	1442	2028	1809	2393	2295	2163	1990	2812	60.8913	92.8698	83.0509	96.4351	90.355	92.3552	92.2771	107.546	2239.93	1951.34	0.199111	0.160864	0.31246	CG1572	X	11555050	11558654	-	1291	protein_coding	-	-
FBgn0003862	2150	1643	1327	1882	3206	3213	1439	2041	8.34097	6.91245	5.59712	6.96787	11.5963	12.6039	6.13041	7.17151	2390.2	1773.01	0.430932	0.050191	0.133937	trx	3R	14263358	14286903	-	14052	protein_coding	-	SET
FBgn0038924	1899	2059	1953	2140	2192	2305	2016	2336	94.8892	111.574	106.099	102.049	102.12	116.46	110.62	105.719	2152.15	2051.66	0.0689999	0.377317	0.554435	CG6028	3R	22024259	22025506	-	1091	protein_coding	-	FAA_hydrolase
FBgn0262473	2179	1757	1589	2145	2474	2129	2022	2588	22.8527	19.9833	18.1184	21.4689	24.1913	22.5772	23.2869	24.5829	2231.22	1943.24	0.199156	0.0215851	0.0682336	Tl	3R	26799041	26842403	+	5198	protein_coding	-	TIR
FBgn0010435	2112	1948	2112	2169	2146	2175	2128	2091	32.6905	32.6988	35.5416	32.0397	30.9696	34.0409	36.1701	29.3137	2084.59	2124.15	-0.0275515	0.749183	0.853389	emp	2R	24976456	24986070	-	3522	protein_coding	-	-
FBgn0250791	1999	1853	1920	1926	2388	2100	2354	2324	52.6452	52.9222	54.9747	48.4066	58.6354	55.9216	68.0774	55.4334	2235.17	1961.78	0.187999	0.0344407	0.0990364	alphaSnap	3L	20313632	20316577	+	2070	protein_coding	-	-
FBgn0037894	1868	2062	2018	2567	2181	1984	1979	2199	30.7563	36.8182	36.1238	40.3353	33.4805	33.0304	35.7811	32.7923	2028.63	2163.03	-0.092799	0.319414	0.497374	Ranbp9	3R	11412522	11416142	+	3311	protein_coding	-	-
FBgn0003016	2335	1256	1471	1750	3131	2798	1544	2568	18.5937	10.8464	12.7353	13.299	23.2457	22.529	13.5014	18.521	2415.68	1722.54	0.487907	0.0131156	0.0457402	osp	2L	14599196	14689340	-	6846	protein_coding	-	PH
FBgn0039994	1929	1486	1461	1718	2759	2498	2506	2486	40.5083	33.8413	33.3563	34.43	54.0185	53.0418	57.7887	47.2827	2497.76	1673.59	0.577208	1.57e-09	3.18e-08	conu	2R	4744348	4758048	+	2596	protein_coding	-	RhoGAP
FBgn0034420	1917	2242	1965	2604	2356	1837	1624	2293	21.7493	27.5851	24.2382	28.1946	24.9217	21.074	20.233	23.5622	1956.89	2217.9	-0.180314	0.103777	0.22912	CG10737	2R	19164143	19178223	+	4805	protein_coding	-	C1_1
FBgn0035542	2399	1836	1788	1940	2333	2041	2110	2386	42.767	35.4951	34.6547	33.0053	38.7769	36.7906	41.3059	38.5247	2155.37	2023.94	0.0906037	0.345524	0.523909	DOR	3L	4406943	4420648	+	3058	protein_coding	-	-
FBgn0035228	2108	2022	2050	2214	1985	1995	2076	2377	60.261	62.6849	63.714	60.4012	52.9061	57.6664	65.1694	61.5438	2052.4	2136.95	-0.0584738	0.467164	0.638166	CG12091	3L	1534929	1536835	-	1907	protein_coding	-	SpoIIE
FBgn0002044	2521	2057	1873	2245	2342	1867	1769	2120	32.3447	28.6207	26.1266	27.4883	28.0153	24.2208	24.9234	24.6351	1961.79	2208.19	-0.170671	0.0598874	0.152746	swm	2L	19493251	19497978	+	4249	protein_coding	-	-
FBgn0038877	1732	1673	1621	2260	2397	2391	2161	2555	44.4539	46.5666	45.2335	55.357	57.36	62.052	60.907	59.394	2309.33	1845.93	0.322634	0.000231893	0.00151973	CG3308	3R	21271078	21273817	-	2124	protein_coding	-	-
FBgn0003169	2373	1953	2066	2372	2052	1965	1866	2130	32.2363	28.7717	30.5136	30.7514	25.9899	26.9913	27.8362	26.2069	1948.01	2225.56	-0.192779	0.00208161	0.00992608	put	3R	14619030	14625703	-	4013	protein_coding	-	Pkinase
FBgn0011785	2626	1967	1961	2462	2197	1840	1592	2130	19.7621	16.0531	16.0447	17.6819	15.4151	14.0014	13.1562	14.518	1875.79	2284.88	-0.284548	0.00242112	0.0113071	BRWD3	3R	24319000	24328619	+	7244	protein_coding	-	Bromodomain
FBgn0043364	1864	1581	1411	1812	2409	2834	2435	2419	31.334	28.8216	25.7877	29.069	37.756	48.1708	44.9489	36.8294	2466.79	1691.73	0.543643	9.69e-07	1.18e-05	cbt	2L	476446	479688	-	3243	protein_coding	-	-
FBgn0259735	2467	1472	1561	1808	3058	2119	1736	2532	12.7719	8.26441	8.78631	8.93283	14.7606	11.0926	9.86934	11.8725	2273.16	1850.98	0.296488	0.0715299	0.174321	CG42389	2L	16545016	16663218	+	10530	protein_coding	-	fn3
FBgn0262103	2636	1696	1592	2077	2592	1944	1820	2382	21.2325	14.8149	13.9417	15.966	19.4657	15.8331	16.0982	17.3775	2111.19	2024.64	0.0603533	0.664926	0.792891	Sik3	2R	18688132	18705805	+	6768	protein_coding	-	Pkinase
FBgn0037760	2459	1766	1790	2068	2525	2054	1798	2278	23.7766	18.5182	18.8174	19.0829	22.7631	20.082	19.0911	19.9496	2093.99	2050.75	0.0301356	0.774133	0.869564	FBXO11	3R	9803486	9809368	-	5638	protein_coding	-	zf-UBR1
FBgn0000542	2330	1696	1900	1986	2693	2065	1866	2200	15.1214	11.9366	13.4062	12.3004	16.2949	13.551	13.2984	12.9315	2136.46	2010.3	0.0878872	0.421472	0.597829	ec	X	3811698	3857621	+	8400	protein_coding	-	UCH
FBgn0000636	2837	2047	2503	2642	1796	1767	1441	1699	23.3907	18.3028	22.4368	20.7883	13.806	14.7311	13.0466	12.6872	1627.57	2546.68	-0.646041	2.6e-11	6.58e-10	Fas3	2L	18320102	18393441	+	6612	protein_coding	-	-
FBgn0039668	2254	1856	1730	2500	2169	2021	1878	2317	33.0403	29.5042	27.571	34.973	29.6435	29.9551	30.2299	30.7614	2034.12	2110	-0.0532917	0.545108	0.701356	Trc8	3R	29499025	29503797	-	3719	protein_coding	-	-
FBgn0039874	2351	2080	2127	2327	1969	1911	1893	2057	54.9828	52.7538	54.0826	51.9365	42.9338	45.1907	48.6156	43.571	1906.36	2259.95	-0.24607	0.000146181	0.001023	CG2135	3R	31769293	31771848	-	2331	protein_coding	-	-
FBgn0263144	2275	1901	1713	2260	2325	2080	1709	2448	20.8721	18.9139	17.0866	19.7877	19.8878	19.2957	17.2177	20.3416	2068.28	2066.06	0.00168874	0.984955	0.992456	bin3	2R	6214568	6240602	+	5942	protein_coding	-	-
FBgn0266666	2182	2095	2332	2407	1877	1769	1984	2047	278.576	290.061	323.693	293.27	223.425	228.366	278.151	236.699	1872.12	2296.18	-0.29492	0.00154738	0.00769294	Sem1	2L	7063986	7064467	+	427	protein_coding	-	-
FBgn0260742	2137	1858	2018	1940	2363	2038	2027	2308	41.0062	38.664	42.1	35.5262	42.2755	39.5425	42.712	40.1116	2121.54	2026.89	0.0660172	0.383867	0.560283	CG12213	3R	11964674	11967691	-	2841	protein_coding	-	-
FBgn0010905	2475	1445	1566	1852	2866	2085	1825	2570	13.1429	8.32145	9.04113	9.38552	14.1896	11.1953	10.6421	12.3605	2253.07	1857.44	0.278595	0.0698595	0.171225	Spn	3L	2505245	2554292	-	10266	protein_coding	-	PDZ
FBgn0032018	2048	1424	1457	1539	2988	2332	2058	2818	22.4551	16.9321	17.3684	16.1037	30.5454	25.854	24.7788	27.9844	2461.76	1643.07	0.583426	1.86e-06	2.12e-05	CG7806	2L	8311399	8317011	+	4972	protein_coding	-	ABC_membrane
FBgn0032480	2135	1796	1625	2058	2414	2095	2052	2485	28.492	25.9924	23.5773	26.2103	30.0359	28.2698	30.0713	30.0359	2193.97	1931.97	0.183218	0.0147854	0.0505116	Edem2	2L	13192201	13197281	+	4085	protein_coding	-	-
FBgn0000318	1967	1969	2077	1918	2281	2139	2061	2243	149.764	162.579	171.932	139.365	161.923	164.675	172.318	154.676	2122.56	2025.29	0.0678503	0.423878	0.599741	cl	2L	5520135	5521382	+	716	protein_coding	-	-
FBgn0021796	2345	1754	1796	2133	2487	1943	1760	2371	16.0057	12.9831	13.3277	13.894	15.8266	13.4097	13.1916	14.6573	2067.98	2036.3	0.0224188	0.817879	0.899379	Tor	2L	13004480	13013197	+	7987	protein_coding	-	PI3_PI4_kinase
FBgn0000404	1882	2025	2336	2482	2078	1906	1994	1884	35.1481	41.0132	47.4319	44.2371	36.1832	35.9931	40.8938	31.8678	1918.92	2222	-0.211828	0.0659267	0.163866	CycA	3L	11826719	11833578	-	2919	protein_coding	-	Cyclin_C
FBgn0034786	1990	1303	1274	1495	2949	2470	2265	2827	19.15	13.5981	13.3291	13.7297	26.4588	24.0341	23.9351	24.6395	2545.49	1536.71	0.727969	5.99e-09	1.09e-07	CG13531	2R	22847832	22853827	-	5665	protein_coding	-	-
FBgn0028475	2244	1903	1902	2053	2270	1950	2024	2203	37.1152	34.1338	34.2023	32.4056	35.0054	32.6121	36.7612	33.0015	2053.77	2060.89	-0.00524585	0.943168	0.971652	Hrd3	3R	23754623	23758557	-	3296	protein_coding	-	-
FBgn0036624	1245	1151	1139	1321	3288	3826	2052	2520	16.627	16.67	16.538	16.8364	40.9406	51.6658	30.0934	30.4813	2836.08	1234.39	1.2001	2.67e-13	8.57e-12	RAF2	3L	16386327	16390816	+	4082	protein_coding	-	zf-MYND
FBgn0086686	2529	1612	1543	1848	2548	2070	1837	2546	22.0097	15.2141	14.5998	15.3486	20.6749	18.2159	17.5559	20.0684	2173.9	1908.45	0.187892	0.176244	0.333114	l(3)L1231	3R	14642672	14655716	-	6264	protein_coding	-	-
FBgn0039767	1851	1767	1715	1945	2367	2277	2148	2462	39.9001	41.3067	40.1927	40.0119	47.5713	49.6301	50.8455	48.0668	2249.55	1851.5	0.280649	2.41e-07	3.39e-06	CG2218	3R	30425427	30428276	-	2529	protein_coding	-	U-box
FBgn0037834	2081	2247	2261	2547	1854	1913	1744	1882	74.2446	86.9385	87.7019	86.721	61.6712	69.0117	68.3266	60.8138	1800.7	2325.91	-0.369544	1.56e-05	0.000139099	Art1	3R	10786481	10788226	-	1528	protein_coding	-	-
FBgn0010303	2432	1876	1570	2127	2480	1826	1811	2386	21.3324	17.8453	14.9724	17.8051	20.2818	16.1954	17.4439	18.9555	2054.32	2028.35	0.0183801	0.879142	0.936617	hep	X	13079205	13090434	-	6215	protein_coding	-	Pkinase
FBgn0025608	2460	2060	2239	2269	1949	1733	1839	1956	56.633	51.4302	56.0408	49.8507	41.8337	40.3411	46.4908	40.7843	1819.96	2297.97	-0.336772	2.13e-05	0.000184097	Faf	2L	18706010	18708688	-	2368	protein_coding	-	UBX
FBgn0037093	2276	1906	1930	2314	2319	1865	1665	2214	24.2289	22.004	22.3375	23.5086	23.0166	20.075	19.4637	21.3466	1948.8	2138.73	-0.133879	0.0832326	0.195628	Cdk12	3L	21516306	21522684	+	5121	protein_coding	-	Pkinase
FBgn0027596	2991	2254	2419	3251	1524	1396	1147	1505	21.9869	17.9687	19.333	22.8069	10.4451	10.3764	9.25893	10.0201	1348.84	2761.39	-1.0337	8.86e-27	8.67e-25	CG10249	2R	14901475	14928425	-	7416	protein_coding	-	-
FBgn0005411	2007	1866	2128	2266	2189	2032	1961	2023	66.4713	67.0216	76.6256	71.6224	67.5946	68.0495	71.3205	60.6837	1998.18	2103.39	-0.0743691	0.360754	0.538382	U2af50	X	16356696	16359039	-	1646	protein_coding	-	RRM_1
FBgn0010278	1959	2064	2184	2489	2105	1892	1905	1865	42.5987	48.673	51.6334	51.6523	42.677	41.6004	45.4891	36.7308	1893.22	2212.29	-0.225033	0.0204261	0.0652123	Ssrp	2R	23806361	23809004	-	2507	protein_coding	-	HMG_box
FBgn0265140	2349	1303	1311	1489	3118	2001	1792	3083	18.6834	11.2391	11.3368	11.3024	23.1221	16.0929	15.6517	22.2093	2396.09	1634	0.55236	0.0048304	0.0203095	Meltrin	3R	14664907	14697292	-	6854	protein_coding	-	-
FBgn0262518	2329	1712	1777	2003	2187	2032	2035	2346	54.8684	43.7394	45.5152	45.0336	48.0376	48.4051	52.6463	50.0577	2090.14	1985.29	0.073925	0.413159	0.589491	Rab8	3L	19867488	19871078	-	2314	protein_coding	-	Ras
FBgn0032454	2214	1933	2087	2352	2112	1900	1692	2130	33.1857	31.4211	34.0104	33.6444	29.5153	28.7966	27.8499	28.9163	1898.35	2181.81	-0.200597	0.00044228	0.00264772	CG5787	2L	12708792	12712952	-	3637	protein_coding	-	-
FBgn0029152	2124	1706	1782	2018	2468	2108	1993	2213	40.1491	34.9717	36.6222	36.4036	43.4956	40.2908	41.3694	37.8872	2132.74	1937.88	0.137956	0.0666428	0.165042	Mkrn1	3L	21529959	21533713	-	2884	protein_coding	-	zf-C3HC4
FBgn0001189	2117	1920	1789	2156	2185	2054	1888	2292	37.9883	37.3634	34.9023	36.9215	36.5561	37.2686	37.2033	37.2506	2043.18	2027.98	0.0105211	0.849105	0.917647	hfw	X	1669570	1673608	+	3038	protein_coding	-	-
FBgn0000721	2016	1757	1826	2309	2358	1933	1577	2621	15.8612	14.9911	15.6193	17.3369	17.2969	15.3777	13.6247	18.6768	2042.04	2005.35	0.0265247	0.807953	0.892188	for	2L	3622074	3656953	-	6929	protein_coding	-	Pkinase
FBgn0000409	2427	2411	2659	2710	1531	1620	1508	1528	194.285	209.307	231.421	207.034	114.268	131.129	132.563	110.785	1509.62	2600.9	-0.785299	2.09e-17	1.03e-15	Cyt-c-p	2L	16719932	16722644	+	681	protein_coding	-	-
FBgn0086377	1991	1835	1696	1897	2266	2111	2163	2429	67.4158	67.3818	62.4356	61.3	71.5369	72.2759	80.4262	74.4916	2181.45	1887.91	0.208262	0.00321688	0.0144173	Syx7	3L	21445834	21448128	+	1610	protein_coding	-	SNARE
FBgn0016059	2670	1985	2114	2284	1959	1674	1615	2068	31.885	25.7071	27.4471	26.03	21.8117	20.2137	21.1787	22.3674	1771.78	2299.72	-0.376157	2.31e-05	0.000197048	Sema-1b	2R	17672839	17683499	-	4565	protein_coding	-	Sema
FBgn0028665	2036	2008	1973	2133	1843	2123	1995	2250	61.9379	66.2458	65.2561	61.9258	52.2737	65.3045	66.6456	61.9941	2001.23	2075.58	-0.0528983	0.560845	0.713971	VhaAC39-1	X	3880748	3882967	+	1792	protein_coding	-	-
FBgn0026181	2455	1666	1681	2076	2435	1969	1755	2324	18.1225	13.337	13.4912	14.625	16.7589	14.6969	14.2264	15.5379	2050.61	1995.53	0.039262	0.731915	0.840779	Rok	X	16624012	16637414	-	7385	protein_coding	-	Pkinase
FBgn0033050	2016	1687	1737	1855	2246	2257	2092	2452	41.1619	37.3539	38.5585	36.1453	42.7557	46.5963	46.9048	45.3435	2199.21	1855.52	0.244939	0.000397255	0.00242083	Pngl	2R	6017739	6020695	+	2670	protein_coding	-	Transglut_core
FBgn0011648	2239	1758	1992	2113	2324	1832	2015	2065	35.7735	30.4609	34.6029	32.2188	34.6197	29.597	35.3535	29.8825	2003.36	2059.13	-0.0398803	0.668599	0.795161	Mad	2L	3146056	3159643	-	3412	protein_coding	-	MH2
FBgn0030478	1984	1884	2073	2230	2000	1976	1942	2248	35.3688	36.423	40.1785	37.939	33.2421	35.6189	38.0171	36.2965	1985.83	2079.25	-0.0665351	0.363743	0.541132	CG1640	X	13370606	13380160	+	3058	protein_coding	-	Aminotran_1_2
FBgn0263346	2269	1689	1686	2206	2527	1915	1568	2474	11.7883	9.51618	9.52335	10.9377	12.2406	10.06	8.94568	11.6414	2041.14	1987.73	0.0384571	0.753195	0.855695	CG43427	3R	4659579	4712193	+	10493	protein_coding	-	-
FBgn0031813	2198	2201	2309	2190	1945	1786	1694	2001	41.5047	45.0719	47.4034	39.4654	34.2428	34.1009	35.1264	34.2221	1803	2271.17	-0.332689	1.18e-05	0.00010976	CG9527	2L	6426724	6448403	-	2887	protein_coding	-	-
FBgn0029969	2076	2202	2332	2433	1809	1838	1690	1922	68.3413	78.6121	83.4642	76.4365	55.5232	61.1809	61.0933	57.3059	1765.87	2304.79	-0.384342	2.94e-06	3.19e-05	CG10932	X	7887130	7888785	-	1656	protein_coding	-	Thiolase_N
FBgn0036666	2092	1772	1834	2072	2154	1962	2087	2325	64.9092	59.6245	61.8671	61.3531	62.3117	61.5543	71.1079	65.3367	2074.45	1974.39	0.0708398	0.321842	0.499338	TSG101	3L	16842294	16844585	+	1757	protein_coding	-	-
FBgn0261445	1663	1606	1315	1393	2716	2232	3371	1987	39.8499	41.7347	34.2591	31.8558	60.6798	54.0809	88.7042	43.1243	2544.46	1524.05	0.739242	0.00015378	0.00106528	sgl	3L	6959554	6964758	-	2275	protein_coding	-	-
FBgn0039207	2389	1680	1863	1892	2397	2130	1704	2226	24.652	18.8002	20.9009	18.632	23.0613	22.2244	19.3088	20.8042	2046.31	1988.47	0.0415003	0.707122	0.823038	CG5789	3R	24536204	24543914	-	5283	protein_coding	-	ABC_tran
FBgn0034436	2067	2044	1969	2520	1904	1892	1901	1978	28.9226	31.0166	29.9543	33.6512	24.8396	26.7691	29.2099	25.0676	1871.1	2183.15	-0.223222	0.00770048	0.0296967	CG11961	2R	19357532	19363124	+	3896	protein_coding	-	-
FBgn0036239	1824	1698	1682	1851	2349	2364	2201	2262	37.9091	38.2712	38.0067	36.7136	45.5177	49.6798	50.2329	42.5795	2236.76	1795.27	0.31677	2.14e-05	0.00018461	Pop2	3L	11998398	12002915	-	2623	protein_coding	-	CAF1
FBgn0262517	1991	1673	1630	1991	2530	2067	1988	2360	20.085	18.3026	17.8774	19.1679	23.7958	21.0841	22.0226	21.5627	2168.34	1848.91	0.229739	0.00128175	0.00653546	l(3)76BDr	3L	19544345	19552290	-	5404	protein_coding	-	-
FBgn0036928	2058	1931	2083	2224	1864	2016	1971	2072	111.302	113.254	122.479	114.787	93.9899	110.245	117.056	101.493	1932.94	2111.42	-0.127896	0.137305	0.278859	Tom20	3L	20000644	20002446	+	1008	protein_coding	-	-
FBgn0026086	2267	1666	1564	2022	2511	2063	1726	2399	14.1112	11.2461	10.5843	12.0114	14.5726	12.9845	11.7978	13.5248	2100.56	1904.85	0.141134	0.200667	0.36466	Adar	X	1773725	1788065	+	8758	protein_coding	-	-
FBgn0022787	2136	1780	1751	2217	2293	1929	1704	2407	17.694	15.9905	15.7698	17.5264	17.7096	16.1574	15.5005	18.0589	2012.62	1999.31	0.00977431	0.904235	0.951332	Hel89B	3R	15973298	15983451	+	6581	protein_coding	-	SNF2_N
FBgn0030974	2075	1753	1920	2097	2409	1939	1771	2225	27.2772	24.9908	27.441	26.3077	29.5256	25.7736	25.5653	26.4912	2019.29	1994.11	0.0184162	0.803585	0.889412	CG7358	X	18888978	18893636	-	4147	protein_coding	-	-
FBgn0035016	2426	1908	1927	2269	2228	1734	1616	2080	33.7209	28.761	29.121	30.0986	28.8738	24.3709	24.6661	26.1855	1851.75	2164.93	-0.225244	0.0101013	0.0370746	CG4612	2R	24521874	24526089	-	3922	protein_coding	-	RRM_1
FBgn0031450	2365	1753	1683	1845	2103	1970	1986	2426	45.7192	36.7507	35.3726	34.0382	37.9041	38.5077	42.1597	42.4764	2059.89	1942.64	0.0844419	0.432296	0.607486	Hrs	2L	2739986	2743377	+	2820	protein_coding	-	FYVE
FBgn0030946	2275	1871	1875	2087	2061	1877	1765	2295	35.6589	31.8036	31.9524	31.2185	30.1193	29.7485	30.3796	32.5806	1937.61	2060.74	-0.0887366	0.212911	0.37904	CG6659	X	18653392	18657286	-	3478	protein_coding	-	-
FBgn0027087	2147	1974	1984	2306	1970	1912	1804	2005	40.8958	40.7765	41.087	41.9188	34.9859	36.8255	37.7341	34.59	1871.03	2137.69	-0.192949	0.000799939	0.00438033	Aats-his	X	18515428	18520445	+	2862	protein_coding	-	HGTP_anticodon
FBgn0267390	2015	1731	1486	2319	2528	2059	1614	2343	13.9613	13.0066	11.194	15.334	16.3308	14.4252	12.2802	14.7033	2060.52	1909.09	0.110132	0.365714	0.542979	dop	3L	15566013	15576313	+	7868	protein_coding	-	Pkinase
FBgn0039581	1968	1765	1793	2224	2146	2072	1814	2311	27.5586	26.8036	27.2978	29.7214	28.0183	29.3384	27.8946	29.3104	2022.85	1966.69	0.0403684	0.514625	0.678146	Moca-cyp	3R	28340334	28345169	+	3893	protein_coding	-	Pro_isomerase
FBgn0041111	2417	1647	1622	2166	2431	1788	1679	2340	12.4141	9.17376	9.05741	10.6169	11.6413	9.2858	9.46975	10.8854	1987.38	1986.42	0.000721914	0.995438	0.997983	lilli	2L	2885929	2954406	+	10614	protein_coding	-	AF-4
FBgn0032050	2010	1976	2106	2368	1951	1957	1802	1919	44.7246	47.6819	50.9477	50.2845	40.475	44.0307	44.0307	38.6736	1858.1	2151.78	-0.212157	0.00636058	0.025482	CG13096	2L	8509069	8511866	-	2450	protein_coding	-	-
FBgn0014028	1794	1883	1785	2079	2102	2120	1968	2357	80.2297	91.3228	86.7894	88.7298	87.6445	95.8656	96.647	95.4689	2076.82	1918.95	0.113976	0.103879	0.229225	SdhB	2R	6807626	6809172	+	1219	protein_coding	-	-
FBgn0027090	1962	1814	1874	1967	2313	2046	1914	2185	43.5676	43.6836	45.2429	41.6842	47.8873	45.9394	46.6721	43.9446	2053.78	1939.48	0.0827587	0.169209	0.323202	Aats-gln	3R	25263267	25265721	-	2455	protein_coding	-	-
FBgn0014869	1686	2279	2435	2696	1671	1913	1618	1771	80.9088	118.604	127.044	123.47	74.7643	92.8255	85.2643	76.9744	1699.44	2318.76	-0.448383	0.00221179	0.0104562	Pglym78	3R	29148248	29149901	+	1136	protein_coding	-	-
FBgn0012034	2002	2344	2171	2711	1482	1671	1726	1962	30.2744	38.4401	35.6933	39.124	20.8948	25.5507	28.6617	26.872	1667.46	2346.89	-0.493366	5.39e-05	0.000417794	AcCoAS	3L	21270722	21280243	-	3605	protein_coding	-	AMP-binding
FBgn0031912	2318	2163	2080	2591	1748	1646	1598	1922	51.5569	52.173	50.2982	54.9975	36.2488	37.0184	39.0302	38.7183	1678.82	2323.71	-0.469424	2.04e-14	7.49e-13	CG5261	2L	7426866	7430329	+	2451	protein_coding	-	Biotin_lipoyl
FBgn0032817	2043	1563	1480	2359	2525	2106	1590	2398	9.17945	7.61594	7.22979	10.1153	10.5776	9.568	7.84505	9.75859	2077.38	1878.79	0.144904	0.279568	0.454755	CG10631	2L	19742817	19756904	-	12133	protein_coding	-	THAP
FBgn0030854	1940	1702	1873	2310	2107	2117	1873	2138	59.751	56.8485	62.7186	67.8981	60.5044	65.9293	63.3478	59.6404	2002.39	1984.68	0.0122597	0.8758	0.934632	CG8289	X	17633691	17636044	-	1770	protein_coding	-	Chromo
FBgn0027080	2302	1984	2103	2116	2015	1782	1808	1944	70.8603	66.2302	70.3806	62.1607	57.8299	55.4651	61.1148	54.198	1836.33	2165.86	-0.23831	0.00139083	0.00698983	Aats-tyr	3L	16417349	16419302	-	1771	protein_coding	-	-
FBgn0261532	1462	1324	1264	1562	2768	2608	2533	2525	21.5933	21.2069	20.2971	22.0169	38.1169	38.9488	41.0826	33.7772	2543.4	1424.91	0.835221	1.14e-25	1.05e-23	cdm	3R	18179275	18183479	-	3691	protein_coding	-	-
FBgn0036728	2197	2300	2376	2210	1681	1698	1736	1839	122.841	139.462	144.435	117.925	87.6312	95.9984	106.589	93.1286	1695.26	2320.2	-0.452865	3.71e-06	3.9e-05	CG7580	3L	17474761	17476124	+	975	protein_coding	-	-
FBgn0263968	2266	1693	1633	2204	2496	1870	1516	2353	11.6308	9.42376	9.11282	10.7961	11.9447	9.70526	8.54478	10.9386	1981.52	1973.34	0.00614992	0.961121	0.980296	nonC	X	6824496	6838122	+	10621	protein_coding	-	PI3_PI4_kinase
FBgn0040475	1832	1661	1738	1774	2373	2117	2048	2476	46.5385	45.7586	48.0012	43.0074	56.2036	54.3778	57.1304	56.9675	2186.92	1784.21	0.293998	1.38e-06	1.62e-05	SH3PX1	3L	9710422	9713827	-	2146	protein_coding	-	PX
FBgn0026577	2387	1819	1791	2178	2254	1849	1599	2139	14.1705	11.7106	11.5596	12.3393	12.4757	11.099	10.4239	11.5009	1895.1	2073.38	-0.129582	0.169673	0.323872	CG8677	2L	21221312	21232059	+	9183	protein_coding	-	-
FBgn0035959	2553	1885	1925	1937	2037	1748	1883	2024	29.147	23.3384	23.894	21.1045	21.6827	20.179	23.6072	20.9287	1871.18	2111.28	-0.17434	0.114189	0.245732	CG4911	3L	9067195	9072731	-	4775	protein_coding	-	F-box
FBgn0266464	2167	1795	1841	2094	2066	1981	1758	2269	33.5513	30.1392	30.9899	30.9407	29.8236	31.0134	29.8896	31.8181	1957.04	2006.17	-0.035754	0.571462	0.721446	Nsf2	3R	13833497	13837991	-	3521	protein_coding	-	AAA
FBgn0001291	3006	1921	1644	1364	2218	1751	1994	2046	99.8004	69.1651	59.3418	43.2175	68.6569	58.7819	72.6974	61.5231	1948.72	2022.19	-0.0534164	0.798403	0.886298	Jra	2R	10096480	10098556	+	1642	protein_coding	-	bZIP_1
FBgn0031213	1703	1764	1812	2040	2297	2133	2021	2170	33.7474	37.9089	39.0391	38.5797	42.4391	42.7397	43.9787	38.9471	2097.54	1862.59	0.171179	0.0248944	0.0763956	galectin	2L	71757	76211	+	2751	protein_coding	-	-
FBgn0263260	1748	1734	1868	1897	2421	2114	2117	2034	94.1624	101.298	109.403	97.5227	121.593	115.148	125.23	99.2376	2116.98	1846.98	0.196702	0.0377314	0.106719	sel	2R	10050862	10052167	-	1012	protein_coding	-	-
FBgn0052676	2035	1888	1858	2008	2208	2094	1715	2127	14.9937	15.0856	14.8835	14.1192	15.1678	15.6004	13.8758	14.1939	1974.55	1982.75	-0.00562553	0.932146	0.965748	CG32676	X	10711163	10744943	-	7399	protein_coding	-	ubiquitin
FBgn0022361	2155	1651	1533	1797	2376	2129	2021	2271	39.7832	33.0534	30.7688	31.6595	40.8958	39.7414	40.9704	37.9717	2137.37	1811.71	0.238227	0.0123669	0.0435899	Pur-alpha	4	558016	567257	+	2953	protein_coding	-	-
FBgn0032679	1963	1902	1758	2272	2095	2069	1765	2090	24.0101	25.229	23.378	26.5207	23.8912	25.5887	23.7066	23.1531	1947.54	2004.11	-0.041693	0.550305	0.70507	bsf	2L	18449517	18454587	-	4457	protein_coding	-	-
FBgn0051158	2529	1718	1763	2025	2282	1785	1524	2284	16.7012	12.3038	12.6581	12.7622	14.0506	11.9193	11.0518	13.6611	1897.66	2037.78	-0.102567	0.41637	0.592747	Efa6	3R	22587755	22608842	+	8255	protein_coding	-	Sec7
FBgn0043458	1765	1998	1680	2329	2189	1892	2014	2040	26.9748	33.115	27.915	33.9692	31.1917	29.2381	33.8005	28.2379	1981.37	1973.38	0.00547254	0.958328	0.978483	CG12084	3L	1490951	1496643	-	3567	protein_coding	-	-
FBgn0027546	1568	893	1070	1008	3216	2350	2888	2912	31.9789	19.7508	23.7256	19.6192	61.1523	48.4618	64.6793	53.7896	2765.23	1152.66	1.26229	2.14e-14	7.82e-13	CG4766	X	5997508	6000797	-	2673	protein_coding	-	-
FBgn0022029	2046	1570	1573	1606	2467	2291	2263	2082	34.2771	28.5243	28.6512	25.6771	38.5343	38.8095	41.6326	31.5914	2222.23	1728.72	0.362037	0.00217217	0.0102858	l(2)k01209	2R	17420407	17425679	+	3254	protein_coding	-	-
FBgn0023511	2249	1990	1969	2188	1975	1738	1698	2089	25.8006	24.7576	24.5585	23.9546	21.1245	20.1606	21.3909	21.7054	1818.71	2135.33	-0.231385	7.22e-05	0.000546101	Edem1	X	1903704	1908827	-	4752	protein_coding	-	-
FBgn0041191	1926	1627	1696	1840	2293	1963	2184	2356	85.711	78.5207	82.0582	78.1449	95.1402	88.3314	106.729	94.961	2140.03	1802.62	0.247209	0.00179223	0.00871892	Rheb	3R	5568921	5570491	+	1225	protein_coding	-	Ras
FBgn0035437	2168	1587	1681	1872	2277	2080	1905	2304	29.1464	23.1376	24.5702	24.0178	28.5409	28.275	28.1236	28.0542	2078.19	1855.25	0.163539	0.0571069	0.147378	Strip	3L	3322025	3328871	-	4055	protein_coding	-	-
FBgn0037549	2021	2137	2192	2318	1862	1773	1623	1930	46.3894	53.1953	54.7027	50.7772	39.8485	41.1506	40.9093	40.1236	1745.44	2208.99	-0.339616	1.96e-06	2.21e-05	CG7878	3R	8122725	8125273	+	2375	protein_coding	-	DEAD
FBgn0038294	1666	2110	1445	2178	2039	1814	1727	2873	17.1492	23.5541	16.1716	21.3958	19.5688	18.8808	19.5214	26.7851	2035.91	1880.13	0.115045	0.459111	0.632261	Mf	3R	15170625	15181510	-	5296	protein_coding	-	-
FBgn0017550	2363	1852	1624	1934	2201	1758	1787	2313	44.3898	37.7291	33.1681	34.6719	38.5495	33.3928	36.8633	39.3536	1950.14	1973.83	-0.0173507	0.872933	0.932437	Rga	3R	5607275	5613112	-	2902	protein_coding	-	-
FBgn0034792	2062	1884	1944	2297	1956	1831	1858	1991	38.1957	37.8463	39.1506	40.6059	33.7812	34.2949	37.794	33.4031	1859.08	2079.66	-0.162539	0.0153934	0.0521725	CG3499	2R	22882747	22886247	-	2943	protein_coding	-	AAA
FBgn0011642	2211	1861	1831	2038	2053	1930	1850	2047	50.7079	46.286	45.6553	44.6061	43.8991	44.7568	46.5918	42.5201	1916.56	2018.85	-0.0754451	0.272877	0.447145	Zyx	4	1057365	1065001	-	2377	protein_coding	-	LIM
FBgn0262117	2008	1644	1669	1857	2260	2054	2095	2233	32.3673	28.7383	29.2493	28.5665	33.9649	33.4779	37.0832	32.6003	2103.46	1824.2	0.205001	0.00627721	0.025218	IntS3	2R	4235779	4242934	-	3382	protein_coding	-	-
FBgn0003656	2479	1682	1683	2218	2140	1813	1548	2251	22.6636	16.6761	16.7283	19.3515	18.2408	16.7596	15.5408	18.6387	1871.05	2039.8	-0.124551	0.293046	0.469413	sws	X	7956820	7968236	-	5963	protein_coding	-	cNMP_binding
FBgn0037702	2428	1790	1806	1950	2239	1817	1671	2103	25.8723	20.685	20.9228	19.83	22.2443	19.5774	19.553	20.2962	1895.12	2025.98	-0.0962033	0.346629	0.525264	CG8176	3R	9516007	9527237	+	5116	protein_coding	-	-
FBgn0037028	2081	2162	2129	2343	1739	1809	1727	1814	43.2175	48.6922	48.0705	46.4367	33.6718	37.9874	39.3849	34.1204	1728.34	2219.5	-0.361299	8.46e-06	8.15e-05	CG3618	3L	20813353	20816075	-	2625	protein_coding	-	-
FBgn0050000	2084	2012	2070	2133	1931	1831	1881	1843	113.951	119.307	123.057	111.305	98.4426	101.233	112.943	91.2717	1826.41	2114.6	-0.211804	0.0113802	0.0407457	GstT1	2R	9605988	9607184	+	997	protein_coding	-	GST_C
FBgn0039265	2166	1881	1952	2004	2097	1856	1876	1948	103.036	97.0369	100.955	90.9771	93.0057	89.2738	97.9975	83.9287	1893.09	2037.59	-0.106397	0.166319	0.319795	CG11790	3R	25047706	25049455	+	1146	protein_coding	-	-
FBgn0027585	2851	1835	1893	2254	1994	1579	1618	1753	30.6251	21.3763	22.1079	23.1066	19.9703	17.1505	19.0858	17.055	1686.37	2237.76	-0.40835	0.00130153	0.00661588	CG8740	2R	8735810	8759590	+	5075	protein_coding	-	-
FBgn0037843	2195	2149	2252	2397	1639	1852	1673	1618	79.6145	84.5299	88.8058	82.9713	55.4263	67.9224	66.6352	53.1527	1657.48	2290.01	-0.466889	3.25e-06	3.48e-05	CG4511	3R	10854501	10856412	+	1503	protein_coding	-	-
FBgn0031229	2041	1824	2023	1924	2140	1860	1970	1991	80.5686	78.0843	86.8229	72.482	78.7619	74.2421	85.3964	71.1842	1939.16	1991.6	-0.0386415	0.662634	0.790999	CG3436	2L	156029	157666	+	1381	protein_coding	-	WD40
FBgn0020224	1701	1370	1480	1668	2487	2290	2385	2382	15.0683	13.1612	14.254	14.1012	20.5406	20.512	23.2005	19.1113	2326.9	1579.42	0.558397	2.39e-11	6.09e-10	Cbl	3L	8424954	8432246	+	6154	protein_coding	-	-
FBgn0039260	2154	1672	1878	1967	2243	1978	1826	2033	35.476	29.8635	33.6279	30.9168	34.4427	32.9404	33.0248	30.326	1962.71	1949.95	0.00924326	0.909816	0.954315	Smg6	3R	25029429	25033465	-	3310	protein_coding	-	-
FBgn0036133	2187	1976	2008	2164	1701	1832	1893	1989	63.0483	61.7772	62.9367	59.5367	45.7203	53.4029	59.9275	51.9337	1809.6	2121.06	-0.229644	0.0114987	0.041081	CG7638	3L	11109690	11112117	+	1891	protein_coding	-	-
FBgn0053653	1956	1670	1560	1873	2432	2166	1819	2269	18.506	17.1347	16.0466	16.9115	21.4529	20.7213	18.8985	19.4432	2104.23	1792.79	0.231121	0.002266	0.0106732	Caps	4	1230837	1271759	+	5762	protein_coding	-	PH
FBgn0034488	2027	1851	1913	2113	2023	1929	1881	2001	55.6966	55.1566	57.1486	55.4085	51.8263	53.5946	56.7563	49.7979	1907.51	2010.41	-0.0764189	0.231135	0.400027	CG11208	2R	20242752	20245388	-	1984	protein_coding	-	TPP_enzyme_N
FBgn0085400	1677	1429	1623	1858	2694	2062	1961	2422	15.8718	14.667	16.7004	16.7819	23.7723	19.7332	20.3808	20.7614	2211.45	1672.58	0.403008	2.99e-06	3.23e-05	CG34371	2R	23163012	23203973	-	5760	protein_coding	-	V-set
FBgn0264895	2139	1358	1528	1553	2508	2160	2016	2462	15.7855	10.8684	12.2599	10.9376	17.2566	16.1182	16.3376	16.4561	2216.97	1670.26	0.408458	0.000972394	0.0051966	RapGAP1	2L	7497805	7578980	-	7387	protein_coding	-	-
FBgn0027579	2370	2755	2613	2951	1269	1141	965	1656	32.8922	41.4651	39.4276	39.0856	16.4205	16.012	14.707	20.8159	1210.69	2723.55	-1.16893	4.5e-21	2.94e-19	mino	3R	27925191	27933077	+	3928	protein_coding	-	Acyltransferase
FBgn0014417	1663	1744	1487	1868	2228	2322	2020	2369	31.24	35.5289	30.3701	33.4887	39.0224	44.1058	41.6697	40.3064	2173.18	1719.38	0.337706	1.55e-05	0.000138309	CG13397	2L	8408888	8411868	-	2902	protein_coding	-	-
FBgn0004507	1253	1915	1980	2452	1930	2354	1594	2210	21.7263	36.0097	37.3263	40.5748	31.2012	41.2719	30.351	34.7069	1961.2	1934.2	0.0200558	0.912766	0.955522	GlyP	2L	2130813	2137296	+	3144	protein_coding	-	-
FBgn0027547	1260	1815	1695	2794	1969	2028	1908	2202	56.1184	87.6653	82.0768	118.758	81.7636	91.3308	93.3177	88.8264	1972.16	1913.2	0.0436154	0.814026	0.896507	CG1927	3L	1966725	1970079	-	1224	protein_coding	-	-
FBgn0039633	2324	1648	1559	1920	2445	1973	1555	2217	10.0558	7.7331	7.33402	7.92837	9.86367	8.63221	7.38858	8.68831	1975.65	1888.71	0.0650518	0.606458	0.747894	CG11873	3R	29063040	29108948	+	12599	protein_coding	-	-
FBgn0261934	2184	1636	1470	1913	2424	2178	1626	2206	9.73833	7.911	7.12631	8.14047	10.0773	9.81984	7.96165	8.90896	2038.88	1825.29	0.159645	0.176868	0.333747	dikar	3L	6728800	6743164	-	12226	protein_coding	-	Bromodomain
FBgn0030753	1857	1852	1907	2035	1989	1951	1924	2108	43.3367	46.8706	48.3849	45.3221	43.2771	46.0379	49.3059	44.5557	1940.81	1948.62	-0.00606392	0.93207	0.965748	rngo	X	16441433	16445367	+	2336	protein_coding	-	ubiquitin
FBgn0262511	1856	1814	1726	2045	2007	2076	1880	2217	25.1504	26.6575	25.4286	26.4461	25.3567	28.4451	27.9753	27.2096	1988.67	1891.89	0.0716083	0.264914	0.438449	Vha44	2R	16324813	16336637	-	4023	protein_coding	-	-
FBgn0015799	1840	1795	1939	2317	2108	1816	1639	2156	27.717	29.323	31.7557	33.3086	29.6059	27.6604	27.1117	29.4148	1867.85	2004.28	-0.101488	0.209039	0.374015	Rbf	X	797090	801479	-	3619	protein_coding	-	-
FBgn0051728	1954	1127	1277	1259	3025	2206	2401	2351	39.8662	24.9356	28.3261	24.5137	57.542	45.5093	53.7926	43.4432	2427.33	1425.73	0.767544	3.63e-06	3.83e-05	CG31728	2L	13251509	13257426	+	2672	protein_coding	-	Trypsin
FBgn0037051	1849	1956	1971	2298	1855	1902	1711	2033	39.7157	45.5627	46.0285	47.1061	37.1491	41.3095	40.3576	39.5505	1823.04	2053.8	-0.172111	0.0289047	0.0859675	CG10565	3L	21133250	21136353	-	2538	protein_coding	-	DnaJ
FBgn0002566	2002	1767	1887	1961	2036	1864	1983	2051	20.3314	19.4606	20.8349	19.0057	19.278	19.141	22.1145	18.8651	1933.15	1938.85	-0.00467297	0.951645	0.974834	lt	2L	22924795	22943135	+	5368	protein_coding	-	-
FBgn0038449	2359	4423	4311	4452	0	0	0	0	76.8226	156.205	152.635	138.363	0	0	0	0	0	3978.76	-14.4399	2.06e-41	3.73e-39	CG17562	3R	16615309	16617154	+	1674	protein_coding	-	NAD_binding_4
FBgn0016984	2266	1649	1848	2067	2155	1713	1717	2111	30.0855	23.7429	26.6757	26.1903	26.6762	22.9969	25.0333	25.3849	1864.04	1987.01	-0.0921961	0.315406	0.493292	sktl	2R	20827282	20836028	-	4106	protein_coding	-	PIP5K
FBgn0035688	2261	1705	1582	1987	2230	1840	1803	2116	15.2227	12.449	11.5802	12.7671	13.9983	12.5263	13.3303	12.9032	1937.55	1910.41	0.0201384	0.836508	0.91042	CG10289	3L	6164916	6173880	-	8097	protein_coding	-	-
FBgn0032514	2360	1949	2255	2279	1639	1681	1636	1694	65.2411	58.4302	67.7753	60.1252	42.2443	46.9885	49.6642	42.4143	1621.7	2250.14	-0.473053	5.27e-08	8.28e-07	CG9302	2L	13376455	13378538	-	1972	protein_coding	-	-
FBgn0011584	2268	2024	2199	2401	1690	1612	1587	1705	50.2807	48.6614	53.0028	50.7987	34.932	36.1358	38.6354	34.2351	1605.37	2261.23	-0.494892	1.06e-13	3.54e-12	Trp1	2L	10009381	10013170	+	2459	protein_coding	-	-
FBgn0025633	2083	1611	1701	2139	2236	1808	1734	2149	20.5047	17.1979	18.2047	20.0945	20.5218	17.996	18.744	19.1597	1919.59	1909.05	0.00776776	0.926337	0.963011	CG13366	X	585081	620195	-	5538	protein_coding	-	CH
FBgn0013749	1802	1728	1761	1762	2166	2070	2088	2079	105.63	109.848	112.23	98.5693	118.378	122.693	134.405	110.377	2049.4	1798.11	0.188496	0.0253873	0.0774966	Arf102F	4	1124167	1125325	+	930	protein_coding	-	Arf
FBgn0011288	2708	2364	1855	3149	1287	1247	1356	1480	64.6918	61.2441	48.1793	71.792	28.6655	30.1219	35.5722	32.0223	1308.1	2545.23	-0.960842	1.24e-13	4.07e-12	Snap25	3L	24074180	24299205	+	2282	protein_coding	-	-
FBgn0034400	2039	1651	1442	1824	2312	1948	1665	2563	13.0099	11.424	10.0031	11.1066	13.7538	12.5678	11.6659	14.8113	2046.09	1764.93	0.213496	0.0509108	0.13541	CG15099	2R	18836821	18846619	-	8544	protein_coding	-	-
FBgn0035379	1887	1752	2024	2146	2143	1678	2081	1724	51.538	51.8927	60.101	55.9356	54.5704	46.3407	62.4135	42.6464	1864.69	1986.87	-0.0919277	0.467115	0.638166	spz5	3L	2883641	2892166	-	1996	protein_coding	-	-
FBgn0022984	1939	1797	1622	1816	2243	1940	1980	2097	61.1363	61.4449	55.6017	54.6436	65.9371	61.8497	68.5547	59.8838	2009.36	1825.86	0.137952	0.0762423	0.183369	qkr58E-3	2R	22409208	22411545	-	1729	protein_coding	-	KH_1
FBgn0039970	1857	1897	1810	2073	1955	1878	1954	2009	58.4157	64.7145	61.903	62.2328	57.3382	59.7349	67.4983	57.2384	1900.69	1943.58	-0.032698	0.678046	0.801488	CG17508	2R	5608635	5611586	+	1733	protein_coding	-	-
FBgn0025381	1751	1670	1483	1762	2253	2136	1940	2430	35.0812	36.2845	32.3031	33.6896	42.0851	43.2717	42.6815	44.0944	2124.38	1695.21	0.325676	1.65e-07	2.39e-06	rush	X	1478552	1481420	+	2721	protein_coding	-	FYVE
FBgn0040005	2045	1686	1671	1955	2167	1868	1921	2091	66.3591	59.3309	58.9521	60.5419	65.561	61.2912	68.4518	61.4541	1956.47	1868.28	0.0660382	0.366173	0.543348	CG17883	2R	4671853	4673639	+	1680	protein_coding	-	TBC
FBgn0087011	525	630	579	854	3469	3138	3143	3064	9.31048	12.1163	11.1637	14.4535	57.3583	56.2704	61.2079	49.2142	3123.85	655.914	2.25124	2.98e-63	1.38e-60	CG41520	2R	1649061	1778937	+	3074	protein_coding	-	Fibrinogen_C
FBgn0035523	1831	1819	1819	2227	1860	1889	1898	2049	40.1355	43.2404	43.35	46.5868	38.0131	41.8685	45.6864	40.6792	1875.3	1955	-0.060649	0.465747	0.636984	CG1311	3L	4277962	4281585	+	2487	protein_coding	-	-
FBgn0024326	2030	1690	1570	1863	2286	1880	1862	2209	26.9259	24.3096	22.6407	23.5825	28.2703	25.2143	27.1209	26.5375	1997.31	1816.78	0.136585	0.0821463	0.193658	Mkk4	3R	8646172	8650796	-	4110	protein_coding	-	Pkinase
FBgn0019972	2207	1841	1808	1962	2069	1644	1759	2042	62.4363	56.4813	55.6095	52.9707	54.5726	47.0274	54.6451	52.3215	1822.91	1988.38	-0.12533	0.133986	0.273899	Drice	3R	29799658	29801584	+	1927	protein_coding	-	Peptidase_C14
FBgn0035205	1844	1637	1597	1841	2241	2082	1898	2186	26.1242	25.1505	24.5981	24.8907	29.6007	29.8247	29.5276	28.0492	2042.06	1758.64	0.215214	0.000140688	0.000988755	CG2469	3L	1307224	1311805	+	3848	protein_coding	-	TPR_2
FBgn0014007	2236	1797	1843	2038	1975	1851	1598	1981	23.5866	20.5569	21.1366	20.5164	19.4241	19.7431	18.5106	18.9264	1795.62	2011.09	-0.163485	0.0213994	0.0678127	Ptp69D	3L	12734945	12741568	+	5168	protein_coding	-	Y_phosphatase
FBgn0021768	2287	2057	2264	2050	1661	1680	1637	1683	76.8656	74.9749	82.729	65.7539	52.0493	57.0938	60.4178	51.2318	1624.33	2209.43	-0.444058	3.71e-06	3.89e-05	nudC	3L	16804994	16819532	+	1622	protein_coding	-	-
FBgn0261984	1758	1389	1373	1772	2337	2276	1966	2446	23.7574	20.3563	20.1728	22.8532	29.4455	31.1005	29.1752	29.9383	2189.39	1594.38	0.457018	3.7e-09	6.96e-08	Ire1	3R	19853908	19861291	-	4034	protein_coding	-	Pkinase
FBgn0031544	1991	2176	2065	2349	1633	1638	1595	1869	59.2464	70.2209	66.8077	66.7078	45.3061	49.2855	52.1197	50.3721	1637.63	2185.21	-0.416299	2.7e-07	3.77e-06	CG17593	2L	3514872	3517264	+	1832	protein_coding	-	-
FBgn0039580	2020	1759	1745	1966	1947	1822	1712	2331	43.2693	40.8612	40.6387	40.1897	38.8843	39.4631	40.2701	45.2231	1891.25	1904.16	-0.00953511	0.896655	0.946892	Gfat2	3R	28337019	28339765	-	2545	protein_coding	-	SIS
FBgn0042627	2129	4015	2748	5909	40	31	216	213	14.2216	29.0854	19.9575	37.6695	0.249122	0.209387	1.58445	1.28867	123.322	3736.12	-4.92146	2.67e-11	6.71e-10	v(2)k05816	2L	3043947	3056143	+	8161	protein_coding	-	ketoacyl-synt
FBgn0024432	2082	1930	2124	2050	1748	1819	1793	1753	139.094	139.83	154.275	130.702	108.88	122.878	131.54	106.071	1737.18	2087.05	-0.26512	0.0055432	0.0227598	Dlc90F	3R	18299229	18300044	+	816	protein_coding	-	-
FBgn0035106	2212	1592	1451	1878	2469	1882	1576	2236	10.2227	7.97886	7.29062	8.28285	10.6385	8.79459	7.99813	9.35929	1968.39	1807.05	0.123475	0.334948	0.51316	rno	3L	187207	199762	-	11796	protein_coding	-	-
FBgn0024804	1884	1833	1780	2075	2086	1880	1786	1970	43.3909	45.7822	44.5711	45.6078	44.7932	43.7815	45.17	41.0936	1877.04	1925.5	-0.03714	0.540285	0.697767	Dbp80	3L	27279316	27422159	+	2367	protein_coding	-	Helicase_C
FBgn0031047	1706	1793	1767	1902	2165	2006	1994	1959	53.6348	61.1313	60.3976	57.0664	63.4607	63.7695	68.8403	55.7816	1980.77	1826.45	0.116771	0.17966	0.337693	Rcd-1	X	19638767	19640746	+	1734	protein_coding	-	-
FBgn0264560	2221	1673	1575	1969	2240	1841	1564	2201	17.4113	14.2231	13.4239	14.7309	16.3723	14.5932	13.4638	15.6276	1894.25	1885.81	0.00658887	0.949938	0.974147	garz	2R	12326360	12333860	+	6954	protein_coding	-	Sec7
FBgn0086442	2200	1523	1609	1822	2141	1899	1753	2312	27.495	20.6418	21.8626	21.7311	24.9475	23.9977	24.0582	26.1703	1962.1	1814.84	0.112522	0.272221	0.446387	mib2	2L	19034444	19041541	+	4362	protein_coding	-	ZZ
FBgn0039688	1966	1250	1270	1369	2918	2013	1978	2468	13.9263	9.60235	9.78072	9.25459	19.2715	14.4182	15.3861	15.8338	2265.76	1485.75	0.60882	4.81e-05	0.000381032	Kul	3R	29725830	29735360	+	7696	protein_coding	-	-
FBgn0040206	1871	1483	1624	1729	2226	2231	1917	2139	19.3141	16.6019	18.2264	17.0333	21.4242	23.287	21.7307	19.9986	2070.49	1704.86	0.280021	0.000532551	0.00310292	krz	3R	32045314	32051993	-	5281	protein_coding	-	-
FBgn0033377	1940	1808	1764	2004	2018	1966	1619	2095	43.2907	43.753	42.7964	42.6769	41.9849	44.3599	39.6726	42.3415	1865.52	1911.59	-0.034843	0.55901	0.712342	Pmm45A	2R	9107151	9109718	-	2443	protein_coding	-	PGM_PMM_II
FBgn0005427	2171	1452	1524	1771	2350	2060	1766	2108	16.9729	12.3106	12.9538	13.2135	17.1295	16.2846	15.1614	14.9265	2008.38	1753.75	0.195435	0.0867306	0.201586	ewg	X	268509	279718	-	6973	protein_coding	-	-
FBgn0004108	1165	1853	1488	2323	2252	2140	1593	2373	14.8353	25.5896	20.6011	28.2308	26.7374	27.5549	22.276	27.369	2018.16	1733.11	0.219755	0.218908	0.386083	Nrt	3L	16766072	16777465	+	4281	protein_coding	-	COesterase
FBgn0051908	1997	1733	1784	1846	2028	1941	1860	1969	50.9914	47.9881	49.5255	44.9834	48.2799	50.1139	52.1533	45.5359	1898.79	1873.67	0.0188758	0.798744	0.88639	CG31908	2L	7024829	7027389	-	2135	protein_coding	-	-
FBgn0034723	1623	1842	1897	2646	1888	1818	1448	1994	29.7205	36.58	37.7677	46.2413	32.2344	33.6625	29.1177	33.0714	1729.5	2029.57	-0.230809	0.075916	0.182801	CG13506	2R	22383134	22394015	+	2977	protein_coding	-	I-set
FBgn0011742	2247	2020	2034	2067	1775	1553	1586	1865	44.8865	43.7603	44.1753	39.4054	33.0591	31.3689	34.791	33.7428	1645.77	2131.8	-0.373167	1.73e-07	2.49e-06	Arp2	X	16548290	16553968	-	2729	protein_coding	-	Actin
FBgn0033224	2246	1872	1886	2108	1730	1800	1468	2034	30.6792	27.7304	28.0086	27.4794	22.0323	24.8612	22.0197	25.1637	1702.96	2061.75	-0.275613	0.000513436	0.00300214	Nop17l	2R	7800785	7806385	-	3991	protein_coding	-	-
FBgn0035533	1814	1626	1603	1828	2363	1927	1714	2257	25.1501	24.4478	24.1631	24.187	30.5454	27.0146	26.0954	28.3416	1997.38	1746.82	0.193881	0.00608675	0.0245639	Cip4	3L	4322491	4364102	-	3932	protein_coding	-	SH3_1
FBgn0261387	1990	1685	1725	1858	2163	1859	1875	1967	23.1509	21.2584	21.8182	20.6282	23.4612	21.8679	23.9533	20.7256	1913.04	1846.04	0.0511119	0.501006	0.6672	CG17528	2R	4815426	4824319	-	4686	protein_coding	-	Pkinase
FBgn0031950	1631	1540	1422	1598	2373	2005	2162	2374	34.7321	35.5642	32.9224	32.4755	47.1144	43.1723	50.5572	45.7875	2167.03	1575.58	0.459713	5.89e-10	1.29e-08	Herp	2L	7796314	7800058	-	2560	protein_coding	-	ubiquitin
FBgn0037220	1831	1623	1675	1778	2075	2000	1991	2126	63.8216	61.35	63.4761	59.1444	67.4337	70.4894	76.2081	67.117	1995.11	1757.78	0.182269	0.00870282	0.0327639	CG14641	3R	4230779	4232342	-	1564	protein_coding	-	RRM_1
FBgn0086906	1693	1787	1512	1915	2474	1918	1343	2431	1.56441	1.79075	1.51901	1.68875	2.13144	1.79208	1.36276	2.03455	1958.95	1756.14	0.158132	0.253788	0.425652	sls	3L	2039681	2115611	-	58996	protein_coding	-	I-set
FBgn0035321	1995	1915	1959	2164	1849	1741	1701	1749	51.9625	54.0919	55.475	53.7907	44.9018	45.8522	48.6521	41.2597	1715.08	2044.06	-0.253737	0.000362889	0.00223856	CG1275	3L	2252744	2257423	-	2093	protein_coding	-	Cytochrom_B561
FBgn0014018	1958	1600	1440	1792	2113	2069	1834	2263	30.506	27.0339	24.3922	26.6448	30.6939	32.5947	31.3778	31.9335	2009.17	1723.14	0.221276	0.00703687	0.0275234	Rel	3R	9044183	9047977	-	3499	protein_coding	-	RHD
FBgn0039637	2431	1589	1548	1597	2017	1704	1813	2356	37.7675	26.7715	26.1469	23.6777	29.2158	26.7681	30.9301	33.1511	1910.91	1820.17	0.0701984	0.633319	0.768036	CG11880	3R	29123370	29128247	+	3509	protein_coding	-	-
FBgn0051694	1882	1821	1645	1988	1964	2033	1667	2051	38.8773	40.7947	36.9452	39.1919	37.8267	42.4648	37.8149	38.3736	1873	1864.97	0.00609307	0.93029	0.964776	CG31694	2L	2868627	2874489	-	2639	protein_coding	-	-
FBgn0031985	2185	1746	1655	2010	1998	1873	1526	2044	20.5159	17.7787	16.8948	18.011	17.491	17.7825	15.7342	17.3824	1800.98	1927.66	-0.0979901	0.245717	0.416338	mon2	2L	8116965	8124010	-	5806	protein_coding	-	-
FBgn0032713	1896	1291	1346	1248	2472	1910	2429	2440	45.4332	33.5488	35.0668	28.5399	55.2285	46.2789	63.9165	52.9559	2253.38	1471.32	0.614886	4.65e-05	0.000369418	CG17323	2L	18823548	18826716	+	2275	protein_coding	-	UDPGT
FBgn0033901	2046	1964	1999	2072	1690	1637	1809	1804	71.0432	73.9562	75.4649	68.6608	54.712	57.4751	68.9772	56.7339	1694.07	2058.85	-0.281832	0.00190391	0.00917721	O-fut1	2R	14161430	14163054	+	1570	protein_coding	-	-
FBgn0005672	2088	1834	1717	2138	1933	1814	1589	1908	62.6458	59.6729	56.0077	61.2169	54.072	55.0317	52.3523	51.8477	1757.9	1974.14	-0.167719	0.0081763	0.0311985	spi	2L	19567900	19577315	-	1817	protein_coding	-	-
FBgn0004893	1797	1345	1806	1680	2349	1934	1826	2279	22.8887	18.5785	25.0096	20.4213	27.8956	24.9083	25.5402	26.291	2031.24	1686.92	0.268179	0.00945936	0.0350637	bowl	2L	3771700	3784121	+	4280	protein_coding	-	-
FBgn0005777	1811	1693	1757	1812	2018	1936	1969	2008	39.349	39.8923	41.5053	37.573	40.8805	42.5339	46.9799	39.5156	1933.57	1801.67	0.101552	0.19051	0.351765	PpD3	3R	9747875	9751094	+	2509	protein_coding	-	Metallophos
FBgn0033814	1743	1460	1273	1542	2165	2190	2114	2487	36.2671	32.9446	28.7978	30.6198	42.0003	46.0759	48.3026	46.8684	2177.6	1528.55	0.510258	3.23e-08	5.24e-07	CG4670	2R	13231758	13235296	-	2620	protein_coding	-	Evr1_Alr
FBgn0033927	2814	3418	3851	3727	371	260	286	239	113.802	149.905	169.323	143.843	13.9888	10.632	12.7011	8.75415	281.712	3527.03	-3.64689	3.56e-111	5.14e-108	CR10102	2R	14360433	14361780	-	1348	pseudogene	-	-
FBgn0021761	1834	1783	1774	2187	1890	1854	1690	1953	18.4466	19.4484	19.3993	20.9927	17.7239	18.8556	18.6661	17.7913	1795.49	1924.55	-0.100672	0.130856	0.269358	Nup154	2L	11004820	11010921	+	5420	protein_coding	-	-
FBgn0259243	2013	1866	1697	1899	1982	1870	1639	1982	21.2384	21.3504	19.4659	19.1208	19.4967	19.9496	18.9892	18.9396	1813.34	1902.41	-0.0690208	0.299664	0.476837	Pka-R1	3L	20816118	20836048	+	5167	protein_coding	-	cNMP_binding
FBgn0010660	1850	1844	1765	2201	1938	1715	1528	2098	18.9075	20.4381	19.6121	21.4677	18.467	17.7232	17.1489	19.4204	1760.28	1945.75	-0.144133	0.0491902	0.131958	Nup214	2R	22918937	22924742	-	5334	protein_coding	-	-
FBgn0021895	1937	2073	1971	2121	1610	1780	1691	1753	47.8025	55.48	52.8838	49.9533	37.0447	44.4176	45.8263	39.1825	1667.92	2065.16	-0.30859	0.00106853	0.00561428	ytr	2R	23847161	23851480	-	2209	protein_coding	-	-
FBgn0259174	2150	1627	1705	1940	2077	1765	1652	2001	22.287	18.2901	19.2156	19.1919	20.0738	18.5	18.805	18.7867	1816.78	1884.02	-0.0525274	0.520263	0.682295	Nedd4	3L	17530081	17546660	+	5259	protein_coding	-	HECT
FBgn0036958	1976	1617	1611	1863	2215	1929	1691	2007	17.9686	15.9461	15.9272	16.1675	18.7793	17.7367	16.8858	16.5297	1901.53	1794.87	0.0831997	0.271884	0.446151	CG17233	3L	20233173	20241903	-	5995	protein_coding	-	-
FBgn0028833	1463	1309	1533	1670	2252	2184	2091	2404	66.3523	64.3825	75.5909	72.2821	95.2269	100.156	104.14	98.7497	2171.33	1518.93	0.515241	1.06e-11	2.85e-10	Dak1	3R	26054237	26055438	-	1202	protein_coding	-	ADK
FBgn0032252	1323	1304	1249	1750	2485	2250	2071	2467	21.3762	22.8489	21.9406	26.9843	37.4349	36.7594	36.7453	36.1019	2250.22	1425.5	0.658122	6.02e-14	2.08e-12	loh	2L	10442534	10450080	+	3374	protein_coding	-	TSP_1
FBgn0003321	1746	1489	1526	1824	2161	2117	1860	2174	29.0193	26.8382	27.5748	28.9314	33.487	35.5777	33.9474	32.7259	2019.37	1671.63	0.27203	1.16e-05	0.000107889	sbr	X	10832752	10847092	-	3280	protein_coding	-	-
FBgn0024728	1906	1514	1467	1766	2108	2092	1987	2043	36.8721	31.7627	30.8547	32.6038	38.0212	40.9215	42.2108	35.7959	2006.04	1688.35	0.248077	0.00517494	0.0214536	Slip1	4	663621	669884	+	2818	protein_coding	-	PDZ
FBgn0036318	1564	1418	1369	1723	2305	2166	1962	2357	42.4821	41.7697	40.4285	44.6639	58.374	59.4897	58.5219	57.9853	2133.49	1541.55	0.468246	1.02e-15	4.21e-14	Wbp2	3L	12850165	12853169	+	2007	protein_coding	-	GRAM
FBgn0025790	1808	1575	1707	1826	2153	1937	1782	2073	30.5907	28.8993	31.4007	29.4845	33.9637	33.1387	33.1092	31.7673	1928.72	1759.15	0.132742	0.0261651	0.0794513	TBPH	2R	23859067	23862593	-	3222	protein_coding	-	RRM_1
FBgn0031893	2040	1819	1754	1958	1774	1775	1818	1904	53.2618	51.5033	49.7887	48.7867	43.1836	46.8596	52.1231	45.0238	1772.77	1925.72	-0.120016	0.131111	0.269687	CG4495	2L	7182234	7185529	+	2088	protein_coding	-	-
FBgn0026879	2024	2132	2517	2303	1557	1436	1297	1575	285.112	325.693	385.482	309.601	204.491	204.538	200.63	200.944	1422.85	2292.22	-0.687651	5.49e-12	1.53e-10	CG13364	X	624757	625203	-	387	protein_coding	-	-
FBgn0030341	1981	1773	2085	1985	1750	1634	1791	1803	70.0807	68.0203	80.1928	67.0157	57.7207	58.4494	69.5761	57.7696	1702.04	1994.15	-0.228828	0.0177953	0.0583777	p24-1	X	11850909	11852530	-	1541	protein_coding	-	-
FBgn0030870	1841	1550	1776	1705	2069	1834	2010	2015	50.8936	46.4684	53.3787	44.9817	53.3273	51.2653	61.0177	50.4515	1932.52	1750.6	0.142389	0.127674	0.264707	CG6398	X	17830828	17841705	+	1972	protein_coding	-	-
FBgn0026323	1785	1527	1493	1846	2107	2060	1764	2212	24.6915	22.9068	22.4536	24.3694	27.174	28.8132	26.7953	27.7131	1975.11	1687.78	0.226441	0.000378858	0.00232466	Tak1	X	20515908	20524928	-	3941	protein_coding	-	Pkinase_Tyr
FBgn0034025	2392	2074	2089	2297	1564	1481	1394	1502	47.1609	44.3452	44.7791	43.22	28.75	29.5251	30.1811	26.8214	1445.7	2251.19	-0.639546	1.02e-21	6.99e-20	GalNAc-T1	2R	15511710	15515597	+	2765	protein_coding	-	Glycos_transf_2
FBgn0039113	1960	1805	1983	1894	1856	1777	1734	1776	47.2367	47.1756	51.9592	43.5618	41.7043	43.3038	45.8906	38.7665	1740.7	1948.65	-0.163014	0.0553304	0.144146	CG10217	3R	23760737	23763263	-	2262	protein_coding	-	-
FBgn0250839	3410	1371	1991	1361	2156	1278	1503	1711	128.028	55.8218	81.2712	48.7652	75.4706	48.5171	61.9668	58.1821	1607.83	2067.18	-0.362535	0.306955	0.484436	CG2016	3R	4956999	4961351	-	1452	protein_coding	-	-
FBgn0039241	1941	1811	1702	2042	2273	1482	1356	2162	46.308	46.856	44.1474	46.4931	50.5602	35.7514	35.5255	46.7171	1746.89	1904.94	-0.124443	0.323835	0.501688	CG11089	3R	24877045	24881478	+	2285	protein_coding	-	-
FBgn0030514	2151	1480	1663	1806	2165	1788	1710	1995	37.6684	28.107	31.6625	30.1827	35.3488	31.6606	32.8839	31.6424	1857.22	1801.94	0.0434697	0.672371	0.797885	CG9941	X	13718734	13721977	-	3113	protein_coding	-	-
FBgn0003206	1693	1632	1579	1704	2047	1982	1924	2195	56.9716	59.5577	57.7696	54.7234	64.2242	67.4403	71.0979	66.8999	1981.41	1682.8	0.235565	0.000196683	0.00131357	Ras64B	3L	4139076	4141398	+	1620	protein_coding	-	Ras
FBgn0020294	1605	1705	1591	2054	2151	1919	1748	1980	18.5768	21.4011	20.0208	22.6881	23.2122	22.4587	22.2171	20.7563	1893.7	1766.43	0.100154	0.231109	0.400027	ko	3L	21075581	21131159	-	4710	protein_coding	-	-
FBgn0034091	2247	1501	1520	1494	2307	1750	1983	1941	37.2779	27.0051	27.4163	23.6539	35.6842	29.3563	36.1262	29.1651	1942.49	1719.24	0.176004	0.234368	0.40362	mrj	2R	16203329	16221793	-	3286	protein_coding	-	DnaJ
FBgn0010741	1893	1928	1781	1948	1982	1657	1670	1878	103.924	114.786	106.303	102.061	101.45	91.9823	100.678	93.3797	1745.21	1923.5	-0.140172	0.0490918	0.131786	l(3)01239	3L	11073292	11074388	-	993	protein_coding	-	-
FBgn0031698	2083	1574	1411	1769	2225	1883	1642	2148	11.3091	9.26745	8.32879	9.16579	11.2629	10.3372	9.78956	10.5624	1910.6	1733.85	0.140041	0.184752	0.344794	Ncoa6	2L	5315290	5326683	-	10041	protein_coding	-	-
FBgn0033241	2071	2061	1988	2223	1543	1551	1610	1667	64.5147	69.6262	67.3303	66.0876	44.815	48.8545	55.075	47.0331	1553.96	2123.72	-0.451288	2.87e-08	4.71e-07	CG2915	2R	7958207	7960015	-	1750	protein_coding	-	-
FBgn0038810	1902	1651	1734	2017	1836	1836	1832	1892	48.2492	45.4196	47.8239	48.8302	43.4242	47.0942	51.0336	43.4701	1803.43	1855.1	-0.0416147	0.586809	0.734083	Srp72	3R	20588711	20591040	+	2149	protein_coding	-	-
[truncated: 15,725 more rows]
