# Supplementary material for: KDM5-mediated activation of genes required for mitochondrial biology is necessary for viability in Drosophila
Source: Development. 2023 Nov 6;150(21):dev202024. doi: 10.1242/dev.202024 (PMC10651110; doi:10.1242/dev.202024)
Supplement: Table S3. full list of genes identified by GO DAVID Gene Ontology. [file develop-150-202024-TableS3.xlsx]

## Sheet: Sheet1
Table S3 full list of genes identified by GO DAVID Gene Ontology.
Category	input list	Term	Count	%	PValue	Genes	List Total	Pop Hits	Pop Total	Fold Enrichment	Bonferroni	Benjamini	FDR
GOTERM_BP_DIRECT	Downregulated	GO:0032543~mitochondrial translation	33	2.657	1.42869e-12	FBGN0023519, FBGN0032053, FBGN0038678, FBGN0035980, FBGN0035122, FBGN0036335, FBGN0039765, FBGN0036135, FBGN0039588, FBGN0034893, FBGN0030692, FBGN0033907, FBGN0030572, FBGN0083983, FBGN0034579, FBGN0036853, FBGN0044030, FBGN0037529, FBGN0040389, FBGN0034001, FBGN0039159, FBGN0031231, FBGN0003714, FBGN0039153, FBGN0053002, FBGN0011787, FBGN0038923, FBGN0031651, FBGN0038307, FBGN0027085, FBGN00349…	988	89	11137	4.1796	2.67012e-09	2.67022e-09	2.64736e-09
GOTERM_BP_DIRECT	Downregulated	GO:0015986~ATP synthesis coupled proton transport	13	1.0467	1.41797e-08	FBGN0019644, FBGN0011211, FBGN0039830, FBGN0038224, FBGN0014391, FBGN0016691, FBGN0016120, FBGN0020235, FBGN0051477, FBGN0028342, FBGN0010217, FBGN0010612, FBGN0016119	988	20	11137	7.32697	2.65014e-05	1.32509e-05	1.31374e-05
GOTERM_BP_DIRECT	Downregulated	GO:0030148~sphingolipid biosynthetic process	12	0.966184	1.30865e-05	FBGN0037761, FBGN0051523, FBGN0038986, FBGN0032394, FBGN0037764, FBGN0039304, FBGN0037765, FBGN0037534, FBGN0050008, FBGN0260960, FBGN0039030, FBGN0001941	988	28	11137	4.83097	0.0241622	0.0081529	0.0080831
GOTERM_BP_DIRECT	Downregulated	GO:0042254~ribosome biogenesis	13	1.0467	2.67579e-05	FBGN0016983, FBGN0038964, FBGN0037137, FBGN0259937, FBGN0027602, FBGN0037073, FBGN0001341, FBGN0028744, FBGN0032919, FBGN0052409, FBGN0039406, FBGN0036754, FBGN0033548	988	35	11137	4.18684	0.0487812	0.0125026	0.0123956
GOTERM_BP_DIRECT	Downregulated	GO:0006457~protein folding	22	1.77134	6.7931e-05	FBGN0015245, FBGN0038145, FBGN0015622, FBGN0037632, FBGN0033089, FBGN0004907, FBGN0026418, FBGN0030086, FBGN0021768, FBGN0001220, FBGN0003676, FBGN0004432, FBGN0031256, FBGN0004132, FBGN0010621, FBGN0034753, FBGN0032444, FBGN0037843, FBGN0015019, FBGN0037728, FBGN0086691, FBGN0032514	988	95	11137	2.61042	0.119238	0.0253926	0.0251752
GOTERM_BP_DIRECT	Downregulated	GO:0042761~very long-chain fatty acid biosynthetic process	10	0.805153	8.46448e-05	FBGN0037761, FBGN0051523, FBGN0038986, FBGN0032394, FBGN0037764, FBGN0037765, FBGN0037534, FBGN0050008, FBGN0260960, FBGN0039030	988	23	11137	4.90099	0.146328	0.0263668	0.0261411
GOTERM_BP_DIRECT	Downregulated	GO:0034625~fatty acid elongation, monounsaturated fatty acid	9	0.724638	0.000176839	FBGN0037761, FBGN0051523, FBGN0038986, FBGN0037764, FBGN0037765, FBGN0037534, FBGN0050008, FBGN0260960, FBGN0039030	988	20	11137	5.07252	0.281465	0.0367235	0.0364092
GOTERM_BP_DIRECT	Downregulated	GO:0019367~fatty acid elongation, saturated fatty acid	9	0.724638	0.000176839	FBGN0037761, FBGN0051523, FBGN0038986, FBGN0037764, FBGN0037765, FBGN0037534, FBGN0050008, FBGN0260960, FBGN0039030	988	20	11137	5.07252	0.281465	0.0367235	0.0364092
GOTERM_BP_DIRECT	Downregulated	GO:0034626~fatty acid elongation, polyunsaturated fatty acid	9	0.724638	0.000176839	FBGN0037761, FBGN0051523, FBGN0038986, FBGN0037764, FBGN0037765, FBGN0037534, FBGN0050008, FBGN0260960, FBGN0039030	988	20	11137	5.07252	0.281465	0.0367235	0.0364092
GOTERM_BP_DIRECT	Downregulated	GO:0006635~fatty acid beta-oxidation	11	0.885668	0.000224466	FBGN0035383, FBGN0034629, FBGN0031813, FBGN0032160, FBGN0037440, FBGN0032162, FBGN0027572, FBGN0031069, FBGN0033761, FBGN0037999, FBGN0029969	988	31	11137	3.99984	0.342673	0.0409834	0.0406325
GOTERM_BP_DIRECT	Downregulated	GO:0018279~protein N-linked glycosylation via asparagine	6	0.483092	0.000241359	FBGN0053303, FBGN0031149, FBGN0014075, FBGN0011336, FBGN0014868, FBGN0032015	988	8	11137	8.4542	0.363107	0.0409834	0.0406325
GOTERM_BP_DIRECT	Downregulated	GO:0045454~cell redox homeostasis	9	0.724638	0.000263611	FBGN0033518, FBGN0031479, FBGN0031670, FBGN0036762, FBGN0036745, FBGN0040309, FBGN0033521, FBGN0040308, FBGN0020653	988	21	11137	4.83097	0.389058	0.0409834	0.0406325
GOTERM_BP_DIRECT	Downregulated	GO:0006552~leucine catabolic process	5	0.402576	0.000285064	FBGN0030612, FBGN0030482, FBGN0042083, FBGN0035911, FBGN0031877	988	5	11137	11.2723	0.413076	0.0409834	0.0406325
GOTERM_BP_DIRECT	Downregulated	GO:0030497~fatty acid elongation	9	0.724638	0.000382306	FBGN0037761, FBGN0051523, FBGN0038986, FBGN0032394, FBGN0037764, FBGN0037765, FBGN0037534, FBGN0050008, FBGN0260960	988	22	11137	4.61138	0.510645	0.0510379	0.0506009
GOTERM_BP_DIRECT	Downregulated	GO:0071816~tail-anchored membrane protein insertion into ER membrane	6	0.483092	0.000503403	FBGN0037199, FBGN0037530, FBGN0034791, FBGN0034066, FBGN0039259, FBGN0032732	988	9	11137	7.51484	0.609801	0.062724	0.0621871
GOTERM_BP_DIRECT	Downregulated	GO:0002181~cytoplasmic translation	21	1.69082	0.000545831	FBGN0011272, FBGN0037351, FBGN0010265, FBGN0010078, FBGN0039359, FBGN0024733, FBGN0002622, FBGN0026879, FBGN0003274, FBGN0037328, FBGN0031980, FBGN0035753, FBGN0039406, FBGN0034138, FBGN0010339, FBGN0023170, FBGN0015756, FBGN0066084, FBGN0032987, FBGN0086472, FBGN0033912	988	102	11137	2.32076	0.639563	0.0637599	0.0632141
GOTERM_BP_DIRECT	Downregulated	GO:0033539~fatty acid beta-oxidation using acyl-CoA dehydrogenase	5	0.402576	0.00079497	FBGN0039697, FBGN0031824, FBGN0010516, FBGN0038742, FBGN0037999	988	6	11137	9.39356	0.773812	0.0825444	0.0818378
GOTERM_BP_DIRECT	Downregulated	GO:0042776~mitochondrial ATP synthesis coupled proton transport	5	0.402576	0.00079497	FBGN0051477, FBGN0035032, FBGN0016691, FBGN0014391, FBGN0010217	988	6	11137	9.39356	0.773812	0.0825444	0.0818378
GOTERM_BP_DIRECT	Downregulated	GO:0032981~mitochondrial respiratory chain complex I assembly	11	0.885668	0.000855058	FBGN0031228, FBGN0002021, FBGN0035046, FBGN0033891, FBGN0033961, FBGN0011455, FBGN0034645, FBGN0037777, FBGN0034578, FBGN0030605, FBGN0031505	988	36	11137	3.4443	0.797859	0.0841107	0.0833907
GOTERM_BP_DIRECT	Downregulated	GO:0009116~nucleoside metabolic process	7	0.563607	0.00118525	FBGN0051115, FBGN0031489, FBGN0030052, FBGN0034215, FBGN0004901, FBGN0034800, FBGN0039790	988	15	11137	5.26039	0.891015	0.110761	0.109813
GOTERM_BP_DIRECT	Downregulated	GO:0008340~determination of adult lifespan	29	2.33494	0.00138412	FBGN0086355, FBGN0002719, FBGN0036191, FBGN0016120, FBGN0023511, FBGN0026404, FBGN0024846, FBGN0003462, FBGN0010269, FBGN0003360, FBGN0011455, FBGN0051414, FBGN0051216, FBGN0034877, FBGN0036816, FBGN0034219, FBGN0040309, FBGN0014391, FBGN0020653, FBGN0028956, FBGN0004901, FBGN0000565, FBGN0020238, FBGN0053126, FBGN0263490, FBGN0029002, FBGN0000261, FBGN0010213, FBGN0015805	988	174	11137	1.87871	0.924883	0.123186	0.122132
GOTERM_BP_DIRECT	Downregulated	GO:0006123~mitochondrial electron transport, cytochrome c to oxygen	8	0.644122	0.00218285	FBGN0019624, FBGN0040793, FBGN0040529, FBGN0015031, FBGN0263911, FBGN0031830, FBGN0034877, FBGN0032833	988	22	11137	4.09901	0.983164	0.185443	0.183856
GOTERM_BP_DIRECT	Downregulated	GO:0006414~translational elongation	7	0.563607	0.0025115	FBGN0263133, FBGN0032198, FBGN0003274, FBGN0039566, FBGN0024556, FBGN0029176, FBGN0000559	988	17	11137	4.64152	0.990904	0.20189	0.200162
GOTERM_BP_DIRECT	Downregulated	GO:0006723~cuticle hydrocarbon biosynthetic process	4	0.322061	0.00259249	FBGN0086687, FBGN0042627, FBGN0010019, FBGN0015623	988	4	11137	11.2723	0.992185	0.20189	0.200162
GOTERM_BP_DIRECT	Downregulated	GO:1902600~hydrogen ion transmembrane transport	13	1.0467	0.00314972	FBGN0035032, FBGN0019644, FBGN0011211, FBGN0039830, FBGN0038224, FBGN0014391, FBGN0016691, FBGN0016120, FBGN0051477, FBGN0028671, FBGN0010217, FBGN0010612, FBGN0016119	988	56	11137	2.61678	0.99725	0.235473	0.233457
GOTERM_BP_DIRECT	Downregulated	GO:0035336~long-chain fatty-acyl-CoA metabolic process	7	0.563607	0.00348817	FBGN0029821, FBGN0263120, FBGN0038451, FBGN0023550, FBGN0038449, FBGN0038450, FBGN0085371	988	18	11137	4.38366	0.998542	0.250746	0.248599
GOTERM_BP_DIRECT	Downregulated	GO:0006633~fatty acid biosynthetic process	11	0.885668	0.00436	FBGN0263120, FBGN0037761, FBGN0012034, FBGN0039156, FBGN0039755, FBGN0261283, FBGN0033246, FBGN0042627, FBGN0020236, FBGN0039030, FBGN0039184	988	44	11137	2.81807	0.999716	0.292232	0.28973
GOTERM_BP_DIRECT	Downregulated	GO:0006364~rRNA processing	15	1.20773	0.004378	FBGN0039305, FBGN0038964, FBGN0034232, FBGN0259937, FBGN0033661, FBGN0004556, FBGN0028744, FBGN0032919, FBGN0003062, FBGN0039627, FBGN0036754, FBGN0036964, FBGN0031764, FBGN0053505, FBGN0039828	988	73	11137	2.31622	0.999725	0.292232	0.28973
GOTERM_BP_DIRECT	Downregulated	GO:0006979~response to oxidative stress	18	1.44928	0.00529564	FBGN0032061, FBGN0086711, FBGN0040309, FBGN0014391, FBGN0040308, FBGN0016120, FBGN0261244, FBGN0000565, FBGN0053126, FBGN0267376, FBGN0004432, FBGN0003462, FBGN0264294, FBGN0000261, FBGN0033521, FBGN0039802, FBGN0051216, FBGN0011205	988	98	11137	2.07042	0.999951	0.330995	0.328162
GOTERM_BP_DIRECT	Downregulated	GO:0006090~pyruvate metabolic process	6	0.483092	0.00549002	FBGN0028325, FBGN0038662, FBGN0002719, FBGN0267385, FBGN0039635, FBGN0051075	988	14	11137	4.83097	0.999966	0.330995	0.328162
GOTERM_BP_DIRECT	Downregulated	GO:0042744~hydrogen peroxide catabolic process	6	0.483092	0.00549002	FBGN0033518, FBGN0032061, FBGN0031479, FBGN0000261, FBGN0040309, FBGN0040308	988	14	11137	4.83097	0.999966	0.330995	0.328162
GOTERM_BP_DIRECT	Downregulated	GO:0006574~valine catabolic process	4	0.322061	0.00605364	FBGN0030612, FBGN0038326, FBGN0030482, FBGN0023537	988	5	11137	9.01781	0.999988	0.35357	0.350543
GOTERM_BP_DIRECT	Downregulated	GO:0007294~germarium-derived oocyte fate determination	8	0.644122	0.00768902	FBGN0028734, FBGN0000562, FBGN0036059, FBGN0263391, FBGN0003482, FBGN0004907, FBGN0003480, FBGN0020238	988	27	11137	3.33993	0.999999	0.435478	0.43175
GOTERM_BP_DIRECT	Downregulated	GO:0006486~protein glycosylation	13	1.0467	0.0108836	FBGN0011591, FBGN0035375, FBGN0014075, FBGN0034025, FBGN0011297, FBGN0054056, FBGN0053303, FBGN0031149, FBGN0027535, FBGN0053145, FBGN0011336, FBGN0032135, FBGN0032799	988	65	11137	2.25445	1	0.556387	0.551624
GOTERM_BP_DIRECT	Downregulated	GO:0009117~nucleotide metabolic process	4	0.322061	0.0113123	FBGN0037661, FBGN0000150, FBGN0031663, FBGN0034988	988	6	11137	7.51484	1	0.556387	0.551624
GOTERM_BP_DIRECT	Downregulated	GO:1901568~fatty acid derivative metabolic process	4	0.322061	0.0113123	FBGN0029821, FBGN0038451, FBGN0038450, FBGN0085371	988	6	11137	7.51484	1	0.556387	0.551624
GOTERM_BP_DIRECT	Downregulated	GO:0098869~cellular oxidant detoxification	4	0.322061	0.0113123	FBGN0030876, FBGN0033518, FBGN0031479, FBGN0033521	988	6	11137	7.51484	1	0.556387	0.551624
GOTERM_BP_DIRECT	Downregulated	GO:0019509~L-methionine salvage from methylthioadenosine	4	0.322061	0.0113123	FBGN0051115, FBGN0052068, FBGN0034215, FBGN0030518	988	6	11137	7.51484	1	0.556387	0.551624
GOTERM_BP_DIRECT	Downregulated	GO:0034620~cellular response to unfolded protein	6	0.483092	0.0135712	FBGN0001220, FBGN0035871, FBGN0001217, FBGN0051414, FBGN0031260, FBGN0266599	988	17	11137	3.97845	1	0.647765	0.642219
GOTERM_BP_DIRECT	Downregulated	GO:0043161~proteasome-mediated ubiquitin-dependent protein catabolic process	18	1.44928	0.0138633	FBGN0010590, FBGN0039788, FBGN0015282, FBGN0031384, FBGN0002787, FBGN0266666, FBGN0028687, FBGN0263121, FBGN0250746, FBGN0261394, FBGN0028694, FBGN0028685, FBGN0035402, FBGN0028691, FBGN0033179, FBGN0028690, FBGN0028692	988	108	11137	1.87871	1	0.647765	0.642219
GOTERM_BP_DIRECT	Downregulated	GO:0006418~tRNA aminoacylation for protein translation	8	0.644122	0.0166959	FBGN0027085, FBGN0027086, FBGN0027087, FBGN0035942, FBGN0027080, FBGN0036629, FBGN0033900, FBGN0027083	988	31	11137	2.90897	1	0.76109	0.754575
GOTERM_BP_DIRECT	Downregulated	GO:0006413~translational initiation	10	0.805153	0.0205406	FBGN0022023, FBGN0038796, FBGN0034258, FBGN0035423, FBGN0037249, FBGN0026250, FBGN0034237, FBGN0086706, FBGN0001942, FBGN0015218	988	47	11137	2.39835	1	0.914058	0.906233
GOTERM_BP_DIRECT	Downregulated	GO:0010507~negative regulation of autophagy	6	0.483092	0.021995	FBGN0010638, FBGN0031049, FBGN0086357, FBGN0035871, FBGN0003360, FBGN0033247	988	19	11137	3.55966	1	0.934288	0.92629
GOTERM_BP_DIRECT	Downregulated	GO:0006120~mitochondrial electron transport, NADH to ubiquinone	6	0.483092	0.021995	FBGN0039909, FBGN0025839, FBGN0035046, FBGN0031771, FBGN0001989, FBGN0031505	988	19	11137	3.55966	1	0.934288	0.92629
GOTERM_BP_DIRECT	Downregulated	GO:0042593~glucose homeostasis	9	0.724638	0.025397	FBGN0003169, FBGN0004654, FBGN0086355, FBGN0086687, FBGN0267385, FBGN0023143, FBGN0001092, FBGN0004914, FBGN0020236	988	41	11137	2.4744	1	1	0.99197
GOTERM_BP_DIRECT	Downregulated	GO:0031204~posttranslational protein targeting to membrane, translocation	4	0.322061	0.0276799	FBGN0010638, FBGN0031049, FBGN0086357, FBGN0011584	988	8	11137	5.63613	1	1	0.99197
GOTERM_BP_DIRECT	Downregulated	GO:0097250~mitochondrial respiratory chain supercomplex assembly	4	0.322061	0.0276799	FBGN0029117, FBGN0030743, FBGN0033519, FBGN0040529	988	8	11137	5.63613	1	1	0.99197
GOTERM_BP_DIRECT	Downregulated	GO:0035222~wing disc pattern formation	6	0.483092	0.0332265	FBGN0003169, FBGN0020306, FBGN0024234, FBGN0263930, FBGN0003716, FBGN0029088	988	21	11137	3.22065	1	1	0.99197
GOTERM_BP_DIRECT	Downregulated	GO:0000413~protein peptidyl-prolyl isomerization	6	0.483092	0.0332265	FBGN0004432, FBGN0033089, FBGN0034753, FBGN0029174, FBGN0033527, FBGN0013954	988	21	11137	3.22065	1	1	0.99197
GOTERM_BP_DIRECT	Downregulated	GO:0048167~regulation of synaptic plasticity	6	0.483092	0.0332265	FBGN0036819, FBGN0003462, FBGN0000261, FBGN0261673, FBGN0010213, FBGN0039802	988	21	11137	3.22065	1	1	0.99197
GOTERM_BP_DIRECT	Downregulated	GO:0055088~lipid homeostasis	9	0.724638	0.0373041	FBGN0034629, FBGN0031813, FBGN0263593, FBGN0036142, FBGN0027572, FBGN0003892, FBGN0035586, FBGN0035039, FBGN0000416	988	44	11137	2.30569	1	1	0.99197
GOTERM_BP_DIRECT	Downregulated	GO:0043687~post-translational protein modification	4	0.322061	0.038834	FBGN0031149, FBGN0011336, FBGN0045035, FBGN0027889	988	9	11137	5.0099	1	1	0.99197
GOTERM_BP_DIRECT	Downregulated	GO:0030433~ubiquitin-dependent ERAD pathway	8	0.644122	0.0412312	FBGN0015622, FBGN0025608, FBGN0030873, FBGN0052640, FBGN0039875, FBGN0052641, FBGN0028685, FBGN0023511	988	37	11137	2.43725	1	1	0.99197
GOTERM_BP_DIRECT	Downregulated	GO:0009083~branched-chain amino acid catabolic process	3	0.241546	0.0417122	FBGN0030612, FBGN0039993, FBGN0037709	988	4	11137	8.4542	1	1	0.99197
GOTERM_BP_DIRECT	Downregulated	GO:0007000~nucleolus organization	3	0.241546	0.0417122	FBGN0010247, FBGN0037810, FBGN0052418	988	4	11137	8.4542	1	1	0.99197
GOTERM_BP_DIRECT	Downregulated	GO:0036066~protein O-linked fucosylation	3	0.241546	0.0417122	FBGN0265351, FBGN0029849, FBGN0033901	988	4	11137	8.4542	1	1	0.99197
GOTERM_BP_DIRECT	Downregulated	GO:0042994~cytoplasmic sequestering of transcription factor	3	0.241546	0.0417122	FBGN0000352, FBGN0004907, FBGN0020238	988	4	11137	8.4542	1	1	0.99197
GOTERM_BP_DIRECT	Downregulated	GO:0006228~UTP biosynthetic process	3	0.241546	0.0417122	FBGN0003189, FBGN0028997, FBGN0000150	988	4	11137	8.4542	1	1	0.99197
GOTERM_BP_DIRECT	Downregulated	GO:0030717~karyosome formation	7	0.563607	0.0448831	FBGN0034098, FBGN0003482, FBGN0003480, FBGN0045035, FBGN0086251, FBGN0027889, FBGN0001301	988	30	11137	2.6302	1	1	0.99197
GOTERM_BP_DIRECT	Downregulated	GO:0006631~fatty acid metabolic process	7	0.563607	0.051648	FBGN0034629, FBGN0036210, FBGN0031813, FBGN0031478, FBGN0027579, FBGN0027572, FBGN0031992	988	31	11137	2.54535	1	1	0.99197
GOTERM_BP_DIRECT	Downregulated	GO:0042542~response to hydrogen peroxide	4	0.322061	0.0519068	FBGN0032813, FBGN0032061, FBGN0000261, FBGN0024846	988	10	11137	4.50891	1	1	0.99197
GOTERM_BP_DIRECT	Downregulated	GO:0006099~tricarboxylic acid cycle	8	0.644122	0.0528923	FBGN0039112, FBGN0037643, FBGN0010352, FBGN0038922, FBGN0033523, FBGN0020236, FBGN0004888, FBGN0039827	988	39	11137	2.31226	1	1	0.99197
GOTERM_BP_DIRECT	Downregulated	GO:0042594~response to starvation	12	0.966184	0.0604017	FBGN0035383, FBGN0004237, FBGN0263593, FBGN0039650, FBGN0000370, FBGN0086687, FBGN0040309, FBGN0028956, FBGN0050051, FBGN0023094, FBGN0024846, FBGN0034219	988	74	11137	1.82794	1	1	0.99197
GOTERM_BP_DIRECT	Downregulated	GO:1903146~regulation of mitophagy	3	0.241546	0.0654846	FBGN0003462, FBGN0261283, FBGN0010213	988	5	11137	6.76336	1	1	0.99197
GOTERM_BP_DIRECT	Downregulated	GO:0030258~lipid modification	3	0.241546	0.0654846	FBGN0052699, FBGN0031815, FBGN0033476	988	5	11137	6.76336	1	1	0.99197
GOTERM_BP_DIRECT	Downregulated	GO:0072593~reactive oxygen species metabolic process	3	0.241546	0.0654846	FBGN0017566, FBGN0000261, FBGN0010213	988	5	11137	6.76336	1	1	0.99197
GOTERM_BP_DIRECT	Downregulated	GO:0006085~acetyl-CoA biosynthetic process	3	0.241546	0.0654846	FBGN0012034, FBGN0020236, FBGN0029969	988	5	11137	6.76336	1	1	0.99197
GOTERM_BP_DIRECT	Downregulated	GO:0007216~G-protein coupled glutamate receptor signaling pathway	3	0.241546	0.0654846	FBGN0052447, FBGN0261244, FBGN0025777	988	5	11137	6.76336	1	1	0.99197
GOTERM_BP_DIRECT	Downregulated	GO:0070475~rRNA base methylation	3	0.241546	0.0654846	FBGN0033994, FBGN0033741, FBGN0037822	988	5	11137	6.76336	1	1	0.99197
GOTERM_BP_DIRECT	Downregulated	GO:0001732~formation of cytoplasmic translation initiation complex	5	0.402576	0.0688675	FBGN0022023, FBGN0038796, FBGN0034258, FBGN0037249, FBGN0034237	988	18	11137	3.13119	1	1	0.99197
GOTERM_BP_DIRECT	Downregulated	GO:0033617~mitochondrial respiratory chain complex IV assembly	5	0.402576	0.0813669	FBGN0029117, FBGN0031066, FBGN0034578, FBGN0032205, FBGN0027615	988	19	11137	2.96639	1	1	0.99197
GOTERM_BP_DIRECT	Downregulated	GO:0001522~pseudouridine synthesis	4	0.322061	0.0833987	FBGN0259937, FBGN0032256, FBGN0038811, FBGN0033548	988	12	11137	3.75742	1	1	0.99197
GOTERM_BP_DIRECT	Downregulated	GO:0046329~negative regulation of JNK cascade	6	0.483092	0.0852469	FBGN0028546, FBGN0053276, FBGN0003053, FBGN0035402, FBGN0039859, FBGN0020249	988	27	11137	2.50495	1	1	0.99197
GOTERM_BP_DIRECT	Downregulated	GO:0042026~protein refolding	6	0.483092	0.0852469	FBGN0001220, FBGN0015245, FBGN0038145, FBGN0011296, FBGN0001217, FBGN0266599	988	27	11137	2.50495	1	1	0.99197
GOTERM_BP_DIRECT	Downregulated	GO:0006096~glycolytic process	6	0.483092	0.0852469	FBGN0027621, FBGN0086355, FBGN0267385, FBGN0001092, FBGN0036402, FBGN0039827	988	27	11137	2.50495	1	1	0.99197
GOTERM_BP_DIRECT	Downregulated	GO:0008258~head involution	8	0.644122	0.0902998	FBGN0003312, FBGN0003169, FBGN0004049, FBGN0010516, FBGN0086357, FBGN0003053, FBGN0026404, FBGN0020249	988	44	11137	2.0495	1	1	0.99197
GOTERM_BP_DIRECT	Downregulated	GO:0031638~zymogen activation	3	0.241546	0.0925707	FBGN0250848, FBGN0003450, FBGN0026404	988	6	11137	5.63613	1	1	0.99197
GOTERM_BP_DIRECT	Downregulated	GO:0015937~coenzyme A biosynthetic process	3	0.241546	0.0925707	FBGN0261285, FBGN0037469, FBGN0011205	988	6	11137	5.63613	1	1	0.99197
GOTERM_BP_DIRECT	Downregulated	GO:0009086~methionine biosynthetic process	3	0.241546	0.0925707	FBGN0052068, FBGN0036157, FBGN0038429	988	6	11137	5.63613	1	1	0.99197
GOTERM_BP_DIRECT	Downregulated	GO:0016578~histone deubiquitination	3	0.241546	0.0925707	FBGN0013717, FBGN0000239, FBGN0036804	988	6	11137	5.63613	1	1	0.99197
GOTERM_BP_DIRECT	Downregulated	GO:0030335~positive regulation of cell migration	5	0.402576	0.0948975	FBGN0016059, FBGN0033483, FBGN0034013, FBGN0266084, FBGN0035601	988	20	11137	2.81807	1	1	0.99197
GOTERM_BP_DIRECT	upregulated	GO:0006811~ion transport	20	1.76678	0.000104619	FBGN0060296, FBGN0033494, FBGN0085434, FBGN0261794, FBGN0003429, FBGN0263257, FBGN0262124, FBGN0266347, FBGN0001991, FBGN0028875, FBGN0262593, FBGN0004620, FBGN0027106, FBGN0003861, FBGN0005564, FBGN0029761, FBGN0003353, FBGN0003380, FBGN0035934, FBGN0051547	837	98	11137	2.71548	0.169745	0.186012	0.186012
GOTERM_BP_DIRECT	upregulated	GO:0051260~protein homooligomerization	6	0.530035	0.00119391	FBGN0037244, FBGN0262593, FBGN0005564, FBGN0037758, FBGN0003380, FBGN0034636	837	12	11137	6.65293	0.880453	1	1
GOTERM_BP_DIRECT	upregulated	GO:0034765~regulation of ion transmembrane transport	7	0.618375	0.00272922	FBGN0001991, FBGN0262593, FBGN0005564, FBGN0033494, FBGN0085434, FBGN0003380, FBGN0003429	837	20	11137	4.65705	0.992243	1	1
GOTERM_BP_DIRECT	upregulated	GO:0007032~endosome organization	7	0.618375	0.00461708	FBGN0003231, FBGN0040475, FBGN0037339, FBGN0052350, FBGN0027569, FBGN0032402, FBGN0025381	837	22	11137	4.23368	0.999733	1	1
GOTERM_BP_DIRECT	upregulated	GO:0055085~transmembrane transport	44	3.88693	0.00470666	FBGN0037386, FBGN0037000, FBGN0033387, FBGN0020762, FBGN0003429, FBGN0028703, FBGN0039561, FBGN0002778, FBGN0028468, FBGN0032879, FBGN0004512, FBGN0262593, FBGN0031649, FBGN0026787, FBGN0003861, FBGN0005564, FBGN0050344, FBGN0029896, FBGN0033388, FBGN0003380, FBGN0032018, FBGN0034063, FBGN0038740, FBGN0086365, FBGN0039178, FBGN0033096, FBGN0060296, FBGN0033097, FBGN0033494, FBGN0085434, FBGN00377…	837	382	11137	1.53261	0.999772	1	1
GOTERM_BP_DIRECT	upregulated	GO:0043966~histone H3 acetylation	7	0.618375	0.00585691	FBGN0028387, FBGN0263738, FBGN0053554, FBGN0030891, FBGN0036039, FBGN0051866, FBGN0031876	837	23	11137	4.04961	0.999971	1	1
GOTERM_BP_DIRECT	upregulated	GO:0006144~purine nucleobase metabolic process	4	0.353357	0.00709521	FBGN0050016, FBGN0003308, FBGN0036337, FBGN0026602	837	6	11137	8.87057	0.999997	1	1
GOTERM_BP_DIRECT	upregulated	GO:0071805~potassium ion transmembrane transport	8	0.706714	0.00838805	FBGN0262593, FBGN0026787, FBGN0005564, FBGN0033494, FBGN0029761, FBGN0003353, FBGN0003380, FBGN0028703	837	32	11137	3.32646	1	1	1
GOTERM_BP_DIRECT	upregulated	GO:0016573~histone acetylation	11	0.971731	0.0131011	FBGN0000046, FBGN0028387, FBGN0032691, FBGN0263738, FBGN0038016, FBGN0053554, FBGN0030891, FBGN0036039, FBGN0051866, FBGN0031974, FBGN0031876	837	60	11137	2.43941	1	1	1
GOTERM_BP_DIRECT	upregulated	GO:0006813~potassium ion transport	7	0.618375	0.0132883	FBGN0262593, FBGN0005564, FBGN0033494, FBGN0029761, FBGN0003353, FBGN0003380, FBGN0003429	837	27	11137	3.44967	1	1	1
GOTERM_BP_DIRECT	upregulated	GO:0006357~regulation of transcription from RNA polymerase II promoter	67	5.91873	0.0144097	FBGN0039602, FBGN0032295, FBGN0264817, FBGN0085424, FBGN0011274, FBGN0038390, FBGN0037262, FBGN0261588, FBGN0030710, FBGN0025674, FBGN0015919, FBGN0034599, FBGN0026160, FBGN0039209, FBGN0038316, FBGN0086350, FBGN0259789, FBGN0038047, FBGN0002609, FBGN0035851, FBGN0263738, FBGN0005638, FBGN0003339, FBGN0029824, FBGN0001276, FBGN0025185, FBGN0003330, FBGN0002283, FBGN0036624, FBGN0037317, FBGN02616…	837	674	11137	1.32269	1	1	1
GOTERM_BP_DIRECT	upregulated	GO:0035725~sodium ion transmembrane transport	11	0.971731	0.0146499	FBGN0265001, FBGN0028886, FBGN0051105, FBGN0065108, FBGN0022981, FBGN0085434, FBGN0033443, FBGN0065109, FBGN0051547, FBGN0010414, FBGN0032602	837	61	11137	2.39942	1	1	1
GOTERM_BP_DIRECT	upregulated	GO:0006508~proteolysis	52	4.59364	0.0147197	FBGN0038431, FBGN0038233, FBGN0039688, FBGN0013770, FBGN0263602, FBGN0000533, FBGN0031081, FBGN0050286, FBGN0031249, FBGN0011555, FBGN0039609, FBGN0058470, FBGN0037395, FBGN0259716, FBGN0033033, FBGN0085438, FBGN0053461, FBGN0086408, FBGN0039494, FBGN0030688, FBGN0053225, FBGN0030521, FBGN0025383, FBGN0026150, FBGN0033038, FBGN0030926, FBGN0030925, FBGN0032304, FBGN0038135, FBGN0039024, FBGN00361…	837	500	11137	1.38381	1	1	1
GOTERM_BP_DIRECT	upregulated	GO:0007264~small GTPase mediated signal transduction	8	0.706714	0.0160311	FBGN0026378, FBGN0036257, FBGN0037754, FBGN0026376, FBGN0034249, FBGN0264753, FBGN0041191, FBGN0039140	837	36	11137	2.95686	1	1	1
GOTERM_BP_DIRECT	upregulated	GO:0007098~centrosome cycle	8	0.706714	0.0160311	FBGN0011020, FBGN0266111, FBGN0032705, FBGN0036354, FBGN0002914, FBGN0013765, FBGN0262167, FBGN0026192	837	36	11137	2.95686	1	1	1
GOTERM_BP_DIRECT	upregulated	GO:0019439~aromatic compound catabolic process	3	0.265018	0.0160425	FBGN0010053, FBGN0034405, FBGN0034406	837	3	11137	13.3059	1	1	1
GOTERM_BP_DIRECT	upregulated	GO:0097176~epoxide metabolic process	3	0.265018	0.0160425	FBGN0010053, FBGN0034405, FBGN0034406	837	3	11137	13.3059	1	1	1
GOTERM_BP_DIRECT	upregulated	GO:0033627~cell adhesion mediated by integrin	6	0.530035	0.0174314	FBGN0034880, FBGN0041781, FBGN0010395, FBGN0034005, FBGN0031850, FBGN0001961	837	21	11137	3.80167	1	1	1
GOTERM_BP_DIRECT	upregulated	GO:0043967~histone H4 acetylation	5	0.441696	0.0220581	FBGN0032691, FBGN0263738, FBGN0030891, FBGN0036039, FBGN0031876	837	15	11137	4.43528	1	1	1
GOTERM_BP_DIRECT	upregulated	GO:0016311~dephosphorylation	11	0.971731	0.0245059	FBGN0035619, FBGN0030347, FBGN0030556, FBGN0267486, FBGN0029801, FBGN0243512, FBGN0035620, FBGN0026061, FBGN0024734, FBGN0043791, FBGN0030735	837	66	11137	2.21764	1	1	1
GOTERM_BP_DIRECT	upregulated	GO:0050688~regulation of defense response to virus	4	0.353357	0.0251308	FBGN0265464, FBGN0034366, FBGN0034476, FBGN0035850	837	9	11137	5.91371	1	1	1
GOTERM_BP_DIRECT	upregulated	GO:0048468~cell development	9	0.795053	0.025173	FBGN0085424, FBGN0015919, FBGN0011274, FBGN0033266, FBGN0000723, FBGN0028717, FBGN0035656, FBGN0260632, FBGN0030735	837	48	11137	2.49485	1	1	1
GOTERM_BP_DIRECT	upregulated	GO:0060025~regulation of synaptic activity	5	0.441696	0.0277058	FBGN0262593, FBGN0004620, FBGN0065108, FBGN0003380, FBGN0065109	837	16	11137	4.15808	1	1	1
GOTERM_BP_DIRECT	upregulated	GO:0007165~signal transduction	37	3.26855	0.0280085	FBGN0037167, FBGN0036257, FBGN0034476, FBGN0020224, FBGN0003206, FBGN0260798, FBGN0260972, FBGN0004435, FBGN0004611, FBGN0028963, FBGN0026323, FBGN0039908, FBGN0040370, FBGN0053958, FBGN0039994, FBGN0016794, FBGN0037754, FBGN0034200, FBGN0028717, FBGN0023169, FBGN0040206, FBGN0039031, FBGN0261456, FBGN0266347, FBGN0000489, FBGN0028875, FBGN0050054, FBGN0267431, FBGN0266101, FBGN0030685, FBGN00263…	837	346	11137	1.42288	1	1	1
GOTERM_BP_DIRECT	upregulated	GO:0071244~cellular response to carbon dioxide	3	0.265018	0.0304933	FBGN0004435, FBGN0024734, FBGN0262124	837	4	11137	9.97939	1	1	1
GOTERM_BP_DIRECT	upregulated	GO:0035066~positive regulation of histone acetylation	3	0.265018	0.0304933	FBGN0043456, FBGN0263738, FBGN0030891	837	4	11137	9.97939	1	1	1
GOTERM_BP_DIRECT	upregulated	GO:0006812~cation transport	9	0.795053	0.0314218	FBGN0264000, FBGN0028875, FBGN0026787, FBGN0037000, FBGN0261361, FBGN0028703, FBGN0035934, FBGN0263257	837	50	11137	2.39505	1	1	1
GOTERM_BP_DIRECT	upregulated	GO:0035556~intracellular signal transduction	18	1.59011	0.0329615	FBGN0034694, FBGN0036544, FBGN0033266, FBGN0020386, FBGN0028717, FBGN0023169, FBGN0086704, FBGN0025726, FBGN0261456, FBGN0035270, FBGN0023416, FBGN0004611, FBGN0003984, FBGN0050440, FBGN0263395, FBGN0034312, FBGN0023083, FBGN0053958	837	140	11137	1.71075	1	1	1
GOTERM_BP_DIRECT	upregulated	GO:0098609~cell-cell adhesion	9	0.795053	0.0386556	FBGN0262509, FBGN0035101, FBGN0034880, FBGN0261053, FBGN0015609, FBGN0029830, FBGN0034005, FBGN0266801, FBGN0033348	837	52	11137	2.30294	1	1	1
GOTERM_BP_DIRECT	upregulated	GO:0001666~response to hypoxia	7	0.618375	0.0387172	FBGN0004512, FBGN0001168, FBGN0000063, FBGN0263316, FBGN0043791, FBGN0027657, FBGN0037292	837	34	11137	2.73944	1	1	1
GOTERM_BP_DIRECT	upregulated	GO:0009267~cellular response to starvation	10	0.883392	0.0407071	FBGN0035540, FBGN0034366, FBGN0035850, FBGN0264607, FBGN0261984, FBGN0023169, FBGN0024248, FBGN0052350, FBGN0033799, FBGN0038074	837	62	11137	2.14611	1	1	1
GOTERM_BP_DIRECT	upregulated	GO:0006914~autophagy	10	0.883392	0.0407071	FBGN0021814, FBGN0260756, FBGN0034694, FBGN0030960, FBGN0261361, FBGN0038325, FBGN0034366, FBGN0086656, FBGN0035850	837	62	11137	2.14611	1	1	1
GOTERM_BP_DIRECT	upregulated	GO:0007160~cell-matrix adhesion	5	0.441696	0.0413617	FBGN0051004, FBGN0034880, FBGN0010395, FBGN0034005, FBGN0066365	837	18	11137	3.69607	1	1	1
GOTERM_BP_DIRECT	upregulated	GO:0061057~peptidoglycan recognition protein signaling pathway	5	0.441696	0.0413617	FBGN0026323, FBGN0015247, FBGN0086358, FBGN0035976, FBGN0038928	837	18	11137	3.69607	1	1	1
GOTERM_BP_DIRECT	upregulated	GO:0010942~positive regulation of cell death	5	0.441696	0.0413617	FBGN0026323, FBGN0265464, FBGN0086358, FBGN0032682, FBGN0041191	837	18	11137	3.69607	1	1	1
GOTERM_BP_DIRECT	upregulated	GO:0051491~positive regulation of filopodium assembly	6	0.530035	0.0413735	FBGN0025641, FBGN0041781, FBGN0032683, FBGN0026061, FBGN0001961, FBGN0026192	837	26	11137	3.07058	1	1	1
GOTERM_BP_DIRECT	upregulated	GO:0007099~centriole replication	6	0.530035	0.0413735	FBGN0000253, FBGN0011020, FBGN0266111, FBGN0002914, FBGN0013765, FBGN0262167	837	26	11137	3.07058	1	1	1
GOTERM_BP_DIRECT	upregulated	GO:0003333~amino acid transmembrane transport	7	0.618375	0.0438764	FBGN0028886, FBGN0033443, FBGN0261794, FBGN0030816, FBGN0036007, FBGN0051547, FBGN0002778	837	35	11137	2.66117	1	1	1
GOTERM_BP_DIRECT	upregulated	GO:0046957~negative phototaxis	3	0.265018	0.0483176	FBGN0014396, FBGN0035934, FBGN0003733	837	5	11137	7.98351	1	1	1
GOTERM_BP_DIRECT	upregulated	GO:0006719~juvenile hormone catabolic process	3	0.265018	0.0483176	FBGN0010053, FBGN0034405, FBGN0034406	837	5	11137	7.98351	1	1	1
GOTERM_BP_DIRECT	upregulated	GO:0016060~metarhodopsin inactivation	3	0.265018	0.0483176	FBGN0004435, FBGN0000253, FBGN0260798	837	5	11137	7.98351	1	1	1
GOTERM_BP_DIRECT	upregulated	GO:0045087~innate immune response	15	1.32509	0.0488397	FBGN0041579, FBGN0015247, FBGN0040321, FBGN0034476, FBGN0011274, FBGN0000723, FBGN0260632, FBGN0039494, FBGN0263873, FBGN0026323, FBGN0265464, FBGN0030926, FBGN0035976, FBGN0039702, FBGN0035975	837	115	11137	1.73555	1	1	1
GOTERM_BP_DIRECT	upregulated	GO:0048511~rhythmic process	5	0.441696	0.0493827	FBGN0032022, FBGN0014396, FBGN0032422, FBGN0032897, FBGN0032899	837	19	11137	3.50154	1	1	1
GOTERM_BP_DIRECT	upregulated	GO:0009952~anterior/posterior pattern specification	6	0.530035	0.0546892	FBGN0001168, FBGN0002609, FBGN0033486, FBGN0000439, FBGN0001137, FBGN0003339	837	28	11137	2.85125	1	1	1
GOTERM_BP_DIRECT	upregulated	GO:0043162~ubiquitin-dependent protein catabolic process via the multivesicular body sorting pathway	4	0.353357	0.0556297	FBGN0021814, FBGN0037299, FBGN0086656, FBGN0037539	837	12	11137	4.43528	1	1	1
GOTERM_BP_DIRECT	upregulated	GO:0007268~chemical synaptic transmission	13	1.14841	0.0665832	FBGN0039774, FBGN0264607, FBGN0261794, FBGN0025726, FBGN0266347, FBGN0028875, FBGN0051146, FBGN0266672, FBGN0262593, FBGN0004620, FBGN0005564, FBGN0052056, FBGN0034786	837	99	11137	1.74723	1	1	1
GOTERM_BP_DIRECT	upregulated	GO:0016081~synaptic vesicle docking	5	0.441696	0.0677864	FBGN0266672, FBGN0266671, FBGN0035540, FBGN0025726, FBGN0037084	837	21	11137	3.16806	1	1	1
GOTERM_BP_DIRECT	upregulated	GO:0097352~autophagosome maturation	5	0.441696	0.0677864	FBGN0021814, FBGN0261361, FBGN0035540, FBGN0052350	837	21	11137	3.16806	1	1	1
GOTERM_BP_DIRECT	upregulated	GO:0007249~I-kappaB kinase/NF-kappaB signaling	3	0.265018	0.0689288	FBGN0026323, FBGN0011274, FBGN0260632	837	6	11137	6.65293	1	1	1
GOTERM_BP_DIRECT	upregulated	GO:0010259~multicellular organism aging	3	0.265018	0.0689288	FBGN0016076, FBGN0024248, FBGN0034897	837	6	11137	6.65293	1	1	1
GOTERM_BP_DIRECT	upregulated	GO:1903688~positive regulation of border follicle cell migration	7	0.618375	0.0758885	FBGN0030964, FBGN0003984, FBGN0243512, FBGN0024248, FBGN0020224, FBGN0005638, FBGN0001137	837	40	11137	2.32852	1	1	1
GOTERM_BP_DIRECT	upregulated	GO:0031047~gene silencing by RNA	5	0.441696	0.0781388	FBGN0250816, FBGN0038234, FBGN0003483, FBGN0036826, FBGN0267347	837	22	11137	3.02406	1	1	1
GOTERM_BP_DIRECT	upregulated	GO:0010466~negative regulation of peptidase activity	4	0.353357	0.0823838	FBGN0052203, FBGN0036970, FBGN0044011, FBGN0036969	837	14	11137	3.80167	1	1	1
GOTERM_BP_DIRECT	upregulated	GO:0032222~regulation of synaptic transmission, cholinergic	4	0.353357	0.0823838	FBGN0032022, FBGN0032422, FBGN0032897, FBGN0032899	837	14	11137	3.80167	1	1	1
GOTERM_BP_DIRECT	upregulated	GO:0007009~plasma membrane organization	4	0.353357	0.0823838	FBGN0053558, FBGN0266672, FBGN0266671, FBGN0267350	837	14	11137	3.80167	1	1	1
GOTERM_BP_DIRECT	upregulated	GO:0045746~negative regulation of Notch signaling pathway	7	0.618375	0.0835416	FBGN0034959, FBGN0040487, FBGN0265464, FBGN0040296, FBGN0020224, FBGN0029881, FBGN0040206	837	41	11137	2.27173	1	1	1
GOTERM_BP_DIRECT	upregulated	GO:0007494~midgut development	6	0.530035	0.0878831	FBGN0003984, FBGN0003388, FBGN0000449, FBGN0003866, FBGN0003339, FBGN0013765	837	32	11137	2.49485	1	1	1
GOTERM_BP_DIRECT	upregulated	GO:0016043~cellular component organization	10	0.883392	0.0887896	FBGN0015400, FBGN0050440, FBGN0267486, FBGN0261547, FBGN0015609, FBGN0025641, FBGN0000723, FBGN0031850, FBGN0262870, FBGN0030735	837	72	11137	1.84804	1	1	1
GOTERM_BP_DIRECT	upregulated	GO:0043171~peptide catabolic process	5	0.441696	0.0892286	FBGN0038135, FBGN0058470, FBGN0038897, FBGN0051343, FBGN0261243	837	23	11137	2.89258	1	1	1
GOTERM_BP_DIRECT	upregulated	GO:0006963~positive regulation of antibacterial peptide biosynthetic process	5	0.441696	0.0892286	FBGN0026323, FBGN0030926, FBGN0035976, FBGN0038928, FBGN0039494	837	23	11137	2.89258	1	1	1
GOTERM_BP_DIRECT	upregulated	GO:0010506~regulation of autophagy	7	0.618375	0.0916058	FBGN0026323, FBGN0035540, FBGN0034366, FBGN0034894, FBGN0035850, FBGN0030735, FBGN0041191	837	42	11137	2.21764	1	1	1
GOTERM_BP_DIRECT	upregulated	GO:0035008~positive regulation of melanization defense response	3	0.265018	0.091809	FBGN0040321, FBGN0030926, FBGN0030925	837	7	11137	5.70251	1	1	1
GOTERM_BP_DIRECT	upregulated	GO:0006189~'de novo' IMP biosynthetic process	3	0.265018	0.091809	FBGN0000053, FBGN0000052, FBGN0020513	837	7	11137	5.70251	1	1	1
GOTERM_BP_DIRECT	upregulated	GO:0042438~melanin biosynthetic process	3	0.265018	0.091809	FBGN0261363, FBGN0030925, FBGN0031973	837	7	11137	5.70251	1	1	1
GOTERM_BP_DIRECT	upregulated	GO:0060548~negative regulation of cell death	4	0.353357	0.0974652	FBGN0001276, FBGN0030964, FBGN0243512, FBGN0034366	837	15	11137	3.54823	1	1	1
GOTERM_BP_DIRECT	upregulated	GO:0033209~tumor necrosis factor-mediated signaling pathway	4	0.353357	0.0974652	FBGN0026323, FBGN0265464, FBGN0086358, FBGN0032682	837	15	11137	3.54823	1	1	1
GOTERM_BP_DIRECT	upregulated	GO:0008362~chitin-based embryonic cuticle biosynthetic process	4	0.353357	0.0974652	FBGN0243512, FBGN0259211, FBGN0000449, FBGN0250871	837	15	11137	3.54823	1	1	1
GOTERM_BP_DIRECT	upregulated	GO:0010529~negative regulation of transposition	4	0.353357	0.0974652	FBGN0250816, FBGN0036640, FBGN0003483, FBGN0034217	837	15	11137	3.54823	1	1	1
GOTERM_BP_DIRECT	upregulated	GO:0046330~positive regulation of JNK cascade	6	0.530035	0.097512	FBGN0030964, FBGN0263395, FBGN0026323, FBGN0265464, FBGN0034894, FBGN0032682	837	33	11137	2.41925	1	1	1
GOTERM_BP_DIRECT	upregulated	GO:0006814~sodium ion transport	9	0.795053	0.0977566	FBGN0265001, FBGN0051105, FBGN0065108, FBGN0026787, FBGN0022981, FBGN0085434, FBGN0028703, FBGN0065109, FBGN0032602	837	63	11137	1.90084	1	1	1
GOTERM_BP_DIRECT	upregulated	GO:0006955~immune response	8	0.706714	0.0997123	FBGN0026323, FBGN0013770, FBGN0011274, FBGN0035976, FBGN0039702, FBGN0035975, FBGN0038928, FBGN0260632	837	53	11137	2.00843	1	1	1
GOTERM_BP_DIRECT	upregulated	GO:0016485~protein processing	8	0.706714	0.0997123	FBGN0030425, FBGN0259716, FBGN0004598, FBGN0039024, FBGN0053198, FBGN0263602, FBGN0039609, FBGN0031081	837	53	11137	2.00843	1	1	1
GOTERM_BP_DIRECT	Up and down	GO:0032543~mitochondrial translation	34	1.43218	1.84011e-06	FBGN0038234, FBGN0023519, FBGN0032053, FBGN0038678, FBGN0035980, FBGN0035122, FBGN0036335, FBGN0039765, FBGN0036135, FBGN0034893, FBGN0039588, FBGN0030692, FBGN0033907, FBGN0030572, FBGN0083983, FBGN0034579, FBGN0036853, FBGN0044030, FBGN0037529, FBGN0040389, FBGN0034001, FBGN0039159, FBGN0031231, FBGN0003714, FBGN0039153, FBGN0053002, FBGN0011787, FBGN0038923, FBGN0031651, FBGN0038307, FBGN00270…	1825	89	11137	2.33128	0.0050585	0.00507134	0.00507134
GOTERM_BP_DIRECT	Up and down	GO:0015986~ATP synthesis coupled proton transport	13	0.547599	1.2425e-05	FBGN0019644, FBGN0011211, FBGN0039830, FBGN0038224, FBGN0014391, FBGN0016691, FBGN0016120, FBGN0020235, FBGN0051477, FBGN0028342, FBGN0010217, FBGN0010612, FBGN0016119	1825	20	11137	3.9666	0.0336637	0.0171216	0.0171216
GOTERM_BP_DIRECT	Up and down	GO:0018279~protein N-linked glycosylation via asparagine	7	0.294861	0.00039714	FBGN0053303, FBGN0031149, FBGN0014075, FBGN0011336, FBGN0014868, FBGN0034521, FBGN0032015	1825	8	11137	5.33966	0.665372	0.364839	0.364839
GOTERM_BP_DIRECT	Up and down	GO:0035336~long-chain fatty-acyl-CoA metabolic process	10	0.42123	0.00098216	FBGN0029821, FBGN0039620, FBGN0263120, FBGN0034142, FBGN0038451, FBGN0034143, FBGN0023550, FBGN0038449, FBGN0038450, FBGN0085371	1825	18	11137	3.39026	0.933341	0.635111	0.635111
GOTERM_BP_DIRECT	Up and down	GO:0051260~protein homooligomerization	8	0.336984	0.00115223	FBGN0039213, FBGN0037244, FBGN0262593, FBGN0005564, FBGN0037758, FBGN0033017, FBGN0003380, FBGN0034636	1825	12	11137	4.06831	0.958306	0.635111	0.635111
GOTERM_BP_DIRECT	Up and down	GO:0006457~protein folding	28	1.17944	0.00215192	FBGN0033089, FBGN0266518, FBGN0001220, FBGN0004432, FBGN0031322, FBGN0004132, FBGN0010621, FBGN0034753, FBGN0039869, FBGN0037843, FBGN0037728, FBGN0015019, FBGN0086691, FBGN0032514, FBGN0030734, FBGN0015245, FBGN0038145, FBGN0015622, FBGN0037632, FBGN0004907, FBGN0026418, FBGN0030086, FBGN0021768, FBGN0265512, FBGN0033814, FBGN0003676, FBGN0031256, FBGN0032444	1825	95	11137	1.79862	0.99736	0.961276	0.961276
GOTERM_BP_DIRECT	Up and down	GO:0008340~determination of adult lifespan	44	1.85341	0.00291441	FBGN0015575, FBGN0086355, FBGN0002719, FBGN0036191, FBGN0016120, FBGN0024248, FBGN0003308, FBGN0023511, FBGN0026404, FBGN0038074, FBGN0024846, FBGN0003462, FBGN0010269, FBGN0003360, FBGN0034312, FBGN0011455, FBGN0051414, FBGN0051216, FBGN0032699, FBGN0034877, FBGN0033448, FBGN0036816, FBGN0034219, FBGN0033096, FBGN0034366, FBGN0040309, FBGN0014391, FBGN0020653, FBGN0263316, FBGN0028956, FBGN00049…	1825	174	11137	1.54315	0.999679	0.961276	0.961276
GOTERM_BP_DIRECT	Up and down	GO:0006552~leucine catabolic process	5	0.210615	0.00311838	FBGN0030612, FBGN0030482, FBGN0042083, FBGN0035911, FBGN0031877	1825	5	11137	6.10247	0.999817	0.961276	0.961276
GOTERM_BP_DIRECT	Up and down	GO:0030148~sphingolipid biosynthetic process	12	0.505476	0.00313914	FBGN0037761, FBGN0051523, FBGN0038986, FBGN0032394, FBGN0037764, FBGN0039304, FBGN0037765, FBGN0037534, FBGN0050008, FBGN0039030, FBGN0260960, FBGN0001941	1825	28	11137	2.61534	0.999827	0.961276	0.961276
GOTERM_BP_DIRECT	Up and down	GO:0045454~cell redox homeostasis	10	0.42123	0.00372365	FBGN0033518, FBGN0031479, FBGN0031670, FBGN0036762, FBGN0036745, FBGN0040309, FBGN0024986, FBGN0033521, FBGN0040308, FBGN0020653	1825	21	11137	2.90594	0.999966	1	1
GOTERM_BP_DIRECT	Up and down	GO:0055085~transmembrane transport	83	3.49621	0.00485397	FBGN0037386, FBGN0037144, FBGN0039487, FBGN0039244, FBGN0016684, FBGN0086676, FBGN0033387, FBGN0028703, FBGN0039561, FBGN0028468, FBGN0264494, FBGN0031649, FBGN0262593, FBGN0010549, FBGN0033388, FBGN0003360, FBGN0052669, FBGN0032018, FBGN0036816, FBGN0031645, FBGN0264907, FBGN0086365, FBGN0039178, FBGN0085434, FBGN0261794, FBGN0263257, FBGN0001991, FBGN0050035, FBGN0032026, FBGN0037239, FBGN00384…	1825	382	11137	1.32593	0.999999	1	1
GOTERM_BP_DIRECT	Up and down	GO:0009116~nucleoside metabolic process	8	0.336984	0.00594481	FBGN0051115, FBGN0031489, FBGN0030052, FBGN0034215, FBGN0035348, FBGN0004901, FBGN0034800, FBGN0039790	1825	15	11137	3.25465	1	1	1
GOTERM_BP_DIRECT	Up and down	GO:0006811~ion transport	27	1.13732	0.00701661	FBGN0003429, FBGN0262593, FBGN0003861, FBGN0005564, FBGN0003380, FBGN0039927, FBGN0060296, FBGN0035032, FBGN0033494, FBGN0085434, FBGN0261794, FBGN0261612, FBGN0263257, FBGN0266346, FBGN0262124, FBGN0266347, FBGN0001991, FBGN0028875, FBGN0004620, FBGN0027106, FBGN0003353, FBGN0029761, FBGN0004363, FBGN0036843, FBGN0037239, FBGN0035934, FBGN0051547	1825	98	11137	1.68129	1	1	1
GOTERM_BP_DIRECT	Up and down	GO:0048511~rhythmic process	9	0.379107	0.00703469	FBGN0032022, FBGN0014396, FBGN0032420, FBGN0032421, FBGN0261277, FBGN0032422, FBGN0032897, FBGN0032899, FBGN0015801	1825	19	11137	2.89064	1	1	1
GOTERM_BP_DIRECT	Up and down	GO:0042254~ribosome biogenesis	13	0.547599	0.0074864	FBGN0016983, FBGN0038964, FBGN0037137, FBGN0259937, FBGN0027602, FBGN0037073, FBGN0001341, FBGN0028744, FBGN0032919, FBGN0052409, FBGN0039406, FBGN0036754, FBGN0033548	1825	35	11137	2.26663	1	1	1
GOTERM_BP_DIRECT	Up and down	GO:0042761~very long-chain fatty acid biosynthetic process	10	0.42123	0.00759925	FBGN0037761, FBGN0051523, FBGN0038986, FBGN0032394, FBGN0037764, FBGN0037765, FBGN0037534, FBGN0050008, FBGN0039030, FBGN0260960	1825	23	11137	2.65325	1	1	1
GOTERM_BP_DIRECT	Up and down	GO:0006635~fatty acid beta-oxidation	12	0.505476	0.00772154	FBGN0035383, FBGN0034629, FBGN0031813, FBGN0032160, FBGN0037440, FBGN0032162, FBGN0027572, FBGN0031069, FBGN0033761, FBGN0037999, FBGN0035203, FBGN0029969	1825	31	11137	2.36224	1	1	1
GOTERM_BP_DIRECT	Up and down	GO:0042776~mitochondrial ATP synthesis coupled proton transport	5	0.210615	0.00813924	FBGN0051477, FBGN0035032, FBGN0016691, FBGN0014391, FBGN0010217	1825	6	11137	5.08539	1	1	1
GOTERM_BP_DIRECT	Up and down	GO:0033539~fatty acid beta-oxidation using acyl-CoA dehydrogenase	5	0.210615	0.00813924	FBGN0039697, FBGN0031824, FBGN0010516, FBGN0038742, FBGN0037999	1825	6	11137	5.08539	1	1	1
GOTERM_BP_DIRECT	Up and down	GO:1901568~fatty acid derivative metabolic process	5	0.210615	0.00813924	FBGN0029821, FBGN0038451, FBGN0034143, FBGN0038450, FBGN0085371	1825	6	11137	5.08539	1	1	1
GOTERM_BP_DIRECT	Up and down	GO:0098869~cellular oxidant detoxification	5	0.210615	0.00813924	FBGN0030876, FBGN0038465, FBGN0033518, FBGN0031479, FBGN0033521	1825	6	11137	5.08539	1	1	1
GOTERM_BP_DIRECT	Up and down	GO:0071816~tail-anchored membrane protein insertion into ER membrane	6	0.252738	0.00826478	FBGN0037199, FBGN0037530, FBGN0034791, FBGN0034066, FBGN0039259, FBGN0032732	1825	9	11137	4.06831	1	1	1
GOTERM_BP_DIRECT	Up and down	GO:0055088~lipid homeostasis	15	0.631845	0.00843022	FBGN0036142, FBGN0035586, FBGN0261984, FBGN0024248, FBGN0000416, FBGN0034629, FBGN0031813, FBGN0263593, FBGN0027572, FBGN0003892, FBGN0259682, FBGN0035039, FBGN0033226, FBGN0033799, FBGN0041191	1825	44	11137	2.08039	1	1	1
GOTERM_BP_DIRECT	Up and down	GO:0019367~fatty acid elongation, saturated fatty acid	9	0.379107	0.0100679	FBGN0037761, FBGN0051523, FBGN0038986, FBGN0037764, FBGN0037765, FBGN0037534, FBGN0050008, FBGN0039030, FBGN0260960	1825	20	11137	2.74611	1	1	1
GOTERM_BP_DIRECT	Up and down	GO:0034625~fatty acid elongation, monounsaturated fatty acid	9	0.379107	0.0100679	FBGN0037761, FBGN0051523, FBGN0038986, FBGN0037764, FBGN0037765, FBGN0037534, FBGN0050008, FBGN0039030, FBGN0260960	1825	20	11137	2.74611	1	1	1
GOTERM_BP_DIRECT	Up and down	GO:0034626~fatty acid elongation, polyunsaturated fatty acid	9	0.379107	0.0100679	FBGN0037761, FBGN0051523, FBGN0038986, FBGN0037764, FBGN0037765, FBGN0037534, FBGN0050008, FBGN0039030, FBGN0260960	1825	20	11137	2.74611	1	1	1
GOTERM_BP_DIRECT	Up and down	GO:0006414~translational elongation	8	0.336984	0.0133076	FBGN0263133, FBGN0032198, FBGN0003274, FBGN0039566, FBGN0024556, FBGN0029176, FBGN0000559, FBGN0034627	1825	17	11137	2.87175	1	1	1
GOTERM_BP_DIRECT	Up and down	GO:0006723~cuticle hydrocarbon biosynthetic process	4	0.168492	0.0153956	FBGN0086687, FBGN0042627, FBGN0010019, FBGN0015623	1825	4	11137	6.10247	1	1	1
GOTERM_BP_DIRECT	Up and down	GO:0032780~negative regulation of ATPase activity	4	0.168492	0.0153956	FBGN0264087, FBGN0085452, FBGN0040660, FBGN0033244	1825	4	11137	6.10247	1	1	1
GOTERM_BP_DIRECT	Up and down	GO:0006189~'de novo' IMP biosynthetic process	5	0.210615	0.0165391	FBGN0000053, FBGN0038467, FBGN0000052, FBGN0004901, FBGN0020513	1825	7	11137	4.3589	1	1	1
GOTERM_BP_DIRECT	Up and down	GO:0032222~regulation of synaptic transmission, cholinergic	7	0.294861	0.0175014	FBGN0032022, FBGN0032420, FBGN0032421, FBGN0261277, FBGN0032422, FBGN0032897, FBGN0032899	1825	14	11137	3.05123	1	1	1
GOTERM_BP_DIRECT	Up and down	GO:0006090~pyruvate metabolic process	7	0.294861	0.0175014	FBGN0028325, FBGN0038662, FBGN0002719, FBGN0267385, FBGN0039635, FBGN0027580, FBGN0051075	1825	14	11137	3.05123	1	1	1
GOTERM_BP_DIRECT	Up and down	GO:0006697~ecdysone biosynthetic process	7	0.294861	0.0175014	FBGN0003312, FBGN0263490, FBGN0033697, FBGN0000449, FBGN0010328, FBGN0262112, FBGN0086917	1825	14	11137	3.05123	1	1	1
GOTERM_BP_DIRECT	Up and down	GO:0007099~centriole replication	10	0.42123	0.0183288	FBGN0035295, FBGN0000253, FBGN0011020, FBGN0266111, FBGN0004177, FBGN0002914, FBGN0003525, FBGN0036480, FBGN0013765, FBGN0262167	1825	26	11137	2.3471	1	1	1
GOTERM_BP_DIRECT	Up and down	GO:0010942~positive regulation of cell death	8	0.336984	0.0187565	FBGN0026323, FBGN0265464, FBGN0086357, FBGN0033483, FBGN0086358, FBGN0032682, FBGN0035601, FBGN0041191	1825	18	11137	2.71221	1	1	1
GOTERM_BP_DIRECT	Up and down	GO:0030497~fatty acid elongation	9	0.379107	0.0188715	FBGN0037761, FBGN0051523, FBGN0038986, FBGN0032394, FBGN0037764, FBGN0037765, FBGN0037534, FBGN0050008, FBGN0260960	1825	22	11137	2.49646	1	1	1
GOTERM_BP_DIRECT	Up and down	GO:0006633~fatty acid biosynthetic process	14	0.589722	0.0207106	FBGN0037761, FBGN0012034, FBGN0039156, FBGN0039755, FBGN0042627, FBGN0020236, FBGN0260972, FBGN0039030, FBGN0039184, FBGN0031703, FBGN0263120, FBGN0261283, FBGN0033246, FBGN0034999	1825	44	11137	1.94169	1	1	1
GOTERM_BP_DIRECT	Up and down	GO:0006364~rRNA processing	20	0.84246	0.0235304	FBGN0034073, FBGN0039305, FBGN0038964, FBGN0034232, FBGN0259937, FBGN0033661, FBGN0027525, FBGN0004556, FBGN0053217, FBGN0028744, FBGN0032919, FBGN0035831, FBGN0003062, FBGN0039627, FBGN0036754, FBGN0036964, FBGN0030704, FBGN0031764, FBGN0053505, FBGN0039828	1825	73	11137	1.67191	1	1	1
GOTERM_BP_DIRECT	Up and down	GO:0007098~centrosome cycle	12	0.505476	0.0251169	FBGN0011020, FBGN0266111, FBGN0032705, FBGN0250746, FBGN0004177, FBGN0263391, FBGN0036354, FBGN0002914, FBGN0036480, FBGN0013765, FBGN0262167, FBGN0026192	1825	36	11137	2.03416	1	1	1
GOTERM_BP_DIRECT	Up and down	GO:0006812~cation transport	15	0.631845	0.0265433	FBGN0037000, FBGN0053181, FBGN0261612, FBGN0028703, FBGN0266346, FBGN0263257, FBGN0264000, FBGN0028875, FBGN0025693, FBGN0026787, FBGN0261361, FBGN0033762, FBGN0027582, FBGN0035934	1825	50	11137	1.83074	1	1	1
GOTERM_BP_DIRECT	Up and down	GO:0006486~protein glycosylation	18	0.758214	0.0297198	FBGN0011591, FBGN0039596, FBGN0035375, FBGN0014075, FBGN0034025, FBGN0011297, FBGN0037279, FBGN0054056, FBGN0053303, FBGN0031149, FBGN0027535, FBGN0053145, FBGN0011336, FBGN0035401, FBGN0032135, FBGN0034521, FBGN0032799, FBGN0051956	1825	65	11137	1.68991	1	1	1
GOTERM_BP_DIRECT	Up and down	GO:0006574~valine catabolic process	4	0.168492	0.0338115	FBGN0030612, FBGN0038326, FBGN0030482, FBGN0023537	1825	5	11137	4.88197	1	1	1
GOTERM_BP_DIRECT	Up and down	GO:0006164~purine nucleotide biosynthetic process	6	0.252738	0.0338618	FBGN0000053, FBGN0000052, FBGN0000239, FBGN0004901, FBGN0039790, FBGN0020513	1825	12	11137	3.05123	1	1	1
GOTERM_BP_DIRECT	Up and down	GO:1903818~positive regulation of voltage-gated potassium channel activity	7	0.294861	0.0348733	FBGN0032022, FBGN0032420, FBGN0032421, FBGN0261277, FBGN0032422, FBGN0032897, FBGN0032899	1825	16	11137	2.66983	1	1	1
GOTERM_BP_DIRECT	Up and down	GO:0007413~axonal fasciculation	7	0.294861	0.0348733	FBGN0028734, FBGN0015609, FBGN0004055, FBGN0041781, FBGN0000636, FBGN0001961, FBGN0266599	1825	16	11137	2.66983	1	1	1
GOTERM_BP_DIRECT	Up and down	GO:0033627~cell adhesion mediated by integrin	8	0.336984	0.0439459	FBGN0261800, FBGN0034880, FBGN0041781, FBGN0010395, FBGN0034005, FBGN0031850, FBGN0001961, FBGN0267348	1825	21	11137	2.32475	1	1	1
GOTERM_BP_DIRECT	Up and down	GO:0061024~membrane organization	8	0.336984	0.0439459	FBGN0036908, FBGN0001168, FBGN0053558, FBGN0259211, FBGN0001316, FBGN0036716, FBGN0053094, FBGN0011205	1825	21	11137	2.32475	1	1	1
GOTERM_BP_DIRECT	Up and down	GO:0019432~triglyceride biosynthetic process	5	0.210615	0.0452912	FBGN0263593, FBGN0027579, FBGN0033246, FBGN0033214, FBGN0053120	1825	9	11137	3.39026	1	1	1
GOTERM_BP_DIRECT	Up and down	GO:0032053~ciliary basal body organization	5	0.210615	0.0452912	FBGN0266111, FBGN0045842, FBGN0036480, FBGN0262167, FBGN0039152	1825	9	11137	3.39026	1	1	1
GOTERM_BP_DIRECT	Up and down	GO:0008354~germ cell migration	11	0.463353	0.0494074	FBGN0004512, FBGN0266521, FBGN0025373, FBGN0053558, FBGN0263782, FBGN0016078, FBGN0046687, FBGN0003716, FBGN0040309, FBGN0033476, FBGN0010602	1825	35	11137	1.91792	1	1	1
GOTERM_BP_DIRECT	Up and down	GO:0042594~response to starvation	19	0.800337	0.0501261	FBGN0035383, FBGN0039650, FBGN0086687, FBGN0038279, FBGN0040309, FBGN0024248, FBGN0028956, FBGN0050051, FBGN0024846, FBGN0004237, FBGN0263593, FBGN0264087, FBGN0000370, FBGN0052475, FBGN0039209, FBGN0032202, FBGN0023094, FBGN0034219, FBGN0041191	1825	74	11137	1.56685	1	1	1
GOTERM_BP_DIRECT	Up and down	GO:0034599~cellular response to oxidative stress	8	0.336984	0.0556473	FBGN0030876, FBGN0027864, FBGN0243512, FBGN0003360, FBGN0036820, FBGN0040305, FBGN0000565, FBGN0033799	1825	22	11137	2.21908	1	1	1
GOTERM_BP_DIRECT	Up and down	GO:0006123~mitochondrial electron transport, cytochrome c to oxygen	8	0.336984	0.0556473	FBGN0019624, FBGN0040793, FBGN0040529, FBGN0015031, FBGN0263911, FBGN0031830, FBGN0034877, FBGN0032833	1825	22	11137	2.21908	1	1	1
GOTERM_BP_DIRECT	Up and down	GO:0032981~mitochondrial respiratory chain complex I assembly	11	0.463353	0.0587499	FBGN0031228, FBGN0002021, FBGN0035046, FBGN0033891, FBGN0033961, FBGN0011455, FBGN0034645, FBGN0037777, FBGN0034578, FBGN0030605, FBGN0031505	1825	36	11137	1.86464	1	1	1
GOTERM_BP_DIRECT	Up and down	GO:0006144~purine nucleobase metabolic process	4	0.168492	0.0594838	FBGN0050016, FBGN0003308, FBGN0036337, FBGN0026602	1825	6	11137	4.06831	1	1	1
GOTERM_BP_DIRECT	Up and down	GO:0009117~nucleotide metabolic process	4	0.168492	0.0594838	FBGN0037661, FBGN0000150, FBGN0031663, FBGN0034988	1825	6	11137	4.06831	1	1	1
GOTERM_BP_DIRECT	Up and down	GO:0019509~L-methionine salvage from methylthioadenosine	4	0.168492	0.0594838	FBGN0051115, FBGN0052068, FBGN0034215, FBGN0030518	1825	6	11137	4.06831	1	1	1
GOTERM_BP_DIRECT	Up and down	GO:0046928~regulation of neurotransmitter secretion	7	0.294861	0.0605764	FBGN0033739, FBGN0004620, FBGN0261547, FBGN0024234, FBGN0261673, FBGN0034389, FBGN0041605	1825	18	11137	2.37318	1	1	1
GOTERM_BP_DIRECT	Up and down	GO:0007294~germarium-derived oocyte fate determination	9	0.379107	0.0619317	FBGN0028734, FBGN0000562, FBGN0036059, FBGN0263391, FBGN0003482, FBGN0004907, FBGN0003483, FBGN0003480, FBGN0020238	1825	27	11137	2.03416	1	1	1
GOTERM_BP_DIRECT	Up and down	GO:0016311~dephosphorylation	17	0.716091	0.0639311	FBGN0032032, FBGN0035620, FBGN0024734, FBGN0027506, FBGN0035619, FBGN0030347, FBGN0030556, FBGN0029801, FBGN0267486, FBGN0243512, FBGN0026061, FBGN0038912, FBGN0043791, FBGN0034988, FBGN0030735, FBGN0032779, FBGN0259227	1825	66	11137	1.57185	1	1	1
GOTERM_BP_DIRECT	Up and down	GO:1902600~hydrogen ion transmembrane transport	15	0.631845	0.0640489	FBGN0035032, FBGN0032294, FBGN0019644, FBGN0011211, FBGN0039830, FBGN0038224, FBGN0014391, FBGN0016691, FBGN0016120, FBGN0051477, FBGN0028671, FBGN0028670, FBGN0010217, FBGN0010612, FBGN0016119	1825	56	11137	1.63459	1	1	1
GOTERM_BP_DIRECT	Up and down	GO:0006665~sphingolipid metabolic process	6	0.252738	0.0646129	FBGN0039774, FBGN0085322, FBGN0260750, FBGN0000416, FBGN0027569, FBGN0051414	1825	14	11137	2.61534	1	1	1
GOTERM_BP_DIRECT	Up and down	GO:0042744~hydrogen peroxide catabolic process	6	0.252738	0.0646129	FBGN0033518, FBGN0032061, FBGN0031479, FBGN0000261, FBGN0040309, FBGN0040308	1825	14	11137	2.61534	1	1	1
GOTERM_BP_DIRECT	Up and down	GO:0019915~lipid storage	6	0.252738	0.0646129	FBGN0039114, FBGN0015575, FBGN0011211, FBGN0023143, FBGN0035586, FBGN0033226	1825	14	11137	2.61534	1	1	1
GOTERM_BP_DIRECT	Up and down	GO:0007009~plasma membrane organization	6	0.252738	0.0646129	FBGN0053558, FBGN0266672, FBGN0266671, FBGN0261020, FBGN0267350, FBGN0033476	1825	14	11137	2.61534	1	1	1
GOTERM_BP_DIRECT	Up and down	GO:0006072~glycerol-3-phosphate metabolic process	5	0.210615	0.0659384	FBGN0003598, FBGN0027579, FBGN0025592, FBGN0033190, FBGN0001128	1825	10	11137	3.05123	1	1	1
GOTERM_BP_DIRECT	Up and down	GO:0030050~vesicle transport along actin filament	5	0.210615	0.0659384	FBGN0267431, FBGN0086347, FBGN0040299, FBGN0263705, FBGN0010246	1825	10	11137	3.05123	1	1	1
GOTERM_BP_DIRECT	Up and down	GO:0043966~histone H3 acetylation	8	0.336984	0.0691065	FBGN0028387, FBGN0263738, FBGN0053554, FBGN0030891, FBGN0036039, FBGN0051865, FBGN0051866, FBGN0031876	1825	23	11137	2.1226	1	1	1
GOTERM_BP_DIRECT	Up and down	GO:0090435~protein localization to nuclear envelope	3	0.126369	0.0716591	FBGN0010397, FBGN0045842, FBGN0002525	1825	3	11137	6.10247	1	1	1
GOTERM_BP_DIRECT	Up and down	GO:0019439~aromatic compound catabolic process	3	0.126369	0.0716591	FBGN0010053, FBGN0034405, FBGN0034406	1825	3	11137	6.10247	1	1	1
GOTERM_BP_DIRECT	Up and down	GO:0097176~epoxide metabolic process	3	0.126369	0.0716591	FBGN0010053, FBGN0034405, FBGN0034406	1825	3	11137	6.10247	1	1	1
GOTERM_BP_DIRECT	Up and down	GO:0051664~nuclear pore localization	3	0.126369	0.0716591	FBGN0010397, FBGN0045842, FBGN0002525	1825	3	11137	6.10247	1	1	1
GOTERM_BP_DIRECT	Up and down	GO:0001508~action potential	3	0.126369	0.0716591	FBGN0262593, FBGN0003360, FBGN0003380	1825	3	11137	6.10247	1	1	1
GOTERM_BP_DIRECT	Up and down	GO:0098609~cell-cell adhesion	14	0.589722	0.0726074	FBGN0262509, FBGN0035101, FBGN0034880, FBGN0000117, FBGN0266801, FBGN0000636, FBGN0020249, FBGN0028369, FBGN0261053, FBGN0015609, FBGN0029830, FBGN0003285, FBGN0034005, FBGN0033348	1825	52	11137	1.64297	1	1	1
GOTERM_BP_DIRECT	Up and down	GO:0007391~dorsal closure	24	1.01095	0.0765845	FBGN0086357, FBGN0033033, FBGN0263705, FBGN0003716, FBGN0000723, FBGN0000117, FBGN0000449, FBGN0020249, FBGN0261675, FBGN0030964, FBGN0003169, FBGN0003312, FBGN0026323, FBGN0004049, FBGN0020392, FBGN0243512, FBGN0000299, FBGN0265464, FBGN0003388, FBGN0024234, FBGN0003053, FBGN0043364, FBGN0010602, FBGN0013997	1825	104	11137	1.40826	1	1	1
GOTERM_BP_DIRECT	Up and down	GO:0010507~negative regulation of autophagy	7	0.294861	0.076722	FBGN0010638, FBGN0031049, FBGN0086357, FBGN0035871, FBGN0003360, FBGN0033247, FBGN0041191	1825	19	11137	2.24828	1	1	1
GOTERM_BP_DIRECT	Up and down	GO:0051607~defense response to virus	12	0.505476	0.0819454	FBGN0026323, FBGN0024807, FBGN0039239, FBGN0043841, FBGN0028540, FBGN0034476, FBGN0033453, FBGN0035850, FBGN0010269, FBGN0039183, FBGN0035976, FBGN0034879	1825	43	11137	1.70301	1	1	1
GOTERM_BP_DIRECT	Up and down	GO:0008654~phospholipid biosynthetic process	6	0.252738	0.0843165	FBGN0052699, FBGN0027579, FBGN0030421, FBGN0031948, FBGN0035586, FBGN0033844	1825	15	11137	2.44099	1	1	1
GOTERM_BP_DIRECT	Up and down	GO:0009062~fatty acid catabolic process	4	0.168492	0.0916924	FBGN0263593, FBGN0027572, FBGN0037548, FBGN0037547	1825	7	11137	3.48712	1	1	1
GOTERM_BP_DIRECT	Up and down	GO:0042438~melanin biosynthetic process	4	0.168492	0.0916924	FBGN0028984, FBGN0261363, FBGN0030925, FBGN0031973	1825	7	11137	3.48712	1	1	1
GOTERM_BP_DIRECT	Up and down	GO:0035008~positive regulation of melanization defense response	4	0.168492	0.0916924	FBGN0040321, FBGN0030926, FBGN0030925, FBGN0051217	1825	7	11137	3.48712	1	1	1
GOTERM_BP_DIRECT	Up and down	GO:0008039~synaptic target recognition	10	0.42123	0.0918589	FBGN0262509, FBGN0267001, FBGN0085414, FBGN0036899, FBGN0003390, FBGN0052373, FBGN0000636, FBGN0013997, FBGN0266369, FBGN0250871	1825	34	11137	1.79484	1	1	1
GOTERM_BP_DIRECT	Up and down	GO:0006629~lipid metabolic process	26	1.0952	0.0930141	FBGN0039620, FBGN0038451, FBGN0261244, FBGN0000416, FBGN0038450, FBGN0001941, FBGN0004611, FBGN0029831, FBGN0265267, FBGN0027572, FBGN0023550, FBGN0034142, FBGN0086687, FBGN0039755, FBGN0034143, FBGN0000406, FBGN0023169, FBGN0029821, FBGN0053126, FBGN0033214, FBGN0038449, FBGN0033799, FBGN0032402, FBGN0032029, FBGN0085371, FBGN0031877	1825	117	11137	1.3561	1	1	1
GOTERM_BP_DIRECT	Up and down	GO:0007005~mitochondrion organization	13	0.547599	0.093679	FBGN0015245, FBGN0038233, FBGN0034087, FBGN0036142, FBGN0037710, FBGN0019960, FBGN0265726, FBGN0039140, FBGN0031359, FBGN0003861, FBGN0003231, FBGN0004363, FBGN0035039	1825	49	11137	1.61902	1	1	1
GOTERM_BP_DIRECT	Up and down	GO:0046692~sperm competition	7	0.294861	0.095051	FBGN0039597, FBGN0040028, FBGN0027570, FBGN0040093, FBGN0040092	1825	20	11137	2.13586	1	1	1
GOTERM_BP_DIRECT	Up and down	GO:0034765~regulation of ion transmembrane transport	7	0.294861	0.095051	FBGN0001991, FBGN0262593, FBGN0005564, FBGN0033494, FBGN0085434, FBGN0003380, FBGN0003429	1825	20	11137	2.13586	1	1	1
GOTERM_BP_DIRECT	Up and down	GO:0030335~positive regulation of cell migration	7	0.294861	0.095051	FBGN0030964, FBGN0016059, FBGN0033483, FBGN0034013, FBGN0266084, FBGN0035601, FBGN0031888	1825	20	11137	2.13586	1	1	1
