# Supplementary material for: KDM5-mediated activation of genes required for mitochondrial biology is necessary for viability in Drosophila
Source: Development. 2023 Nov 6;150(21):dev202024. doi: 10.1242/dev.202024 (PMC10651110; doi:10.1242/dev.202024)
Supplement: Table S4. Key resources [file develop-150-202024-TableS4.xlsx]

## Sheet: Abs Chemicals
	REAGENT	SOURCE	IDENTIFIER	Additional
	Antibodies
	Mouse monoclonal anti-HA	Cell Signaling Technology	Cat# 2367	IF: 1:100; WB: 1:2000
	Rabbit monoclonal anti-GFP	Invitrogen	A11122	IF: 1:100
	Goat polyclonal anti-rabbit Alexa-488	Thermo Fisher Scientific	A11034	IF: 1:500
	Goat polyclonal anti-mouse Alexa-568	Thermo Fisher Scientific	A11004	IF: 1:500
	Mouse monoclonal anti-alpha-tubulin	DSHB	12G10	WB: 1:10,000
	rabbit anti-mouse	Invitrogen	61-6520	WB: 1:1000
	MitoTracker Red CMXRos	Invitrogen	M7512	IF: 500nM
	Chemicals, Peptides, and Recombinant Proteins
	10xPBS	Fisher Scientific	70011069
	Paraformaldehyde	Fisher Scientific	28906
	Triton X-100	Fisher Scientific	BP1510500
	Normal donkey serum	Fisher Scientific	Cat# 50-413-367
	Fluoromount-G DAPI	Southern Biotech	OB010020
	Schneider’s Drosophila Medium (1X)	gibco	21720-024
	10x Tris/Glycine/SDS Buffer	Bio-Rad	1610772
	Resolving Gel Buffer	Bio-Rad	1610798
	Stacking Gel Buffer	Bio-Rad	1610799
	EDTA	Sigma-Aldrich	E9884
	DpnI	New England Biolabs	Cat # R0176
	DpnII	New England Biolabs	Cat# R0543
	AlwI	New England Biolabs	Cat# R0513
	Tris Base	Fisher Scientific	BP152-2
	TRIzol RNA Isolation Reagent	Invitrogen	Cat# 15596026
	Critical Commercial Assays
	SuperSignal West Femto Maximum Sensitivity Substrate	Fisher Scientific	34096
	Zymo Quick-DNA Miniprep plus kit	Zymo Researc	Cat# D4069
	Macherey-Nagel NucleoSpin Gel and PCR Clean-up Kit	TaKaRa	Cat# 740609.250
	Quick Ligase kit	New England Biolabs	Cat# M2200S
	Advantage 2 Polymerase Mix	TaKaRa	Cat# 639201
	Agencourt AMPure XP Beads	Beckman Coulter	Cat# A63880
	Qubit dsDNA HS Assay Kit	Invitrogen	Cat# Q32851
	Phasemaker Tubes	Invitrogen	Cat# A33248
	Software and Algorithms
	GraphPad Prism 9	GraphPad Software, Inc.	v9.5.1
	NIS-Elements AR	Nikon	v5.21
	Image J v 1.32K	NIH	v1.32K
	AxioVision	Zeiss	v4.8
	Adobe Illustrator CC 2023	adobe.com	v27.4.1
	damidseq_pipeline	Marshall and Brand, 2015a/b?	http:// owenjm. github. io/ damidseq_ pipeline/
	find_peaks	Wolfram et al., 2012	http:// github.com/ owenjm/ find_peaks
	R Studio	R-project.org	v2023.03.0
	BioVenn	Helsen et al. 2008	v1.1.13
	ChIPseeker	Wang et al. 2022	v1.34.1
	GO DADVID	Sherman et al. 2022	v2021
	pyGenomeTracks	Lopez-Delisle et al. 2020	v3.8
	StringTie	Pertea et al. 2016	v1.3.3b
	featureCounts	Liao et al. 2013	v1.5.0-p3
	DESeq2	Love et al. 2014	1.20.0
	pheatmap	Kolde 2012	v1.0.12
	Cytoscape	cytoscape.org	3.9.1
	Volocity	quorumtechnologies.com
	Other
	BioRender	BioRender.com
	Nitrocellulose Blotting Membrane	Amersham	GE10600002
	Sequence-based reagents
	AdRt	Vogel et al., 2007	PCR primer	CTAATACGACTCACTA TAGGGCA GCGTGGTCGCGGCCGAGGA
	AdRb	Vogel et al., 2008	PCR primer	TCCTCGGCCG
	DamID_PCR	Vogel et al., 2009	PCR primer	GGTCGCGGCCGAGGATC
