# Supplementary material for: KDM5-mediated activation of genes required for mitochondrial biology is necessary for viability in Drosophila
Source: Development. 2023 Nov 6;150(21):dev202024. doi: 10.1242/dev.202024 (PMC10651110; doi:10.1242/dev.202024)
Supplement: Table S5. Fly genotypes [file develop-150-202024-TableS5.xlsx]

## Sheet: Fly strains
	REAGENT	Original Name	SOURCE	IDENTIFIER
	kdm5[140]/Cyo-GFP		Secombe lab	(Drelon et al., 2018)
	spookier-Gal4		Michael O'Connor	(Shimell et al, 2018)
	UASp-kdm5		Secombe lab	(Secombe et al., 2007)
	UAS-torso		Michael O'Connor	(Moeller et al, 2017)
	UAS-Alk	UAS-Dalk / UAS-Alk[WT]	Michael O'Connor	permission from Ruth Palmer, (Loren et al. 2001)
	UAS-Alk[CA]	UAS-Alk[act]	Michael O'Connor	permission from Ruth Palmer, (Englund et al. 2003)
	UAS-Egfr	UAS-Egfr.B	BDSC	BL5368
	UAS-Egfr[CA]	UAS-Egfr.2[A887T]	BDSC	BL9533
	UAS-Pvr		BDSC	BL58998
	UAS-Pvr[CA]	UAS-Pvr[lambda]	BDSC	BL58428
	UAS-RasV12	UAS-Ras85D[V12]	BDSC	BL64195
	UAS-erk	UAS-rl.K	BDSC	BL36270
	UAS-erk[CA]	UAS-rl[Sem]	BDSC	BL59006
	UAS-cycE		Helena Richardson	(Richardson et al., 1995)
	UAS-myc	UAS-Myc.Z	BDSC	BL9674
	UAS-E2f1, UAS-Dp	UAS-E2f1.N, UAS-Dp.D	BDSC	BL 4770
	UAS-InR[CA]	UAS-InR[A1325D]	BDSC	BL8263
	UAS-foxo	UAS-foxo.GFP	BDSC	BL44214
	UAS-wts-RNAi #1	TRiP.JF02741	BDSC	BL27662
	UAS-wts-RNAi #2	TRiP.HMS00026	BDSC	BL34064
	UAS-yki	UAS-yki.V5.O	BDSC	BL28819
	UAS-yki[S168A]	UAS-yki.S168A.V5	BDSC	BL28818
	UAS-Rheb	UAS-Rheb.Pa	BDSC	BL9688
	UAS-S6K	UAS-S6k.TE	BDSC	BL6912
	UAS-TSC1-RNAi	TRiP.JF01484	BDSC	BL31039
	UAS-TOR[DN]	UAS-mTor.TED	BDSC	BL7013
	tubP-Gal80ts		BDSC	BL7019
	Ubiquitin-Gal4		BDSC	BL32251
	UASp-kdm5:HA		Secombe lab	(Hatch et al., 2021)
	UAS-LT3-NDam		Brand Lab	(Southall et al., 2013)
	UAS-LT3-Ndam-kdm5		Secombe lab	(Hatch et al., 2021)
	gkdm5:HA			Navarro-Costa et al. 2016
	UAS-mitoGFP	UAS-mito-HA-GFP.AP	BDSC	BL8442
	UAS-srl		Zhai lab (permission of Frei lab)	(Tiefenböck et al. 2010)
	UAS-Ets97D	UAS-delg:HA	Simonelig lab	(Baltzer et al. 2009)
	CG-Gal4		BDSC	BL7011
